# Supplementary material for: High-throughput continuous rotation electron diffraction data acquisition via software automation
Source: J Appl Crystallogr. 2018 Nov 22;51(Pt 6):1652–61. doi: 10.1107/S1600576718015145 (PMC6276279; doi:10.1107/S1600576718015145)
Supplement: Supplementary file 1 [file j-51-01652-sup1.cif]

 
data_mordenite_1
#==============================================================================

# PROCESSING SUMMARY (IUCr Office Use Only)

_journal_date_recd_electronic      2018-08-15
_journal_date_to_coeditor         ?
_journal_date_from_coeditor       ?
_journal_date_accepted     2018-10-26
_journal_date_printers_first      ?
_journal_date_printers_final      ?
_journal_date_proofs_out          ?
_journal_date_proofs_in           ?
_journal_coeditor_name            ?
_journal_coeditor_code      YR5038SUP1
_journal_coeditor_notes
; ?
;
_journal_paper_category      FA
_journal_techeditor_code      J181514
_iucr_compatibility_tag          ACTA95
_journal_techeditor_notes  
;
;
_journal_coden_ASTM               ?
_journal_name_full                ?
_journal_year                     ?
_journal_volume                   ?
_journal_issue                    ?
_journal_page_first               ?
_journal_page_last                ?
_journal_suppl_publ_number        ?
_journal_suppl_publ_pages         ?

#==============================================================================

 
_audit_creation_method            'SHELXL-2014/7'
_shelx_SHELXL_version_number      '2014/7'
_chemical_name_systematic         'Mordenite'
_chemical_name_common             'Mordenite'
_chemical_melting_point           ?
_chemical_formula_moiety          
 'O96 Si48' 
_chemical_formula_sum
 'O96 Si48' 
_chemical_formula_weight          3022.66

loop_
 _atom_type_symbol
 _atom_type_description
 _atom_type_scat_dispersion_real
 _atom_type_scat_dispersion_imag
 _atom_type_scat_source
 'O'  'O'   0.0000   0.0000
 'International Tables Vol C Tables 4.2.6.8 and 6.1.1.4'
 'Si'  'Si'   0.0000   0.0000
 'International Tables Vol C Tables 4.2.6.8 and 6.1.1.4'
 
_space_group_crystal_system       orthorhombic
_space_group_IT_number            63
_space_group_name_H-M_alt         'C m c m'
_space_group_name_Hall            '-C 2c 2'
 
_shelx_space_group_comment
;
The symmetry employed for this shelxl refinement is uniquely defined
by the following loop, which should always be used as a source of
symmetry information in preference to the above space-group names.
They are only intended as comments.
;
 
loop_
 _space_group_symop_operation_xyz
 'x, y, z'
 '-x, -y, z+1/2'
 '-x, y, -z+1/2'
 'x, -y, -z'
 'x+1/2, y+1/2, z'
 '-x+1/2, -y+1/2, z+1/2'
 '-x+1/2, y+1/2, -z+1/2'
 'x+1/2, -y+1/2, -z'
 '-x, -y, -z'
 'x, y, -z-1/2'
 'x, -y, z-1/2'
 '-x, y, z'
 '-x+1/2, -y+1/2, -z'
 'x+1/2, y+1/2, -z-1/2'
 'x+1/2, -y+1/2, z-1/2'
 '-x+1/2, y+1/2, z'
 
_cell_length_a                    18.110(4)
_cell_length_b                    20.530(4)
_cell_length_c                    7.5280(15)
_cell_angle_alpha                 90
_cell_angle_beta                  90
_cell_angle_gamma                 90
_cell_volume                      2798.9(10)
_cell_formula_units_Z             1
_cell_measurement_temperature     293(2)
_cell_measurement_reflns_used     ?
_cell_measurement_theta_min       ?
_cell_measurement_theta_max       ?
 
_exptl_crystal_description        ?
_exptl_crystal_colour             ?
_exptl_crystal_density_meas       ?
_exptl_crystal_density_method     ?
_exptl_crystal_density_diffrn     1.793          
_exptl_crystal_F_000              470
_exptl_transmission_factor_min    ?
_exptl_transmission_factor_max    ?
_exptl_crystal_size_max           ?
_exptl_crystal_size_mid           ?
_exptl_crystal_size_min           ?
_exptl_absorpt_coefficient_mu     0.000
_shelx_estimated_absorpt_T_min    ?
_shelx_estimated_absorpt_T_max    ?
_exptl_absorpt_correction_type    ?
_exptl_absorpt_correction_T_min   ?
_exptl_absorpt_correction_T_max   ?
_exptl_absorpt_process_details    ?
_exptl_absorpt_special_details    ?
_diffrn_ambient_temperature       293(2)
_diffrn_radiation_wavelength      0.0251
_diffrn_radiation_probe           'electron'
_diffrn_source                    'electron microscope'
_diffrn_measurement_device_type   'Jeol JEM-2100-LaB6'
_diffrn_measurement_method        'Continuous rotation electron diffraction'
_diffrn_detector_area_resol_mean  ?
_diffrn_reflns_number             4432
_diffrn_reflns_av_unetI/netI      0.2538
_diffrn_reflns_av_R_equivalents   0.2658
_diffrn_reflns_limit_h_min        -19
_diffrn_reflns_limit_h_max        19
_diffrn_reflns_limit_k_min        -22
_diffrn_reflns_limit_k_max        22
_diffrn_reflns_limit_l_min        -8
_diffrn_reflns_limit_l_max        8
_diffrn_reflns_theta_min          0.079
_diffrn_reflns_theta_max          0.790
_diffrn_reflns_theta_full         0.790
_diffrn_measured_fraction_theta_max   0.998
_diffrn_measured_fraction_theta_full  0.998
_diffrn_reflns_Laue_measured_fraction_max    0.998
_diffrn_reflns_Laue_measured_fraction_full   0.998
_diffrn_reflns_point_group_measured_fraction_max   0.998
_diffrn_reflns_point_group_measured_fraction_full  0.998
_reflns_number_total              1090
_reflns_number_gt                 684
_reflns_threshold_expression      'I > 2\s(I)'
_reflns_Friedel_coverage          0.000
_reflns_Friedel_fraction_max      .
_reflns_Friedel_fraction_full     .
 
_reflns_special_details
;
 Reflections were merged by SHELXL according to the crystal
 class for the calculation of statistics and refinement.
 
 _reflns_Friedel_fraction is defined as the number of unique
 Friedel pairs measured divided by the number that would be
 possible theoretically, ignoring centric projections and
 systematic absences.
;
 
_computing_data_collection        'Instamatic-0.6.2 (Smeets, 2018)'
_computing_cell_refinement        'XDS-20180126 (Kabsch, 2018)'
_computing_data_reduction         'XDS-20180126 (Kabsch, 2018)'
_computing_structure_solution     'SHELXS-2013/1 (Sheldrick, 2013)'
_computing_structure_refinement   'SHELXL-2014/7 (Sheldrick, 2014)'
_computing_molecular_graphics     ?
_computing_publication_material   ?
_refine_special_details           ?
_refine_ls_structure_factor_coef  Fsqd
_refine_ls_matrix_type            full
_refine_ls_weighting_scheme       calc
_refine_ls_weighting_details
'w=1/[\s^2^(Fo^2^)+(0.2000P)^2^] where P=(Fo^2^+2Fc^2^)/3'
_atom_sites_solution_primary      ?
_atom_sites_solution_secondary    ?
_atom_sites_solution_hydrogens    .
_refine_ls_hydrogen_treatment     undef
_refine_ls_extinction_method      'SHELXL-2014/7 (Sheldrick 2014)'
_refine_ls_extinction_coef        3023(61)
_refine_ls_extinction_expression
 'Fc^*^=kFc[1+0.001xFc^2^\l^3^/sin(2\q)]^-1/4^'
_refine_ls_number_reflns          1090
_refine_ls_number_parameters      96
_refine_ls_number_restraints      93
_refine_ls_R_factor_all           0.3007
_refine_ls_R_factor_gt            0.2841
_refine_ls_wR_factor_ref          0.5753
_refine_ls_wR_factor_gt           0.5628
_refine_ls_goodness_of_fit_ref    1.647
_refine_ls_restrained_S_all       1.626
_refine_ls_shift/su_max           0.057
_refine_ls_shift/su_mean          0.001
 
loop_
 _atom_site_label
 _atom_site_type_symbol
 _atom_site_fract_x
 _atom_site_fract_y
 _atom_site_fract_z
 _atom_site_U_iso_or_equiv
 _atom_site_adp_type
 _atom_site_occupancy
 _atom_site_site_symmetry_order  
 _atom_site_calc_flag
 _atom_site_refinement_flags_posn
 _atom_site_refinement_flags_adp
 _atom_site_refinement_flags_occupancy
 _atom_site_disorder_assembly
 _atom_site_disorder_group
Si1 Si 0.1940(4) 0.4243(4) 0.5425(10) 0.060(2) Uani 1 1 d . U . . .
Si2 Si 0.1965(4) 0.1899(3) 0.5439(11) 0.056(2) Uani 1 1 d . U . . .
Si3 Si 0.0840(5) 0.3801(5) 0.2500 0.061(3) Uani 1 2 d S TU P . .
Si4 Si 0.0852(5) 0.2218(5) 0.2500 0.056(3) Uani 1 2 d S TU P . .
O1 O 0.1227(8) 0.4077(8) 0.424(2) 0.092(4) Uani 1 1 d . U . . .
O2 O 0.1236(7) 0.1950(7) 0.427(2) 0.082(4) Uani 1 1 d . U . . .
O3 O 0.2622(9) 0.3783(7) 0.4972(17) 0.089(4) Uani 1 1 d . U . . .
O4 O 0.0918(10) 0.3011(8) 0.2500 0.093(6) Uani 1 2 d S TU P . .
O5 O 0.1723(10) 0.1902(9) 0.7500 0.082(5) Uani 1 2 d S TU P . .
O6 O 0.1722(11) 0.4196(9) 0.7500 0.082(4) Uani 1 2 d S TU P . .
O7 O 0.2200(10) 0.5000 0.5000 0.078(5) Uani 1 2 d S TU P . .
O8 O 0.2500 0.2500 0.5000 0.098(6) Uani 1 2 d S U P . .
O9 O 0.0000 0.4039(11) 0.2500 0.070(6) Uani 1 4 d S TU P . .
O10 O 0.0000 0.1962(9) 0.2500 0.063(5) Uani 1 4 d S TU P . .
 
loop_
 _atom_site_aniso_label
 _atom_site_aniso_U_11
 _atom_site_aniso_U_22
 _atom_site_aniso_U_33
 _atom_site_aniso_U_23
 _atom_site_aniso_U_13
 _atom_site_aniso_U_12
Si1 0.056(4) 0.048(4) 0.075(5) -0.001(3) -0.007(3) 0.011(3)
Si2 0.042(4) 0.057(4) 0.071(5) -0.003(3) -0.005(3) 0.020(3)
Si3 0.036(5) 0.064(5) 0.081(6) 0.000 0.000 0.002(3)
Si4 0.030(5) 0.067(5) 0.070(6) 0.000 0.000 0.001(3)
O1 0.072(7) 0.103(8) 0.101(7) -0.006(6) -0.017(5) 0.001(6)
O2 0.043(6) 0.114(9) 0.090(7) 0.012(5) -0.008(5) 0.002(5)
O3 0.077(7) 0.079(8) 0.111(10) -0.007(6) -0.001(6) 0.020(6)
O4 0.053(8) 0.073(6) 0.153(15) 0.000 0.000 0.002(4)
O5 0.049(8) 0.115(14) 0.082(7) 0.000 0.000 0.001(8)
O6 0.076(10) 0.082(10) 0.087(7) 0.000 0.000 -0.001(8)
O7 0.056(9) 0.066(7) 0.111(11) 0.004(6) 0.000 0.000
O8 0.069(9) 0.100(11) 0.124(13) 0.018(9) -0.004(8) -0.007(9)
O9 0.040(7) 0.062(10) 0.107(15) 0.000 0.000 0.000
O10 0.030(7) 0.073(11) 0.085(14) 0.000 0.000 0.000
 
_geom_special_details
;
 All esds (except the esd in the dihedral angle between two l.s. planes)
 are estimated using the full covariance matrix.  The cell esds are taken
 into account individually in the estimation of esds in distances, angles
 and torsion angles; correlations between esds in cell parameters are only
 used when they are defined by crystal symmetry.  An approximate (isotropic)
 treatment of cell esds is used for estimating esds involving l.s. planes.
;
 
loop_
 _geom_bond_atom_site_label_1
 _geom_bond_atom_site_label_2
 _geom_bond_distance
 _geom_bond_site_symmetry_2
 _geom_bond_publ_flag
Si1 O3 1.592(15) . y
Si1 O1 1.606(16) . y
Si1 O6 1.614(9) . y
Si1 O7 1.655(9) . y
Si2 O2 1.589(16) . y
Si2 O8 1.603(8) . y
Si2 O5 1.613(10) . y
Si2 O3 1.617(15) 13_556 y
Si3 O1 1.590(16) 10_556 y
Si3 O1 1.591(16) . y
Si3 O9 1.598(11) . y
Si3 O4 1.628(19) . y
Si4 O2 1.603(17) 10_556 y
Si4 O2 1.603(17) . y
Si4 O4 1.632(19) . y
Si4 O10 1.631(11) . y
O3 Si2 1.617(15) 13_556 y
O5 Si2 1.613(10) 10_557 y
O6 Si1 1.614(9) 10_557 y
O7 Si1 1.655(9) 4_566 y
O8 Si2 1.602(8) 13_556 y
O9 Si3 1.598(12) 3 y
O10 Si4 1.631(11) 3 y
 
loop_
 _geom_angle_atom_site_label_1
 _geom_angle_atom_site_label_2
 _geom_angle_atom_site_label_3
 _geom_angle
 _geom_angle_site_symmetry_1
 _geom_angle_site_symmetry_3
 _geom_angle_publ_flag
O3 Si1 O1 112.3(9) . . y
O3 Si1 O6 111.2(9) . . y
O1 Si1 O6 109.1(9) . . y
O3 Si1 O7 107.2(9) . . y
O1 Si1 O7 108.7(8) . . y
O6 Si1 O7 108.2(7) . . y
O2 Si2 O8 109.7(6) . . y
O2 Si2 O5 107.7(9) . . y
O8 Si2 O5 111.1(8) . . y
O2 Si2 O3 109.6(9) . 13_556 y
O8 Si2 O3 110.4(8) . 13_556 y
O5 Si2 O3 108.3(9) . 13_556 y
O1 Si3 O1 111.0(13) 10_556 . y
O1 Si3 O9 108.0(8) 10_556 . y
O1 Si3 O9 108.0(8) . . y
O1 Si3 O4 108.5(8) 10_556 . y
O1 Si3 O4 108.5(8) . . y
O9 Si3 O4 112.8(11) . . y
O2 Si4 O2 112.8(12) 10_556 . y
O2 Si4 O4 108.1(7) 10_556 . y
O2 Si4 O4 108.1(7) . . y
O2 Si4 O10 107.4(7) 10_556 . y
O2 Si4 O10 107.4(7) . . y
O4 Si4 O10 113.0(11) . . y
Si3 O1 Si1 152.5(12) . . y
Si2 O2 Si4 147.4(10) . . y
Si1 O3 Si2 155.9(13) . 13_556 y
Si3 O4 Si4 170.9(14) . . y
Si2 O5 Si2 148.4(14) . 10_557 y
Si1 O6 Si1 150.8(14) 10_557 . y
Si1 O7 Si1 147.0(14) . 4_566 y
Si2 O8 Si2 180.0 13_556 . y
Si3 O9 Si3 144.4(17) . 3 y
Si4 O10 Si4 142.4(15) . 3 y
 
_refine_diff_density_max    0.260
_refine_diff_density_min   -0.348
_refine_diff_density_rms    0.065

_shelx_res_file
;

    1.res created by SHELXL-2014/7


TITL 1 in Cmcm
CELL 0.0251 18.11 20.53 7.528 90 90 90
ZERR 1 0.0037 0.0041 0.0015 0 0 0
LATT 7
SYMM -X,-Y,0.5+Z
SYMM -X,+Y,0.5-Z
SYMM +X,-Y,-Z
SFAC  O 0.455 23.78 0.917 7.622 0.472 2.144 0.138 0.296 0 0 0 0 0.73 15.999
SFAC  SI 2.129 57.775 2.533 16.476 0.835 2.88 0.322 0.386 0 0 0 0 1.06 30.974
UNIT 96 48

L.S. 200
PLAN  20
list 3
fmap 2
acta

RIGU Si1 Si2 Si3 Si4 O1 O2 O3 O4 O5 O6 O7 O8 O9 O10

SHEL 99999 0.91

WGHT    0.200000
EXTI 3023.119141
FVAR       0.39307
SI1   2    0.194034    0.424311    0.542508    11.00000    0.05638    0.04831 =
         0.07510   -0.00148   -0.00730    0.01082
SI2   2    0.196545    0.189913    0.543886    11.00000    0.04190    0.05707 =
         0.07053   -0.00292   -0.00502    0.01971
SI3   2    0.084022    0.380102    0.250000    10.50000    0.03632    0.06433 =
         0.08139    0.00000    0.00000    0.00198
SI4   2    0.085225    0.221824    0.250000    10.50000    0.03027    0.06690 =
         0.07046    0.00000    0.00000    0.00050
O1    1    0.122660    0.407744    0.424116    11.00000    0.07209    0.10289 =
         0.10102   -0.00567   -0.01739    0.00105
O2    1    0.123620    0.195012    0.427443    11.00000    0.04339    0.11423 =
         0.08982    0.01158   -0.00770    0.00173
O3    1    0.262237    0.378317    0.497212    11.00000    0.07739    0.07931 =
         0.11106   -0.00722   -0.00129    0.01991
O4    1    0.091771    0.301119    0.250000    10.50000    0.05252    0.07338 =
         0.15286    0.00000    0.00000    0.00238
O5    1    0.172286    0.190219    0.750000    10.50000    0.04922    0.11526 =
         0.08225    0.00000    0.00000    0.00080
O6    1    0.172221    0.419604    0.750000    10.50000    0.07636    0.08190 =
         0.08677    0.00000    0.00000   -0.00097
O7    1    0.220023    0.500000    0.500000    10.50000    0.05593    0.06623 =
         0.11136    0.00352    0.00000    0.00000
O8    1    0.250000    0.250000    0.500000    10.50000    0.06880    0.10017 =
         0.12403    0.01762   -0.00406   -0.00706
O9    1    0.000000    0.403921    0.250000    10.25000    0.04030    0.06220 =
         0.10669    0.00000    0.00000    0.00000
O10   1    0.000000    0.196203    0.250000    10.25000    0.02968    0.07320 =
         0.08545    0.00000    0.00000    0.00000
HKLF 4

REM  2 in Cmcm
REM R1 =  0.2841 for     684 Fo > 4sig(Fo)  and  0.3007 for all    1090 data
REM     96 parameters refined using     93 restraints

END

WGHT      0.2000      0.0000

REM Highest difference peak  0.260,  deepest hole -0.348,  1-sigma level  0.065
Q1    1   0.1899  0.2065  0.5567  11.00000  0.05    0.26
Q2    1   0.0790  0.3964  0.2500  10.50000  0.05    0.23
Q3    1   0.0798  0.1830  0.2500  10.50000  0.05    0.22
Q4    1   0.1859  0.3884  0.5663  11.00000  0.05    0.20
Q5    1   0.2453  0.4288  0.4323  11.00000  0.05    0.18
Q6    1   0.1365  0.3876  0.4114  11.00000  0.05    0.15
Q7    1   0.2379  0.1918  0.4310  11.00000  0.05    0.15
Q8    1   0.1552  0.1986  0.7500  10.50000  0.05    0.14
Q9    1   0.1365  0.4278  0.4137  11.00000  0.05    0.13
Q10   1   0.0000 -0.0251  0.2500  10.25000  0.05    0.13
Q11   1   0.0000  0.3803  0.1375  10.50000  0.05    0.12
Q12   1   0.1545  0.4089  0.7500  10.50000  0.05    0.12
Q13   1   0.0828  0.0292  0.2500  10.50000  0.05    0.11
Q14   1   0.3405  0.4653  0.7500  10.50000  0.05    0.10
Q15   1   0.0668  0.3048  0.1346  11.00000  0.05    0.10
Q16   1   0.0594  0.3421  0.1825  11.00000  0.05    0.09
Q17   1   0.0516  0.1922  0.5698  11.00000  0.05    0.09
Q18   1   0.0633  0.0967  0.5557  11.00000  0.05    0.08
Q19   1   0.0000  0.2858  0.0971  10.50000  0.05    0.08
Q20   1   0.3328  0.4897  0.5805  11.00000  0.05    0.08
;
_shelx_res_checksum    5649

_shelx_hkl_file
;
   0   0   2  194.65   68.18
   0   0  -2  150.55   52.74
   0   0   4  162.90   57.01
   0   0  -4  121.29   42.50
   0   0   6   60.68   21.27
   0   0  -6   47.79   16.76
   0   0   8    1.50    0.76
   0   0  -8    2.35    1.04
   0  -2   1   77.22   27.05
   0  -2   2   49.36   17.34
   0   2  -2   44.87   15.78
   0  -2   3    4.49    1.81
   0   2  -3    5.85    2.25
   0  -2  -4    7.34    2.92
   0  -2   4    9.14    3.30
   0   2  -4    7.02    2.63
   0  -2  -5    1.47    0.72
   0  -2   5    1.10    0.74
   0  -2  -6    2.53    1.06
   0  -2   6    3.37    1.35
   0   2  -6    3.65    1.45
   0  -2  -7   -0.04    0.62
   0  -2   7    0.05    0.63
   0   2  -7    0.06    0.74
   0  -2  -8   -0.33    0.49
   0   2   8    0.25    0.74
   0  -2   8    0.09    0.57
   0   2  -8   -0.33    0.51
   0  -2  -9    0.34    0.64
   0   2   9    0.25    0.80
   0   2  -9    0.14    0.46
   0  -4   0  125.96   44.12
   0   4   0  108.43   37.94
   0  -4   1   21.97    7.72
   0   4  -1   47.37   16.60
   0  -4   2    7.18    2.61
   0   4  -2    4.61    1.82
   0  -4   3   14.45    5.13
   0   4  -3   15.64    5.56
   0  -4   4    2.00    1.00
   0   4  -4    1.84    1.11
   0  -4   5   18.58    6.56
   0   4  -5   13.60    4.83
   0   4  -6    0.89    0.69
   0  -4  -7    4.64    2.08
   0  -4   7    6.91    2.55
   0   4  -7    5.28    2.00
   0  -4  -8    0.39    0.74
   0  -4   8   -0.01    0.53
   0   4  -8   -0.20    0.54
   0  -4  -9    2.12    0.98
   0  -4   9    2.31    1.00
   0   4  -9    1.74    0.82
   0  -6   0  212.70   74.47
   0   6   0  160.93   56.34
   0   6  -1  123.57   43.28
   0  -6   2    0.75    0.56
   0  -6   3    9.84    3.51
   0   6  -3   18.28    6.45
   0  -6   4    5.46    2.02
   0   6  -4    3.77    1.55
   0   6  -5    6.81    2.48
   0  -6   6    1.68    0.79
   0   6  -6    1.43    0.76
   0  -6   7    1.58    0.83
   0   6  -8   -0.10    0.53
   0  -6   9    0.10    0.62
   0   6  -9    0.13    0.55
   0  -8   0  618.70  216.54
   0   8   0  386.28  135.19
   0  -8   1    9.01    3.21
   0   8  -1   12.74    4.51
   0  -8   2   30.29   10.63
   0   8  -2   41.54   14.58
   0   8  -3    2.86    1.15
   0  -8   4    0.07    0.46
   0   8  -4    1.14    0.64
   0  -8   5    3.52    1.37
   0   8  -5    2.92    1.18
   0  -8   6    4.84    1.82
   0   8  -6    4.45    1.71
   0  -8   7    0.08    0.54
   0   8  -7   -0.53    0.61
   0  -8   8    2.69    1.18
   0   8  -8    1.51    0.85
   0  -8   9    0.24    0.59
   0 -10   0  344.37  120.56
   0  10   0  207.30   72.59
   0 -10   1    2.21    0.91
   0  10  -1    1.73    0.81
   0  10  -2   35.03   12.29
   0 -10   3    0.26    0.48
   0  10  -3    0.00    0.42
   0 -10   4   16.12    5.68
   0  10  -4   12.43    4.40
   0 -10   5    0.91    0.70
   0  10  -5    0.51    0.58
   0 -10   6    5.90    2.20
   0  10  -6    9.10    3.30
   0 -10   7    0.15    0.51
   0  10  -8   -0.02    0.55
   0 -12   0   26.25    9.22
   0  12   0   25.48    8.96
   0 -12   1   79.91   27.98
   0  12  -1   58.44   20.47
   0 -12   2   45.31   15.89
   0  12  -2   16.70    5.88
   0 -12   3    0.21    0.46
   0  12  -3    4.67    1.74
   0 -12   4    1.39    0.67
   0 -12   5   20.93    7.39
   0 -12   6    0.11    0.62
   0  12  -6    0.01    0.49
   0 -12   7    1.51    0.77
   0  12  -7    2.23    0.95
   0 -12   8    0.04    0.46
   0  12  -8    0.46    0.54
   0 -14   0    6.57    2.38
   0  14   0    8.64    3.10
   0 -14   1   30.40   10.67
   0  14  -1   45.04   15.79
   0 -14   2   -0.27    0.46
   0  14  -2   -0.19    0.47
   0 -14   3    4.45    1.68
   0  14  -3    4.60    1.73
   0 -14   4    0.95    0.64
   0  14  -4    1.86    0.98
   0  14  -5    6.64    2.46
   0 -14   6    0.17    0.49
   0 -14   7   -0.22    0.45
   0  14  -7    0.09    0.39
   0  14  -8   -0.16    0.40
   0 -16   0  127.72   44.74
   0  16   0   52.86   18.54
   0 -16   1    3.45    1.34
   0  16  -1   13.15    4.66
   0 -16   2   36.27   12.74
   0  16  -2   29.63   10.42
   0 -16   3    1.59    0.85
   0  16  -3    1.98    0.95
   0  16  -4    3.65    1.46
   0 -16   5    1.99    0.84
   0 -16   6    0.15    0.40
   0  16  -6   -0.09    0.41
   0 -16   7   -0.08    0.42
   0  18   0   16.83    5.96
   0 -18  -1    0.29    0.68
   0 -18   1    0.36    0.57
   0  18  -1    1.57    0.88
   0 -18   2    5.92    2.17
   0  18  -2    2.70    1.13
   0 -18   3    1.25    0.68
   0  18  -3    0.69    0.54
   0 -18   4    0.29    0.43
   0  18  -4   -0.02    0.48
   0 -18   5   -0.09    0.33
   0  18  -5    0.09    0.38
   0 -18   6    0.18    0.39
   0  18  -6    0.33    0.45
   0  20   0    5.62    2.06
   0 -20  -1    0.36    0.38
   0 -20   1   -0.05    0.37
   0  20  -1   -0.02    0.43
   0 -20   2   -0.07    0.37
   0  20  -2    0.03    0.39
   0 -20   3    0.38    0.43
   0  20  -3    0.41    0.43
   0 -20   4    0.77    0.48
   0  20  -4    0.40    0.48
   0  20  -5   -0.21    0.39
   0  22   0    1.72    0.72
   0 -22  -1    0.35    0.36
   0  22   1   -0.23    0.47
   0 -22   1    0.99    0.48
   0  22  -1    0.33    0.42
   0 -22   2    0.23    0.32
   0  22  -2    0.28    0.38
   0 -22   3    0.56    0.45
   0  22  -3    0.39    0.44
   0 -22   4    0.08    0.39
   0  22  -4    0.08    0.49
   0  24   0    1.22    0.56
   0 -24  -1    0.57    0.38
   0  24   1    0.32    0.38
   0 -24   1    0.37    0.40
   0  24  -1    0.20    0.42
   0 -24   2    0.46    0.38
   0  24  -2    0.19    0.43
   0 -24   3    1.10    0.59
   0  24  -3    0.77    0.53
   1   1  -1  204.81   71.71
  -1   1   1  265.30   92.86
  -1  -1   1  212.80   74.51
   1  -1  -2    4.43    1.82
  -1  -1   2    3.64    1.63
   1  -1  -3   45.83   16.10
   1   1  -3   24.40    8.60
  -1   1   3   37.95   13.34
  -1  -1   3   47.73   16.75
   1  -1  -4    5.84    2.25
   1   1  -4    4.16    1.74
  -1   1   4    6.65    2.45
  -1  -1   4    6.42    2.37
   1  -1  -5    7.07    2.55
   1   1  -5    6.74    2.46
  -1   1   5    8.46    3.05
   1  -1  -6    1.02    0.72
   1   1  -6    1.37    0.79
  -1  -1   6    1.72    0.86
   1  -1  -7    2.90    1.28
  -1   1   7    2.72    1.19
  -1  -1   7    2.04    1.07
   1  -1  -8   -0.65    0.62
   1   1  -8   -0.12    0.56
  -1   1   8   -0.11    0.49
  -1  -1   8   -0.14    0.57
  -1   1  -8    0.15    0.76
   1  -1  -9    0.48    0.59
   1   1  -9   -0.22    0.51
  -1   1   9    0.35    0.56
  -1   1  -9    0.23    0.50
   1   3   0   54.45   19.09
   1  -3   0   87.86   30.76
  -1  -3   0   72.96   25.57
  -1   3   0   32.06   11.24
   1  -3  -1   12.11    4.29
  -1   3   1   17.36    6.13
  -1  -3   1   11.54    4.15
   1  -3  -2   59.91   21.03
   1   3  -2   46.91   16.47
  -1   3   2   57.17   20.07
  -1  -3   2   43.05   15.11
   1  -3  -3    2.18    1.17
   1   3  -3    3.44    1.37
  -1   3   3    2.37    1.26
  -1  -3   3    1.49    0.88
   1  -3  -4    1.22    0.86
   1   3  -4    2.69    1.15
  -1   3   4    3.45    1.41
  -1  -3   4    4.95    1.89
  -1   3  -4    2.49    1.55
   1   3  -5    0.96    0.76
  -1   3   5    1.01    0.71
  -1  -3   5    1.36    0.84
  -1   3  -5    0.65    0.60
   1  -3  -6    1.78    0.91
   1   3  -6    0.98    0.72
  -1   3   6    2.63    1.16
  -1  -3   6    0.97    0.71
  -1   3  -6    2.03    0.92
   1  -3  -7    0.23    0.60
   1   3  -7   -0.29    0.72
  -1   3   7    0.53    0.66
  -1  -3   7    0.27    0.86
  -1   3  -7   -0.02    0.62
   1  -3  -8    0.52    0.53
   1   3  -8    0.48    0.59
   1  -3   8    0.66    0.95
  -1   3   8   -0.30    0.49
  -1  -3   8    0.17    0.54
  -1   3  -8    0.19    0.49
   1  -3  -9    0.30    0.56
   1  -3   9    0.23    0.69
  -1  -3   9    0.29    0.51
  -1   3  -9    0.46    0.54
   1   5   0  362.21  126.79
   1  -5  -1    1.63    0.89
   1   5  -1    0.61    0.73
  -1   5   1    0.76    0.66
  -1  -5   1    0.64    0.60
  -1   5  -1    0.55    0.67
   1  -5  -2   11.95    4.29
   1  -5   2   12.34    4.39
  -1   5   2   74.84   26.23
  -1  -5   2   25.18    8.86
   1  -5  -3    0.01    0.94
   1   5  -3    0.47    0.62
   1  -5   3   -0.13    0.58
  -1   5   3    0.34    0.78
  -1  -5   3    0.00    0.57
  -1   5  -3    0.00    0.75
   1  -5  -4   23.14    8.16
   1   5  -4   28.72   10.11
   1  -5   4   17.72    6.26
  -1   5   4   74.83   26.22
  -1  -5   4   22.11    7.79
  -1   5  -4   58.98   20.69
   1  -5  -5   -0.07    0.62
   1   5  -5    0.86    0.58
   1  -5   5   -0.33    0.51
  -1   5   5   -0.34    0.59
  -1  -5   5    0.84    0.60
  -1   5  -5   -0.05    0.54
   1  -5  -6   21.61    7.63
   1   5  -6   16.99    6.01
   1  -5   6   16.44    5.80
  -1   5   6   34.15   12.01
  -1   5  -6   25.86    9.09
   1  -5  -7   -0.26    0.65
   1  -5   7   -0.08    0.54
  -1   5   7   -0.16    0.55
  -1  -5   7    0.19    0.60
  -1   5  -7    0.37    0.58
   1  -5  -8    0.68    0.61
   1   5  -8    0.30    0.55
   1  -5   8    0.72    0.60
  -1   5   8    1.06    0.58
  -1   5  -8    0.91    0.62
   1  -5  -9    0.25    0.55
   1   5  -9    0.28    0.59
   1  -5   9    0.34    0.52
  -1   5   9    0.10    0.50
  -1  -5   9    0.34    0.49
  -1   5  -9   -0.13    0.50
   1   7   0   74.32   26.04
  -1  -7   0   75.29   26.38
  -1   7   0   39.70   13.93
   1   7  -1   51.16   17.94
  -1   7  -1   40.19   14.08
   1   7  -2   41.37   14.52
   1  -7   2   22.92    8.06
  -1  -7   2   31.81   11.16
  -1   7  -2   22.85    8.04
   1   7  -3   11.04    3.96
   1  -7   3    1.62    0.87
  -1  -7   3    4.17    1.59
  -1   7  -3    6.30    2.31
   1  -7  -4    4.59    1.91
   1   7  -4    5.94    2.21
   1  -7   4    2.44    1.01
  -1  -7   4    3.45    1.33
   1  -7  -5    5.48    2.07
   1  -7   5    3.72    1.42
  -1  -7   5    5.48    2.01
   1  -7  -6    2.00    1.06
   1   7  -6    0.80    0.57
   1  -7   6    1.10    0.69
  -1  -7   6    1.47    0.78
  -1   7  -6    2.44    1.06
   1  -7  -7    0.52    0.68
   1   7  -7   -0.01    0.58
   1  -7   7   -0.01    0.54
  -1   7  -7   -0.28    0.56
   1  -7  -8    0.09    0.64
   1   7  -8    0.40    0.63
  -1   7   8    0.53    0.79
  -1  -7   8   -0.04    0.55
  -1   7  -8    0.87    0.63
  -1   7   9   -0.12    0.76
  -1  -7   9    0.59    0.61
  -1   7  -9    0.29    0.56
   1   9   0   19.73    6.99
   1  -9   0    6.39    2.32
  -1  -9   0   23.73    8.36
  -1   9   0   10.08    3.58
   1   9  -1   26.36    9.28
  -1  -9   1    6.11    2.28
  -1   9  -1   23.80    8.36
   1   9  -2    2.37    1.04
  -1  -9   2    0.10    0.53
  -1   9  -2    1.60    0.74
   1  -9   3    1.16    0.71
  -1  -9   3    1.68    0.77
   1  -9   4    0.31    0.50
  -1  -9   4    0.27    0.44
   1   9  -5   23.54    8.29
   1  -9   5    1.51    0.80
  -1  -9   5    1.63    0.80
  -1   9  -5    5.45    2.01
   1  -9   6   -0.16    0.78
  -1  -9   6   -0.05    0.53
  -1   9  -6    0.45    0.63
   1  -9  -7    0.19    0.91
   1   9  -7    0.67    0.55
   1  -9   7    0.41    0.57
  -1  -9   7   -0.26    0.55
  -1   9  -7    2.56    1.09
   1  -9  -8   -0.11    0.59
   1   9  -8   -0.08    0.52
   1  -9   8   -0.27    0.54
  -1   9  -8    0.35    0.60
   1  11   0   42.90   15.07
  -1 -11   0   31.56   11.09
  -1  11   0   40.98   14.38
   1  11  -1   72.92   25.56
   1 -11   1   37.35   13.09
  -1 -11   1   60.21   21.09
  -1  11  -1   30.71   10.77
   1  11  -2   10.04    3.56
   1 -11   2    5.82    2.09
   1  11  -3    2.45    1.00
   1 -11   3    3.66    1.36
  -1 -11   3   11.34    4.01
  -1  11  -3    4.87    1.78
   1 -11   4    0.76    0.54
  -1 -11   4    1.98    0.84
   1  11  -5    4.85    1.87
   1 -11   5    4.80    1.86
  -1 -11   5    4.85    1.88
  -1  11  -5    3.05    1.27
   1  11  -6   -0.06    0.56
   1 -11   6    0.48    0.73
  -1 -11   6   -0.46    0.65
  -1  11  -6    0.15    0.61
   1  11  -7    0.49    0.57
   1 -11   7    0.26    0.48
  -1 -11   7    0.21    0.46
   1  11  -8   -0.30    0.50
  -1 -11   8   -0.36    0.54
  -1  11  -8   -0.25    0.54
   1  13   0   82.30   28.83
  -1 -13   0   49.36   17.31
  -1  13   0   93.19   32.64
   1  13  -1    5.96    2.20
   1 -13   1    4.86    1.74
  -1 -13  -1    1.91    0.98
  -1 -13   1    7.98    2.86
  -1  13  -1    2.14    0.82
   1  13  -2   40.33   14.14
   1 -13   2   35.58   12.48
  -1 -13   2   44.81   15.71
  -1  13  -2   15.82    5.57
   1  13  -3    1.68    0.77
  -1 -13   3    4.26    1.60
  -1  13  -3    2.21    0.88
   1 -13   4    0.87    0.63
  -1 -13   4    0.91    0.72
  -1  13  -4    0.46    0.57
   1  13  -5    0.87    0.73
   1 -13   5    0.95    0.70
  -1 -13   5    0.30    0.62
  -1  13  -5    0.22    0.70
   1  13  -6    0.64    0.60
  -1 -13   6    0.01    0.48
  -1  13  -6    1.34    0.78
   1  13  -7    0.08    0.42
   1 -13   7    0.29    0.46
  -1 -13   7    0.01    0.39
  -1  13  -7    0.22    0.45
   1  13  -8    0.69    0.58
   1 -13   8    0.78    0.60
  -1 -13   8    0.85    0.62
  -1  13  -8    0.62    0.53
   1  15   0   29.92   10.53
  -1 -15   0   38.37   13.48
  -1  15   0   83.09   29.10
   1  15   1   -0.74    1.05
   1  15  -1    0.83    0.75
   1 -15   1    0.29    0.36
  -1 -15  -1    0.12    0.65
  -1 -15   1   -0.13    0.55
  -1  15  -1   -0.03    0.34
   1  15  -2   14.42    5.12
   1 -15   2    1.31    0.66
  -1 -15   2    1.75    0.83
  -1  15  -2    4.89    1.81
   1  15  -3    0.11    0.58
   1 -15   3    0.08    0.54
  -1 -15   3    0.57    0.59
  -1  15  -3    0.77    0.68
   1  15  -4    1.75    0.90
   1 -15   4    0.67    0.55
  -1 -15   4    0.56    0.68
  -1  15  -4    5.19    1.92
   1  15  -5    1.24    0.83
   1 -15   5   -0.31    0.47
  -1 -15   5   -0.09    0.49
   1  15  -6    0.22    0.54
   1 -15   6   -0.31    0.46
  -1  15  -6    1.40    0.71
   1 -15   7   -0.04    0.45
  -1 -15   7   -0.14    0.46
  -1  15  -7    0.07    0.55
   1  17   0    6.71    2.57
  -1 -17   0    5.29    2.08
  -1  17   0    9.18    3.29
   1  17   1    2.04    1.20
   1  17  -1    2.33    1.21
   1 -17   1    2.15    0.88
  -1 -17  -1    2.90    1.32
  -1 -17   1    1.72    0.98
  -1  17  -1    2.83    1.14
   1  17  -2    0.76    0.86
   1 -17   2    3.04    1.22
  -1 -17   2    1.09    0.73
  -1  17  -2    3.93    1.50
   1  17  -3    1.61    0.80
   1 -17   3   -0.15    0.53
  -1 -17   3    0.31    0.53
  -1  17  -3    1.03    0.70
   1  17  -4    0.31    0.51
   1 -17   4    0.34    0.45
  -1  17  -4   -0.16    0.40
   1 -17   5    1.88    0.79
  -1 -17   5    0.02    0.42
  -1  17  -5    3.08    1.19
   1  17  -6    0.00    0.45
   1 -17   6   -0.05    0.44
  -1 -17   6   -0.13    0.40
  -1  17  -6    0.22    0.42
   1  17  -7    0.41    0.48
  -1  17  -7    0.03    0.45
   1  19   0    3.22    1.33
  -1 -19   0    2.32    1.07
  -1  19   0    3.58    1.36
   1  19   1    0.34    0.60
   1  19  -1    2.95    1.27
   1 -19   1    0.62    0.46
  -1 -19  -1   -0.12    0.61
  -1 -19   1   -0.35    0.59
  -1  19  -1    1.36    0.67
   1  19  -2    0.11    0.53
   1 -19   2   -0.01    0.39
  -1 -19   2    0.30    0.52
  -1  19  -2   -0.06    0.44
   1  19  -3    0.36    0.44
   1 -19   3    0.81    0.50
  -1 -19   3    1.09    0.61
  -1  19  -3    0.63    0.49
   1  19  -4    0.42    0.40
   1 -19   4    0.07    0.40
  -1 -19   4    0.27    0.37
  -1  19  -4    0.19    0.36
   1  19  -5    0.34    0.42
  -1 -19   5    0.26    0.37
  -1  19  -5    0.59    0.50
   1  19  -6    0.09    0.46
   1  21   0    4.77    1.77
  -1 -21   0    6.40    2.30
  -1  21   0    5.07    1.84
   1  21   1    0.40    0.43
   1  21  -1   -0.37    0.48
   1 -21   1    0.24    0.31
  -1 -21  -1    0.06    0.36
  -1 -21   1   -0.05    0.37
  -1  21  -1    0.36    0.37
   1  21  -2    3.46    1.33
   1 -21   2    0.77    0.40
  -1 -21   2    0.40    0.40
  -1  21  -2    1.31    0.58
   1  21  -3    0.30    0.40
   1 -21   3   -0.02    0.37
  -1 -21   3   -0.13    0.41
  -1  21  -3    0.16    0.43
   1  21  -4    0.82    0.53
   1 -21   4    0.19    0.37
  -1 -21   4    0.20    0.44
  -1  21  -4    0.48    0.46
   1  21  -5    0.16    0.42
  -1  21  -5    0.76    0.51
   1  23   0    1.38    0.64
  -1 -23   0    1.64    0.70
  -1  23   0    1.45    0.61
   1  23   1   -0.11    0.38
   1 -23  -1    0.24    0.28
   1  23  -1    0.40    0.45
   1 -23   1   -0.11    0.30
  -1 -23  -1   -0.08    0.33
  -1 -23   1    0.04    0.35
  -1  23  -1    0.20    0.34
   1  23  -2    0.31    0.47
   1 -23   2    0.38    0.32
  -1 -23   2    0.34    0.45
  -1  23  -2    0.39    0.36
   1  23  -3    0.13    0.39
   1 -23   3    0.38    0.39
  -1 -23   3    0.01    0.36
  -1  23  -3    0.26    0.44
   1  23  -4    0.17    0.52
  -1  23  -4   -0.20    0.49
   1  25   0    0.63    0.47
  -1 -25   0    1.06    0.59
  -1  25   0    0.78    0.45
   1  25   1    0.07    0.40
   1 -25  -1    0.07    0.34
   1  25  -1   -0.03    0.47
   1 -25   1    0.28    0.39
  -1 -25  -1   -0.21    0.37
  -1 -25   1    0.16    0.39
  -1  25  -1    0.28    0.41
  -2   0   0  250.57   87.72
   2   0  -2  839.90  293.94
  -2   0   2  874.35  305.98
   2   0  -4   32.89   11.56
  -2   0   4   36.70   12.89
   2   0  -6    5.11    1.95
   2   0  -8    0.33    0.60
   2  -2   0   33.63   11.83
  -2  -2   0   54.31   19.07
  -2   2   0   31.85   11.22
   2  -2  -1   38.36   13.47
   2   2  -1   26.51    9.38
  -2   2   1   36.83   12.94
   2   2  -2   37.91   13.32
  -2   2   2   42.90   15.09
  -2  -2   2   31.51   11.10
   2  -2  -3    4.16    1.65
  -2   2   3    3.68    1.49
  -2  -2   3    8.21    2.99
   2  -2  -4    3.06    1.23
   2   2  -4    3.25    1.40
  -2   2   4    5.03    1.89
  -2  -2   4    3.37    1.35
   2  -2  -5    1.21    0.71
  -2   2   5    1.34    0.87
  -2  -2   5    2.42    1.03
   2  -2  -6    0.47    0.66
   2   2  -6    0.35    0.55
  -2   2   6   -0.14    0.65
  -2  -2   6    0.26    0.60
   2  -2  -7    0.29    0.74
   2   2  -7    0.41    0.70
   2  -2  -8    0.23    0.57
   2   2  -8    0.38    0.60
  -2   2   8    0.28    0.47
  -2  -2   8   -0.20    0.53
  -2   2   9   -0.03    0.55
  -2  -2   9    0.10    0.48
   2   4   0   70.48   24.73
   2  -4   0   33.67   11.81
  -2  -4   0   69.25   24.28
  -2   4   0   37.94   13.31
   2  -4  -1  231.38   80.99
  -2  -4   1  324.34  113.51
   2  -4  -2    8.51    3.11
   2   4  -2    9.29    3.38
  -2   4   2    6.62    2.52
  -2  -4   2    8.19    2.97
   2   4  -3    8.73    3.21
  -2   4   3   22.73    8.02
  -2  -4   3   13.58    4.84
   2  -4  -4   -0.28    0.77
  -2   4   4    1.61    0.96
  -2  -4   4    0.36    0.63
   2  -4  -5   52.88   18.55
   2   4  -5   39.84   13.99
  -2  -4   5   49.48   17.36
   2  -4  -6    0.92    0.76
   2   4  -6    0.31    0.68
  -2   4   6    0.56    0.68
  -2  -4   6    0.81    0.62
   2   4  -7    0.69    0.67
  -2   4   7    2.46    1.11
  -2  -4   7    1.44    0.84
   2  -4  -8   -0.23    0.51
   2   4  -8    0.30    0.49
  -2   4   8   -0.11    0.53
   2  -4  -9    1.18    0.74
   2   4  -9    2.18    0.99
  -2  -4   9    1.73    0.80
   2   6   0   36.30   12.77
   2  -6   0    9.77    3.46
  -2  -6   0   24.06    8.48
  -2   6   0   14.64    5.16
   2  -6  -1   93.66   32.80
   2   6  -1   95.69   33.52
  -2   6   1  116.10   40.64
  -2  -6   1   75.81   26.57
   2  -6  -2   13.00    4.61
   2   6  -2   16.14    5.72
  -2  -6   2   17.57    6.23
   2  -6  -3    9.06    3.30
   2   6  -3   11.63    4.16
  -2   6   3   16.75    5.93
  -2  -6   3    9.74    3.52
  -2   6   4    1.45    0.86
  -2  -6   4    0.60    0.63
   2  -6  -5   11.87    4.28
   2   6  -5   17.20    6.08
  -2   6   5    8.54    3.09
   2  -6  -6    0.57    0.81
   2   6  -6    0.43    0.55
   2  -6  -7    0.39    0.72
   2   6  -7   -0.08    0.54
  -2   6   7    1.67    0.91
  -2  -6   7    0.27    0.51
  -2   6  -7    0.89    1.06
   2  -6  -8   -0.05    0.58
   2   6  -8   -0.22    0.50
  -2   6   8   -0.35    0.48
  -2  -6   8   -0.43    0.52
  -2   6  -8   -0.01    0.78
   2  -6  -9    0.05    0.62
   2   6  -9    0.38    0.61
  -2   6   9    0.48    0.53
  -2   6  -9    0.43    0.56
   2   8   0  129.80   45.48
   2  -8   0   51.63   18.11
  -2  -8   0  102.69   35.97
   2  -8  -1    1.37    0.65
   2   8  -1    4.70    1.90
  -2   8   1    6.14    2.21
   2  -8  -2    3.82    1.54
  -2   8   2   20.18    7.11
  -2  -8   2    2.86    1.22
   2  -8  -3    2.57    1.10
   2   8  -3    8.26    2.97
  -2  -8   3    4.52    1.71
   2  -8  -4    0.83    0.66
   2   8  -4    3.74    1.47
  -2   8   4    1.87    0.90
  -2  -8   4    1.11    0.67
  -2   8  -4    1.19    0.92
   2   8  -5    1.29    0.70
  -2   8   5    1.33    0.80
  -2  -8   5    1.31    0.69
  -2   8  -5    0.62    0.52
   2   8  -6    2.67    1.15
  -2   8   6    5.49    2.11
  -2  -8   6    3.92    1.52
  -2   8  -6    3.06    1.22
   2   8  -7    0.40    0.53
  -2   8   7    0.24    0.55
  -2  -8   7    0.31    0.48
  -2   8  -7    0.13    0.48
   2  -8  -8   -0.23    0.67
   2   8  -8    0.23    0.54
  -2   8   8    0.25    0.60
  -2   8  -8    0.37    0.60
   2  -8  -9    0.74    0.79
   2   8  -9    0.05    0.58
  -2  -8   9   -0.29    0.58
  -2   8  -9   -0.12    0.68
   2  10   0   75.38   26.44
  -2 -10   0  168.92   59.14
   2  10   1    2.07    1.29
   2 -10  -1    1.50    0.71
   2  10  -1    2.87    1.35
  -2 -10  -1    0.51    0.71
  -2  10   1    1.33    0.71
  -2 -10   1    3.72    1.51
  -2  10  -1    0.95    0.56
   2 -10  -2   25.94    9.12
   2  10  -2   58.33   20.45
   2 -10   2   12.84    4.54
  -2  10   2   28.56   10.03
  -2 -10   2   39.14   13.73
   2 -10  -3    0.28    0.54
   2 -10   3    0.15    0.40
  -2  10   3    0.51    0.54
  -2 -10   3    0.25    0.44
  -2  10  -3    0.06    0.47
   2 -10  -4    0.04    0.52
   2 -10   4    0.30    0.43
  -2 -10   4    0.71    0.62
  -2  10  -4   10.43    3.71
   2 -10  -5    1.72    0.96
   2 -10   5    0.64    0.59
  -2  10   5    1.55    0.86
  -2 -10   5    1.47    0.81
  -2  10  -5    0.51    0.57
   2  10  -6    5.27    1.99
   2 -10   6    0.55    0.60
  -2 -10   6    0.53    0.64
   2 -10  -7    0.31    0.68
   2 -10   7   -0.02    0.47
  -2  10   7    0.04    0.48
  -2 -10   7    0.16    0.45
  -2  10  -7   -0.17    0.49
   2 -10  -8    0.41    0.65
   2  10  -8    0.63    0.58
   2 -10   8   -0.01    0.53
  -2  10   8    0.49    0.53
  -2 -10   8    0.48    0.53
  -2  10  -8    0.20    0.54
   2  12   0   22.43    7.93
  -2 -12   0   25.68    9.05
   2  12   1    0.07    0.72
   2  12  -1    1.46    0.94
   2 -12   1   -0.01    0.33
  -2 -12  -1    5.09    1.93
  -2 -12   1    0.65    0.69
   2  12  -2    1.69    0.83
   2 -12   2    0.39    0.50
  -2  12  -2    6.09    2.19
   2  12  -3   12.73    4.51
  -2 -12   3   22.49    7.91
  -2  12  -3    9.91    3.51
   2 -12  -4    3.29    1.40
   2  12  -4    3.09    1.29
   2 -12   4    2.44    0.99
  -2 -12   4    4.96    1.88
   2 -12  -5    5.49    2.08
   2  12  -5    2.12    1.06
   2 -12   5    3.47    1.39
   2 -12  -6    0.31    0.63
   2  12  -6    0.62    0.64
   2 -12   6   -0.01    0.57
  -2 -12   6    0.34    0.57
  -2  12  -6   -0.10    0.65
   2  12  -7    1.57    0.77
  -2 -12   7    2.40    1.00
  -2  12  -7    1.65    0.79
   2  12  -8   -0.11    0.46
  -2  12  -8    0.29    0.48
   2  14   0   10.07    3.65
  -2 -14   0    7.99    2.92
   2  14   1    6.63    2.47
   2  14  -1   17.74    6.30
  -2 -14  -1    8.94    3.24
  -2 -14   1    2.03    0.98
  -2  14  -1    2.06    0.77
   2  14  -2    1.10    0.79
   2 -14   2    0.64    0.48
  -2 -14   2    0.76    0.69
  -2  14  -2    0.51    0.39
   2  14  -3    8.14    2.93
   2 -14   3    3.02    1.20
  -2 -14   3    4.00    1.55
  -2  14  -3    1.59    0.79
   2 -14   4    0.81    0.63
  -2 -14   4    0.32    0.62
  -2  14  -4    0.47    0.69
   2  14  -5    2.37    1.09
   2 -14   5    0.53    0.66
  -2 -14   5    2.38    1.07
  -2  14  -5    2.05    0.95
   2  14  -6    0.09    0.63
   2 -14   6   -0.01    0.48
  -2 -14   6   -0.38    0.48
  -2  14  -6   -0.13    0.48
   2 -14  -7    0.85    0.79
   2 -14   7    0.23    0.42
  -2 -14   7    0.79    0.55
  -2  14  -7    0.59    0.50
   2  16   0   20.85    7.42
   2 -16   0   76.03   26.66
  -2 -16   0   45.37   15.95
  -2  16   0   53.15   18.65
   2  16   1    1.45    1.15
   2  16  -1    1.77    1.18
   2 -16   1    0.70    0.43
  -2 -16  -1    0.59    0.92
  -2 -16   1    1.54    0.97
  -2  16  -1    7.68    2.72
   2  16  -2   22.35    7.92
   2 -16   2   16.04    5.65
  -2 -16   2   31.78   11.20
  -2  16  -2   22.99    8.08
   2  16  -3    0.47    0.61
   2 -16   3    1.11    0.76
  -2 -16   3    1.27    0.76
  -2  16  -3    1.02    0.63
   2  16  -4    4.86    1.83
  -2 -16   4    4.37    1.65
  -2  16  -4    2.78    1.16
   2  16  -5    0.36    0.56
   2 -16   5    0.29    0.45
  -2 -16   5    0.14    0.45
  -2  16  -5    1.23    0.66
   2  16  -6    0.20    0.47
   2 -16   6   -0.08    0.46
  -2 -16   6   -0.02    0.44
  -2  16  -6    0.02    0.44
   2  16  -7   -0.26    0.44
  -2 -16   7    0.24    0.41
   2  18   0   15.38    5.51
   2 -18   0    9.22    3.28
  -2 -18   0   22.02    7.80
  -2  18   0   47.69   16.73
   2  18   1   -0.27    0.85
   2  18  -1    0.58    0.94
   2 -18   1    0.59    0.44
  -2 -18  -1    0.61    0.79
  -2 -18   1   -0.30    0.81
  -2  18  -1    0.57    0.43
   2  18  -2    2.39    1.21
   2 -18   2    0.43    0.44
  -2 -18   2    0.88    0.73
  -2  18  -2    5.26    1.91
   2  18  -3   -0.08    0.45
   2 -18   3    0.12    0.38
  -2 -18   3    0.23    0.53
  -2  18  -3    0.92    0.56
   2 -18   4    0.40    0.45
  -2  18  -4    0.36    0.37
   2 -18   5    0.09    0.38
  -2 -18   5    0.14    0.43
  -2  18  -5    0.21    0.37
   2  18  -6    0.20    0.48
   2 -18   6    0.17    0.47
  -2 -18   6    0.73    0.51
   2  20   0    4.05    1.60
  -2 -20   0    6.74    2.47
  -2  20   0    9.25    3.28
   2  20   1   -0.34    0.53
   2  20  -1   -0.03    0.60
   2 -20   1   -0.04    0.25
  -2 -20  -1   -0.08    0.47
  -2 -20   1    0.21    0.51
  -2  20  -1   -0.16    0.31
   2  20  -2    1.43    0.79
   2 -20   2    0.21    0.29
  -2 -20   2    0.72    0.51
  -2  20  -2    0.38    0.36
   2  20  -3    0.41    0.49
   2 -20   3    0.16    0.31
  -2 -20   3    0.39    0.41
  -2  20  -3    0.21    0.42
   2  20  -4   -0.18    0.39
   2 -20   4    0.13    0.33
  -2 -20   4    0.29    0.37
  -2  20  -4    0.54    0.41
   2  20  -5    0.27    0.42
  -2 -20   5    0.20    0.37
  -2  20  -5    0.24    0.35
   2  22   0    0.89    0.58
   2 -22   0    0.20    0.28
  -2 -22   0    1.37    0.67
   2  22   1    0.30    0.45
   2  22  -1    0.17    0.54
   2 -22   1    0.00    0.23
  -2 -22  -1    0.51    0.45
  -2 -22   1    0.71    0.52
  -2  22  -1    0.80    0.43
   2  22  -2   -0.41    0.55
   2 -22   2    0.17    0.28
  -2 -22   2   -0.22    0.45
  -2  22  -2    0.89    0.45
   2  22  -3    0.65    0.62
   2 -22   3    0.55    0.38
  -2 -22   3    1.50    0.66
  -2  22  -3    0.69    0.45
   2  22  -4    0.18    0.43
   2 -22   4    0.00    0.36
  -2 -22   4    0.02    0.43
  -2  22  -4    0.54    0.44
   2  24   0    1.25    0.64
   2 -24   0    0.14    0.29
  -2 -24   0    3.23    1.24
   2  24   1    0.12    0.46
   2  24  -1   -0.06    0.50
   2 -24   1    0.03    0.28
  -2 -24  -1   -0.02    0.42
  -2 -24   1   -0.12    0.43
  -2  24  -1    0.12    0.31
   2  24  -2   -0.37    0.53
   2 -24   2    0.36    0.33
  -2 -24  -2    0.02    0.62
  -2 -24   2    0.36    0.42
  -2  24  -2    0.34    0.33
   2  24  -3    0.35    0.59
   2 -24   3   -0.09    0.31
  -2  24  -3    0.28    0.41
   3   1   0   90.29   31.67
   3  -1   0  117.24   41.08
  -3  -1   0   71.89   25.24
  -3   1   0  112.37   39.40
   3   1  -1  142.77   50.01
  -3   1   1  117.04   41.04
  -3  -1   1  134.57   47.15
   3   1  -2   51.15   17.96
  -3   1   2   52.83   18.55
  -3  -1   2   46.00   16.17
   3  -1  -3    5.72    2.23
   3   1  -3   10.26    3.71
  -3   1   3    6.11    2.36
  -3   1   4    1.94    0.94
  -3  -1   4    5.19    1.96
   3  -1  -5   24.78    8.72
   3   1  -5   26.20    9.21
  -3   1   5   32.33   11.36
  -3  -1   5   25.79    9.10
   3   1  -6    0.52    0.62
  -3   1   6    0.91    0.70
   3  -1  -7    0.60    0.67
   3   1  -7    1.30    0.86
  -3   1   7    1.82    0.93
  -3  -1   7    1.31    0.78
   3  -1  -8   -0.07    0.51
   3   1  -8    0.21    0.52
  -3  -1   8    0.33    0.54
   3  -1  -9    1.76    0.97
   3   1  -9    1.36    0.83
  -3   1   9    1.97    0.91
   3  -3   0  202.64   70.95
  -3  -3   0  214.46   75.09
   3   3   1   20.66    7.58
   3  -3  -1   23.41    8.27
   3   3  -1   23.04    8.20
  -3  -3  -1   14.45    5.33
  -3   3   1   22.73    8.05
  -3  -3   1   29.22   10.34
   3  -3  -2  174.00   60.95
   3   3  -2  192.78   67.49
  -3   3   2  127.41   44.65
  -3  -3   2  206.99   72.46
   3   3  -3    7.56    2.78
  -3   3   3    6.23    2.34
   3  -3  -4   11.82    4.22
   3   3  -4   11.32    4.10
  -3   3   4    9.66    3.47
  -3  -3   4   13.49    4.82
   3   3  -5    3.90    1.51
  -3   3   5    2.88    1.19
  -3  -3   5    4.79    1.81
   3  -3  -6    1.02    0.70
   3   3  -6    2.07    1.00
  -3   3   6    1.52    0.85
  -3  -3   6    1.51    0.83
   3  -3  -7    0.79    0.66
   3   3  -7    0.23    0.64
  -3  -3   7    0.38    0.62
   3  -3  -8   -0.13    0.55
   3   3  -8    0.03    0.48
  -3   3   8    0.27    0.49
  -3  -3   8    0.43    0.52
   3   3  -9   -0.04    0.45
  -3   3   9    0.53    0.56
  -3  -3   9    0.42    0.49
   3   5   0  264.47   92.59
   3  -5   0  283.88   99.37
  -3  -5   0  434.22  152.00
  -3   5   0  203.47   71.22
   3  -5  -1    5.91    2.20
  -3  -5  -1    1.97    1.12
  -3   5   1    3.06    1.29
  -3  -5   1    5.86    2.36
   3  -5  -2  193.92   67.91
  -3   5   2  248.70   87.07
  -3  -5   2  191.43   67.01
   3  -5  -3    1.69    1.00
   3   5  -3    1.45    0.89
  -3   5   3    0.75    0.79
   3  -5  -4    5.92    2.19
   3   5  -4   26.50    9.34
  -3   5   4   17.36    6.14
  -3  -5   4    5.65    2.12
   3  -5  -5    1.61    0.81
  -3   5   5    1.06    0.71
  -3  -5   5    2.02    0.93
   3  -5  -6   11.69    4.20
   3   5  -6   12.33    4.40
  -3   5   6    8.38    3.15
  -3  -5   6   10.97    3.92
   3  -5  -7    0.25    0.77
  -3   5   7   -0.02    0.58
  -3  -5   7    0.02    0.54
   3  -5  -8    0.87    0.71
   3   5  -8    1.19    0.68
  -3  -5   8    0.96    0.60
   3  -5  -9   -0.19    0.59
   3   5  -9   -0.31    0.46
  -3   5   9   -0.36    0.49
   3   7   0   34.49   12.15
   3  -7   0   36.65   12.86
  -3  -7   0   34.86   12.26
  -3   7   0   21.17    7.46
   3   7   1    3.65    1.66
   3  -7  -1    4.80    1.80
   3   7  -1    3.65    1.64
  -3  -7  -1    3.72    1.54
  -3   7   1    9.04    3.23
  -3  -7   1    6.54    2.54
   3  -7  -2    5.16    1.95
   3   7  -2    2.39    1.26
  -3   7   2   30.44   10.70
  -3  -7   2    3.13    1.30
   3  -7  -3    7.55    2.72
   3   7  -3   10.66    3.82
  -3   7   3    2.64    1.12
   3  -7  -4    3.00    1.20
   3   7  -4    3.95    1.55
  -3   7   4    1.95    0.88
   3  -7  -5    4.92    1.92
   3   7  -5    5.29    1.96
  -3   7   5    3.98    1.63
  -3  -7   5    3.28    1.29
   3   7  -6    0.44    0.62
  -3   7   6    0.46    0.81
  -3  -7   6   -0.22    0.58
   3  -7  -7    1.15    0.80
   3   7  -7    0.40    0.61
  -3   7   7    1.36    0.90
  -3  -7   7    0.15    0.52
   3  -7  -8    0.16    0.64
   3   7  -8   -0.03    0.54
  -3   7   8    0.03    0.51
   3  -7  -9    0.22    0.66
   3   7  -9    0.20    0.51
  -3   7   9    0.26    0.53
  -3  -7   9   -0.02    0.47
   3   9   0   31.96   11.28
  -3   9   0   10.93    3.91
   3   9   1   31.75   11.20
   3  -9  -1   55.61   19.49
   3   9  -1   58.71   20.62
  -3  -9  -1   34.07   11.98
  -3   9   1   91.43   32.02
  -3  -9   1   63.12   22.13
   3  -9  -2   -0.02    0.54
  -3   9   2    1.88    0.84
  -3  -9   2    0.16    0.61
   3  -9  -3    2.68    1.06
   3   9  -3   12.46    4.42
  -3   9   3   10.26    3.64
  -3  -9   3    2.24    0.95
   3  -9  -4    0.21    0.57
   3   9  -4    2.26    0.97
  -3   9   4    0.51    0.60
  -3  -9   4    1.41    0.74
   3  -9  -5   31.40   11.06
   3   9  -5   21.18    7.47
  -3   9   5   29.38   10.36
  -3  -9   5   20.66    7.31
   3  -9  -6    0.59    0.91
  -3   9   6    0.72    0.77
  -3  -9   6    0.08    0.59
   3  -9  -7    2.43    1.27
  -3   9   7    1.46    0.78
  -3  -9   7    1.12    0.68
   3  -9  -8   -0.32    0.74
   3   9  -8    0.02    0.58
  -3   9   8    0.29    0.63
  -3  -9   8   -0.08    0.51
   3  11   0   28.56   10.08
  -3 -11   0   12.35    4.43
  -3  11   0    7.68    2.74
   3  11   1   18.09    6.42
   3 -11  -1    5.30    1.91
   3  11  -1    4.25    1.71
  -3  11   1   29.38   10.31
   3 -11  -2    2.40    0.98
  -3  11   2    2.60    1.03
  -3 -11   2    0.96    0.60
   3 -11  -3    7.39    2.68
  -3  11   3    5.22    1.93
  -3 -11   3    5.52    2.01
   3 -11  -4    0.41    0.61
   3  11  -4   -0.21    0.61
  -3  11   4    1.00    0.69
  -3 -11   4   -0.27    0.53
   3 -11  -5    1.75    1.16
   3  11  -5    3.18    1.45
  -3  11   5    5.14    1.95
  -3 -11   5    4.61    1.81
   3 -11  -6    0.11    0.71
   3  11  -6   -0.03    0.58
   3 -11  -7    0.50    0.65
   3  11  -7    0.68    0.58
  -3  11   7    0.86    0.60
  -3 -11   7    0.70    0.58
  -3  11  -7    0.21    0.70
   3 -11  -8   -0.08    0.65
   3  11  -8   -0.19    0.52
  -3  11   8    0.26    0.49
  -3  11  -8    0.10    0.61
   3  13   0   63.15   22.16
  -3 -13   0   77.24   27.08
   3  13   1    0.19    0.78
   3 -13  -1    0.18    0.30
   3  13  -1    0.37    0.72
  -3 -13  -1   -0.18    0.69
  -3 -13   1    1.30    0.85
   3 -13  -2   38.34   13.45
   3  13  -2   53.11   18.64
  -3  13   2   32.83   11.52
   3 -13  -3    0.44    0.61
   3  13  -3    1.96    0.96
  -3  13   3    2.39    1.03
  -3 -13   3    1.41    0.69
   3 -13  -4    8.90    3.22
  -3  13   4    6.07    2.26
  -3 -13   4    7.93    2.89
  -3  13  -4    2.28    1.07
   3 -13  -5    0.25    0.78
   3  13  -5    0.07    0.72
  -3  13   5    0.33    0.68
  -3  13  -5    0.39    0.58
   3 -13  -6    0.84    0.83
   3  13  -6    1.11    0.70
  -3  13   6    0.41    0.52
  -3 -13   6    0.63    0.58
  -3  13  -6    0.37    0.49
   3  13  -7   -0.11    0.56
  -3  13   7   -0.21    0.52
  -3 -13   7    0.08    0.42
  -3  13  -7   -0.06    0.39
   3  13  -8    0.17    0.50
  -3 -13   8    0.31    0.50
  -3  13  -8    0.47    0.44
   3  15   0   27.84    9.85
  -3 -15   0   21.56    7.64
   3  15   1   -0.39    1.01
   3 -15  -1    0.25    0.33
   3  15  -1   -0.03    0.93
  -3 -15  -1   -0.44    0.91
  -3 -15   1   -0.51    0.89
  -3  15  -1   -0.08    0.31
   3 -15  -2    1.13    0.60
   3  15  -2    0.66    0.84
  -3  15   2    4.21    1.59
  -3 -15   2    0.61    0.80
  -3  15  -2    3.15    1.23
   3 -15  -3    1.53    0.84
  -3  15   3    0.66    0.76
  -3  15  -3    1.25    0.74
   3 -15  -4    0.48    0.77
  -3  15   4    1.50    0.97
  -3 -15   4    2.02    1.00
  -3  15  -4    1.37    0.69
   3 -15  -5   -0.46    0.60
   3  15  -5    0.11    0.58
   3 -15   5   -0.11    0.52
  -3  15   5   -0.08    0.51
  -3 -15   5   -0.25    0.49
   3 -15  -6   -0.09    0.52
   3  15  -6    0.55    0.58
   3 -15   6   -0.25    0.40
  -3  15   6    0.24    0.49
  -3  15  -6    0.98    0.58
   3 -15  -7    0.21    0.59
   3  15  -7    0.03    0.44
   3 -15   7   -0.26    0.41
  -3  15   7    0.02    0.43
  -3 -15   7    0.03    0.42
  -3  15  -7    0.19    0.44
   3  17   0    8.31    3.21
  -3 -17   0    4.63    1.96
   3  17   1    2.64    1.49
   3  17  -1    4.35    2.02
   3 -17   1    2.11    0.87
  -3 -17  -1    2.85    1.38
  -3 -17   1    5.25    2.11
  -3  17  -1    2.26    0.86
   3  17  -2    1.01    0.95
   3 -17   2    0.64    0.52
  -3 -17   2    0.95    0.75
  -3  17  -2    0.55    0.60
   3 -17  -3    2.10    0.98
   3  17  -3    7.39    2.71
   3 -17   3    1.51    0.73
  -3  17  -3    1.22    0.68
   3 -17  -4   -0.08    0.54
   3  17  -4    0.53    0.47
   3 -17   4   -0.06    0.43
  -3 -17   4   -0.14    0.42
  -3  17  -4    0.49    0.42
   3 -17  -5    3.70    1.42
   3  17  -5    3.30    1.35
   3 -17   5    2.66    1.06
  -3 -17   5    3.40    1.32
  -3  17  -5    1.01    0.58
   3 -17  -6    0.41    0.61
   3  17  -6    0.37    0.50
   3 -17   6    0.08    0.45
  -3 -17   6   -0.06    0.45
   3  17  -7    1.36    0.77
   3  19   0    3.92    1.64
  -3 -19   0    2.01    1.00
   3  19   1    0.09    0.73
   3  19  -1    1.97    1.08
   3 -19   1    0.36    0.28
  -3 -19  -1   -0.14    0.66
  -3 -19   1    0.54    0.72
  -3  19  -1    0.45    0.33
   3  19  -2   -0.01    0.60
   3 -19   2    0.00    0.35
  -3 -19   2   -0.25    0.58
  -3  19  -2    0.02    0.32
   3  19  -3    0.58    0.50
   3 -19   3   -0.07    0.39
  -3 -19   3    0.91    0.52
  -3  19  -3    1.09    0.58
   3  19  -4   -0.15    0.37
   3 -19   4    0.14    0.40
  -3  19  -4    0.03    0.35
  -3 -19   5    0.28    0.38
  -3  19  -5   -0.28    0.43
   3 -19  -6   -0.13    0.60
   3  21   0    8.24    3.00
   3 -21   0   10.00    3.53
  -3 -21   0    7.84    2.83
   3  21   1    0.19    0.60
   3  21  -1    0.95    0.77
   3 -21   1   -0.03    0.21
  -3 -21  -1   -0.15    0.51
  -3 -21   1   -0.42    0.54
  -3  21  -1    1.04    0.44
   3  21  -2    5.75    2.15
   3 -21   2    2.96    1.07
  -3 -21   2    2.16    0.91
  -3  21  -2    1.42    0.57
   3  21  -3    0.03    0.44
   3 -21   3    0.19    0.34
  -3 -21   3    0.22    0.47
  -3  21  -3    0.05    0.32
   3  21  -4    0.30    0.45
   3 -21   4    0.61    0.45
  -3 -21   4    0.06    0.35
  -3  21  -4    0.19    0.40
   3  21  -5   -0.05    0.41
  -3  21  -5   -0.14    0.40
   3  23   0    1.47    0.73
   3 -23   0    0.84    0.39
  -3 -23   0    1.89    0.84
  -3  23   0    1.76    0.66
   3  23   1    0.13    0.48
   3  23  -1    0.12    0.63
   3 -23   1    0.14    0.22
  -3 -23  -1   -0.41    0.44
  -3 -23   1    0.31    0.44
  -3  23  -1    0.20    0.22
   3  23  -2    0.10    0.61
   3 -23   2    0.30    0.26
  -3 -23  -2    0.03    0.37
  -3 -23   2    0.08    0.46
  -3  23  -2    0.60    0.37
   3  23  -3    0.17    0.64
   3 -23   3    0.01    0.29
  -3 -23   3    0.32    0.45
  -3  23  -3    0.42    0.41
   3  23  -4    0.19    0.49
  -3  23  -4    0.44    0.47
   3  25   0    0.79    0.59
   3 -25   0    1.46    0.59
  -3 -25   0    0.89    0.58
  -3  25   0    0.70    0.35
   3  25   1    0.00    0.51
   3  25  -1   -0.30    0.70
   3 -25   1    0.23    0.28
  -3 -25  -1   -0.28    0.42
  -3 -25   1    0.24    0.48
  -3  25  -1    0.21    0.31
  -4   0   0  129.38   45.37
  -4   0   2  345.40  120.88
   4   0  -4  158.64   55.56
  -4   0   4   95.77   33.56
   4   0  -6   27.30    9.62
  -4   0   6   27.73    9.78
   4   0  -8    0.24    0.52
  -4   0   8    0.51    0.51
   4   2   0   41.68   14.69
   4  -2   0   55.12   19.37
  -4  -2   0   36.85   13.03
  -4   2   0   42.61   15.02
   4   2   1    7.60    3.09
   4  -2  -1   26.42    9.37
   4   2  -1   23.48    8.34
   4  -2   1   18.99    7.19
  -4  -2  -1    9.64    3.70
  -4   2   1   24.33    8.69
  -4  -2   1   19.95    7.18
  -4   2  -1    8.09    3.42
   4   2  -2   16.96    6.07
  -4   2   2   30.19   10.66
   4  -2  -3   15.53    5.54
   4   2  -3    3.49    1.47
   4   2  -4    5.86    2.19
  -4   2   4    4.41    1.72
  -4  -2   4    5.87    2.21
   4  -2  -5    0.59    0.57
   4   2  -5    1.14    0.72
  -4   2   5    1.25    0.75
  -4  -2   5    0.51    0.62
   4  -2  -6    0.95    0.70
   4   2  -6    0.66    0.73
  -4   2   6    2.01    0.96
   4  -2  -7    0.23    0.58
   4   2  -7    0.45    0.76
  -4   2   7    0.73    0.65
  -4  -2   7    0.35    0.76
   4  -2  -8    0.28    0.52
   4   2  -8   -0.03    0.52
  -4   2   8    0.01    0.43
  -4  -2   8    0.30    0.54
   4  -2  -9    0.03    0.55
   4   2  -9    0.11    0.48
  -4   2   9   -0.22    0.51
  -4  -2   9    0.07    0.43
   4   4   0   80.93   28.39
   4  -4   0   85.02   29.81
  -4  -4   0  120.98   42.40
   4   4   1   35.22   12.43
   4  -4  -1   14.47    5.22
   4   4  -1   26.94    9.54
  -4  -4  -1   26.94    9.52
  -4  -4   1   23.83    8.48
   4  -4  -2    2.20    1.12
   4   4  -2    3.74    1.65
  -4   4   2    4.71    1.90
   4   4  -3  100.53   35.23
   4   4  -4    2.14    1.05
  -4   4   4    2.20    1.01
   4  -4  -5    6.07    2.24
   4   4  -5   11.40    4.07
  -4   4   5   18.72    6.63
   4  -4  -6    0.45    0.66
  -4  -4   6    0.84    0.74
  -4   4   7    0.93    0.64
  -4  -4   7    0.60    0.65
   4  -4  -8    0.09    0.46
   4   4  -8   -0.20    0.49
  -4   4   8   -0.23    0.45
  -4  -4   8    0.19    0.45
   4   4  -9    0.97    0.61
   4  -6   0   19.08    6.76
  -4  -6   0   49.37   17.35
  -4   6   0   19.75    6.99
   4   6   1   46.85   16.47
   4  -6  -1   31.99   11.25
   4   6  -1   47.38   16.67
  -4  -6  -1   33.14   11.67
  -4   6   1   23.95    8.45
  -4  -6   1   33.78   11.90
   4  -6  -2    1.98    1.04
   4   6  -2    2.78    1.36
  -4  -6   2    1.81    1.03
   4  -6  -3   18.46    6.53
   4   6  -3    8.97    3.26
  -4   6   3   10.27    3.71
  -4  -6   3   10.42    3.77
   4   6  -4    0.57    0.69
  -4   6   4    0.39    0.57
  -4  -6   4    0.57    0.62
   4  -6  -5    3.46    1.47
   4   6  -5   14.51    5.18
  -4   6   5   16.23    5.75
  -4  -6   5    4.48    1.70
   4   6  -6    1.56    0.87
  -4   6   6    0.55    0.73
   4  -6  -7    0.33    0.54
   4   6  -7    0.37    0.59
  -4   6   7    0.89    0.66
   4  -6  -8    0.39    0.66
   4   6  -8   -0.09    0.51
  -4   6   8    0.31    0.61
   4  -6  -9   -0.42    0.61
   4   6  -9    0.83    0.75
  -4   6   9    0.33    0.52
  -4  -6   9    0.04    0.45
   4   8   0   38.02   13.41
   4  -8   0   78.69   27.57
  -4  -8   0   69.52   24.38
  -4   8   0   36.23   12.75
   4  -8  -1    1.14    0.84
  -4  -8  -1    1.33    1.09
  -4   8   1    6.75    2.49
  -4  -8   1    2.00    1.28
   4  -8  -2   61.17   21.45
   4   8  -2   47.07   16.54
  -4   8   2   73.73   25.84
  -4  -8   2   50.31   17.65
   4  -8  -3    6.91    2.52
  -4  -8   3    9.90    3.54
   4  -8  -4    7.87    2.84
   4   8  -4    7.88    2.90
  -4   8   4    5.92    2.16
   4   8  -5    1.83    0.93
  -4   8   5    1.45    0.80
  -4  -8   5    0.53    0.63
   4  -8  -6   -0.11    0.71
   4   8  -6    0.10    0.61
  -4   8   6    1.40    0.86
  -4  -8   6    0.37    0.64
   4  -8  -7   -0.48    0.61
  -4   8   7    0.49    0.71
  -4  -8   7    0.23    0.56
   4  -8  -8    0.38    0.69
   4   8  -8    0.19    0.60
  -4   8   8   -0.10    0.51
  -4  -8   8    0.06    0.55
   4  10   0   85.01   29.81
   4 -10   0   36.40   12.77
  -4 -10   0   96.41   33.78
  -4  10   0   55.02   19.31
   4  10   1    1.00    1.14
   4 -10  -1    0.63    0.64
   4  10  -1   -0.34    0.91
  -4 -10  -1    0.40    0.74
  -4  10   1    1.87    0.86
  -4 -10   1    0.75    0.87
   4 -10  -2    7.51    2.72
  -4 -10   2    1.54    0.78
   4 -10  -3    0.10    0.60
  -4  10   3    0.45    0.50
  -4 -10   3    0.13    0.48
   4 -10  -4    0.49    0.51
   4  10  -4    2.18    0.96
   4 -10  -5    0.33    0.65
   4  10  -5    0.63    0.76
  -4  10   5    1.49    0.85
  -4 -10   5    0.47    0.71
   4  10  -6    1.88    0.95
  -4  10   6    2.85    1.31
  -4 -10   6    0.94    0.80
   4 -10  -7    0.36    0.69
   4  10  -7    0.01    0.56
  -4  10   7    0.10    0.52
  -4 -10   7   -0.19    0.57
   4 -10  -8    0.38    0.78
   4  10  -8    0.28    0.60
  -4  10   8    0.13    0.59
  -4 -10   8    0.13    0.62
   4  12   0   19.08    6.79
  -4  12   0    8.01    2.91
   4  12   1    1.50    0.96
   4 -12  -1    2.63    1.02
   4  12  -1    4.04    1.69
  -4  12   1    2.09    0.83
   4 -12  -2    5.00    1.83
   4  12  -2    7.46    2.71
  -4  12   2    6.98    2.51
  -4 -12   2    7.14    2.62
   4 -12  -3   10.07    3.60
  -4  12   3   15.00    5.31
   4 -12  -4    1.65    0.83
   4  12  -4    4.09    1.62
  -4  12   4    3.92    1.53
  -4 -12   4    2.55    1.13
   4 -12  -5   -0.02    0.74
  -4 -12   5    1.14    0.81
   4 -12  -6    0.01    0.82
   4  12  -6    0.18    0.56
  -4  12   6   -0.19    0.52
  -4 -12   6    1.00    0.68
   4  12  -7    0.40    0.61
  -4  12   7    1.75    0.86
  -4 -12   7    1.58    0.79
   4 -12  -8    0.50    0.71
   4  12  -8   -0.12    0.62
  -4  12   8   -0.11    0.53
  -4 -12   8   -0.15    0.47
   4  14   0   11.66    4.26
  -4 -14   0    4.55    1.84
  -4  14   0    3.29    1.26
   4  14   1   20.73    7.38
   4 -14  -1    7.11    2.52
   4  14  -1   12.30    4.45
  -4 -14  -1    5.12    2.03
  -4  14   1   10.36    3.65
  -4 -14   1    6.86    2.56
   4 -14  -2    1.07    0.60
   4  14  -2    2.71    1.21
  -4  14   2    1.05    0.53
   4 -14  -3   18.25    6.43
   4  14  -3   21.10    7.47
  -4  14   3   16.68    5.89
  -4 -14   3   35.38   12.45
   4 -14  -4    0.73    0.76
  -4  14   4    1.00    0.81
  -4 -14   4    0.18    0.66
   4 -14  -5    0.28    0.82
  -4  14   5    3.46    1.44
  -4 -14   5   -0.17    0.71
   4 -14  -6   -0.14    0.54
  -4 -14   6    0.46    0.57
   4 -14  -7    0.41    0.68
   4  14  -7    0.93    0.58
  -4  14   7    1.51    0.72
  -4 -14   7    0.86    0.57
   4  16   0   15.98    5.82
   4 -16   0    3.94    1.46
  -4 -16   0   17.93    6.42
   4  16   1    6.73    2.67
   4 -16  -1    2.75    1.05
   4  16  -1    8.28    3.25
  -4 -16  -1    1.84    1.27
  -4  16   1    3.78    1.38
  -4 -16   1    4.08    1.82
   4 -16  -2    8.69    3.09
  -4 -16  -2    3.71    1.63
  -4 -16   2   15.29    5.49
   4 -16  -3    0.60    0.66
   4  16  -3    1.51    0.96
  -4  16   3    0.82    0.67
  -4 -16   3    0.57    0.71
   4 -16  -4    1.89    0.96
  -4  16   4    2.35    1.02
  -4 -16   4    1.34    0.79
   4 -16  -5   -0.05    0.61
   4  16  -5    0.28    0.50
  -4  16   5    0.48    0.60
  -4 -16   5   -0.26    0.47
   4 -16  -6    0.26    0.65
   4  16  -6    0.31    0.52
  -4  16   6    0.05    0.53
  -4 -16   6    0.38    0.48
   4 -16  -7    0.48    0.64
   4  16  -7    0.72    0.59
  -4 -16   7    0.05    0.45
  -4  16  -7   -0.04    0.57
   4  18   0   11.50    4.22
  -4 -18   0   11.28    4.09
   4  18   1   -0.04    0.94
   4 -18  -1   -0.08    0.34
   4  18  -1    1.07    1.18
  -4 -18  -1    0.18    0.92
  -4 -18   1    0.53    0.89
   4  18   2    0.00    1.24
   4 -18  -2    0.89    0.59
   4  18  -2    3.05    1.36
  -4 -18  -2   -0.02    0.74
  -4  18   2    3.90    1.46
  -4 -18   2    0.53    0.63
   4 -18  -3    0.14    0.49
   4  18  -3    0.21    0.62
  -4  18   3    0.11    0.44
   4 -18  -4    0.17    0.51
   4  18  -4    1.46    0.69
  -4  18   4    1.31    0.64
  -4 -18   4    0.78    0.50
  -4  18  -4    1.01    0.55
   4 -18  -5   -0.21    0.43
   4  18  -5    0.32    0.56
  -4  18   5    0.31    0.47
  -4  18  -5   -0.06    0.31
   4 -18  -6    0.15    0.52
  -4  18   6    0.08    0.50
   4  20   0    4.60    1.85
  -4 -20   0    2.14    0.97
   4  20   1   -0.27    0.71
   4 -20  -1   -0.14    0.27
   4  20  -1    0.28    0.79
  -4 -20  -1   -0.22    0.54
  -4 -20   1    0.43    0.58
  -4  20  -1    0.10    0.25
   4  20   2    1.01    0.78
   4 -20  -2    0.47    0.37
   4  20  -2    0.59    0.60
  -4 -20  -2    0.23    0.43
  -4 -20   2    1.45    0.77
  -4  20  -2    1.70    0.68
   4 -20  -3   -0.25    0.37
   4  20  -3    0.05    0.43
  -4 -20   3    0.08    0.41
  -4  20  -3    0.08    0.30
   4 -20  -4    0.04    0.45
   4  20  -4    0.02    0.47
  -4  20  -4    0.05    0.35
   4 -20  -5    0.03    0.46
  -4  20   5    0.41    0.48
  -4 -20   5   -0.13    0.38
  -4  20  -5   -0.13    0.35
   4  22   0    1.86    0.89
  -4 -22   0    0.99    0.60
   4  22   1    0.26    0.62
   4  22  -1    0.75    0.79
   4 -22   1    0.13    0.23
  -4 -22  -1    0.18    0.47
  -4 -22   1    0.15    0.47
  -4  22  -1    0.47    0.27
   4  22   2   -0.10    0.64
   4 -22  -2    0.06    0.32
   4  22  -2    0.08    0.63
   4 -22   2   -0.03    0.26
  -4 -22  -2   -0.21    0.41
  -4 -22   2    0.71    0.55
  -4  22  -2    0.23    0.31
   4 -22  -3   -0.06    0.40
   4  22  -3    0.22    0.52
   4 -22   3    0.08    0.32
  -4 -22   3    0.59    0.52
  -4  22  -3    0.55    0.43
   4 -22  -4    0.24    0.43
   4  22  -4    0.32    0.51
   4 -22   4   -0.07    0.38
  -4  22  -4   -0.02    0.41
   4  24   0    1.05    0.69
  -4 -24   0    0.84    0.58
   4  24   1    0.57    0.63
   4  24  -1    0.29    0.73
   4 -24   1    0.77    0.36
  -4 -24  -1    0.78    0.55
  -4 -24   1    0.68    0.58
  -4  24  -1    0.36    0.27
   4  24   2    0.29    0.57
   4  24  -2    0.59    0.69
   4 -24   2    0.25    0.33
  -4 -24  -2   -0.07    0.43
  -4 -24   2    0.71    0.57
  -4  24  -2   -0.02    0.26
   5   1   0   87.24   30.62
  -5  -1   0   39.18   13.84
  -5   1   0   59.45   20.93
   5   1   1  424.98  148.79
   5  -1  -1  924.98  323.82
  -5  -1  -1  346.96  121.50
  -5   1   1  978.00  342.29
  -5  -1   1 1000.00  350.07
  -5   1  -1  294.87  103.25
   5  -1  -2   73.44   25.77
   5   1  -2   72.98   25.61
  -5   1   2   57.48   20.22
   5  -1  -3   30.06   10.59
   5   1  -3   21.46    7.58
  -5   1   3   29.47   10.41
   5  -1  -4    3.08    1.26
   5   1  -4    0.88    0.74
  -5  -1   4    0.65    0.65
   5  -1  -5   65.90   23.10
   5   1  -5   64.76   22.72
  -5  -1   5   64.72   22.69
   5   1  -6    0.96    0.81
  -5   1   6    0.80    0.77
  -5  -1   6    1.09    0.90
   5   1  -7    0.37    0.71
  -5   1   7    0.71    0.69
   5  -1  -8   -0.06    0.54
   5   1  -8    0.28    0.53
  -5   1   8    0.25    0.47
   5  -1  -9    1.32    0.80
   5   1  -9    1.32    0.87
  -5  -1   9    1.23    0.68
   5   3   0  119.53   41.90
   5  -3   0  182.82   64.03
  -5  -3   0  154.08   54.01
  -5   3   0  119.53   41.89
   5   3   1    1.45    1.30
   5  -3  -1    1.19    1.31
   5   3  -1    1.01    1.21
   5  -3   1    0.18    1.29
  -5  -3  -1    2.77    1.68
  -5   3   1    2.61    1.60
  -5  -3   1    1.20    1.24
  -5   3  -1    0.71    1.29
   5   3  -2   51.84   18.22
  -5   3   2   52.76   18.56
  -5  -3   2   73.26   25.70
   5  -3  -3   27.04    9.54
   5   3  -3   23.60    8.35
  -5   3   3   21.26    7.53
  -5  -3   3   26.32    9.29
   5  -3  -4   48.17   16.91
  -5   3   4   48.10   16.88
  -5  -3   4   53.68   18.84
   5  -3  -5    4.12    1.60
   5   3  -5    4.88    1.85
  -5   3   5    3.39    1.37
  -5  -3   5    6.05    2.24
   5  -3  -6   -0.25    0.71
   5   3  -6    0.17    0.74
  -5  -3   6    0.79    0.81
   5  -3  -7    0.39    0.61
  -5   3   7    0.47    0.66
  -5  -3   7    0.87    0.73
   5  -3  -8    0.16    0.49
   5   3  -8   -0.14    0.55
  -5   3   8    0.11    0.46
  -5  -3   8   -0.06    0.48
   5  -3  -9   -0.09    0.51
   5   3  -9   -0.13    0.50
  -5   3   9    0.11    0.47
  -5  -3   9    0.24    0.43
   5   5   0   85.09   29.85
   5  -5   0   70.47   24.72
  -5  -5   0  151.90   53.22
  -5   5   0   87.20   30.58
   5   5   1    2.76    1.52
   5  -5  -1    7.88    3.02
   5   5  -1    9.15    3.42
   5  -5   1    1.44    1.26
  -5  -5  -1    3.14    1.53
   5  -5  -2   39.74   13.97
   5   5  -2   36.07   12.73
  -5   5   2   42.78   15.02
  -5  -5   2   34.87   12.27
   5  -5  -3    2.09    1.07
  -5   5   3    1.17    0.84
  -5  -5   3    1.79    0.97
   5   5  -4    7.19    2.64
  -5   5   4   43.95   15.43
  -5  -5   4    7.69    2.81
   5  -5  -5    1.36    0.91
   5   5  -5    2.11    0.97
  -5   5   5    1.64    0.88
   5   5  -6    2.31    1.12
  -5   5   6   11.24    4.06
  -5  -5   6    1.22    0.81
   5   5  -7   -0.10    0.66
  -5   5   7    0.39    0.52
   5  -5  -8    0.71    0.55
   5   5  -8    0.41    0.55
  -5   5   8    0.88    0.54
   5  -5  -9    0.49    0.60
  -5  -5   9   -0.18    0.48
   5   7   0   29.44   10.43
   5  -7   0   47.51   16.69
  -5  -7   0   51.04   17.93
  -5   7   0   31.73   11.20
   5   7   1    1.71    1.24
   5  -7  -1    0.95    0.99
   5   7  -1    3.69    1.91
  -5   7   1    2.97    1.49
  -5  -7   1    3.32    1.60
  -5   7  -1   25.33    8.97
   5  -7  -2    2.32    1.15
   5   7  -2    3.67    1.63
  -5   7   2    9.78    3.51
  -5  -7   2    2.40    1.21
   5  -7  -3   35.11   12.34
   5   7  -3   21.25    7.52
  -5   7   3   14.51    5.16
  -5  -7   3   23.55    8.31
   5   7  -4    8.23    2.99
  -5   7   4    8.98    3.24
  -5  -7   4   11.26    4.06
   5  -7  -5    0.45    0.75
  -5   7   5    1.72    0.96
  -5  -7   5    1.17    0.70
   5  -7  -6    1.78    1.04
   5   7  -6    1.03    0.75
  -5   7   6    1.53    0.88
  -5  -7   6    2.26    1.06
   5  -7  -7    2.55    1.10
   5   7  -7    2.28    1.14
  -5   7   7    1.22    0.67
  -5  -7   7    1.73    0.89
   5   7  -8    0.40    0.69
  -5   7   8    0.48    0.49
  -5  -7   8    0.21    0.55
   5  -7  -9    0.04    0.54
   5   7  -9    0.39    0.62
   5  -9   0   21.05    7.45
  -5  -9   0   24.65    8.71
  -5   9   0   16.96    6.08
   5  -9  -1   71.22   24.97
  -5  -9  -1   33.28   11.71
  -5   9   1   33.68   11.85
  -5  -9   1   65.55   23.00
   5  -9  -2    2.39    1.12
   5   9  -2    3.14    1.36
  -5   9   2    4.98    1.88
  -5  -9   2    3.96    1.58
   5  -9  -3   86.99   30.47
   5   9  -3   89.46   31.35
   5  -9  -4    1.33    0.76
  -5   9   4    0.97    0.65
  -5  -9   4   -0.11    0.56
   5  -9  -5   39.78   13.99
   5   9  -5   33.37   11.74
  -5   9   5   21.64    7.66
   5  -9  -6   -0.27    0.65
  -5  -9   6    0.95    0.71
   5   9  -7    9.86    3.57
  -5   9   7    3.45    1.33
  -5  -9   7    7.02    2.64
   5  -9  -8    0.02    0.52
   5   9  -8    0.00    0.65
  -5   9   8    0.08    0.52
  -5  -9   8    0.26    0.59
   5  11   0   24.59    8.72
   5 -11   0   12.25    4.37
  -5 -11   0   20.33    7.20
  -5  11   0   13.63    4.90
   5  11   1   11.56    4.18
   5 -11  -1   20.55    7.25
   5  11  -1   21.52    7.64
  -5 -11  -1   12.40    4.47
  -5  11   1   17.75    6.26
  -5 -11   1   11.34    4.11
   5 -11  -2   -0.09    0.49
  -5 -11  -2    0.86    0.82
  -5  11   2    2.29    0.96
  -5 -11   2    0.63    0.59
   5 -11  -3    5.30    1.95
   5  11  -3    7.94    2.90
  -5  11   3   10.75    3.83
  -5 -11   3    6.93    2.52
   5 -11  -4    1.03    0.71
   5  11  -4    2.20    1.02
  -5  11   4    0.64    0.62
  -5 -11   4    0.21    0.79
   5  11  -5    3.41    1.43
  -5  11   5    2.13    1.02
  -5 -11   5    1.21    0.82
   5 -11  -6    0.56    0.63
   5  11  -6    0.45    0.63
  -5  11   6    0.04    0.46
  -5 -11   6    0.29    0.58
   5 -11  -7    0.48    0.55
   5  11  -7    1.29    0.87
  -5  11   7    0.70    0.55
  -5 -11   7    0.94    0.66
  -5  11   8   -0.26    0.63
  -5 -11   8   -0.24    0.53
   5  13   0   44.19   15.55
   5 -13   0  187.07   65.50
  -5  13   0   51.20   17.97
   5  13   1    5.71    2.30
   5 -13  -1    7.07    2.54
   5  13  -1    4.49    1.97
  -5 -13  -1    3.47    1.52
  -5  13   1    5.32    1.94
  -5 -13   1    6.26    2.36
   5  13   2    6.89    2.72
   5 -13  -2    4.84    1.78
   5  13  -2    7.09    2.64
  -5  13   2   20.48    7.21
  -5 -13   2    7.41    2.74
   5 -13  -3    5.21    1.93
   5  13  -3    7.79    2.92
  -5  13   3    2.62    1.08
  -5 -13   3    5.62    2.16
   5 -13  -4   38.41   13.51
   5  13  -4   39.06   13.75
  -5  13   4   36.09   12.69
  -5 -13   4   47.76   16.79
   5 -13  -5    0.54    0.65
   5  13  -5    0.42    0.75
  -5  13   5    0.71    0.59
  -5 -13   5   -0.06    0.66
   5 -13  -6    0.67    0.56
  -5 -13   6    0.83    0.59
   5 -13  -7    0.70    0.72
   5  13  -7   -0.10    0.54
  -5  13   7   -0.26    0.58
  -5 -13   7    0.07    0.48
   5 -13  -8   -0.15    0.70
   5  13  -8    0.41    0.62
  -5 -13   8   -0.14    0.59
   5  15   0   24.38    8.69
  -5 -15   0   24.88    8.82
  -5  15   0   13.16    4.69
   5  15   1    0.19    1.21
   5 -15  -1    1.03    0.58
   5  15  -1    0.12    1.28
  -5  15   1    0.44    0.43
   5  15   2   21.02    7.51
   5 -15  -2   22.04    7.75
   5  15  -2   30.31   10.71
  -5 -15  -2    7.40    2.77
  -5  15   2   24.56    8.63
  -5 -15   2   40.64   14.30
   5 -15  -3    0.46    0.58
  -5  15   3    0.42    0.60
  -5 -15   3    0.03    0.70
   5 -15  -4    0.95    0.68
  -5  15   4    0.66    0.59
  -5 -15   4    1.27    0.75
   5 -15  -5    0.16    0.47
   5  15  -5    0.21    0.58
  -5  15   5    0.44    0.52
  -5 -15   5    0.31    0.53
   5 -15  -6    0.52    0.59
   5  15  -6    0.61    0.54
  -5  15   6    1.58    0.82
  -5 -15   6    0.28    0.47
   5 -15  -7   -0.02    0.62
  -5 -15   7   -0.12    0.47
   5  17   0    4.83    2.17
   5 -17   0    0.56    0.57
  -5 -17   0    6.06    2.38
  -5  17   0    3.29    1.35
   5  17   1    4.37    1.94
   5 -17  -1    3.55    1.33
   5  17  -1    6.90    2.93
  -5 -17  -1    1.51    1.10
  -5  17   1    2.56    1.00
  -5 -17   1    3.38    1.67
   5  17   2    0.77    0.96
   5 -17  -2    0.16    0.44
   5  17  -2    3.56    1.60
  -5  17   2    0.67    0.50
   5 -17  -3    7.94    2.84
   5  17  -3    3.06    1.32
  -5  17   3    4.87    1.79
  -5 -17   3    7.49    2.75
   5 -17  -4    0.78    0.56
  -5  17   4    0.25    0.45
  -5 -17   4    0.56    0.48
   5 -17  -5    2.04    0.88
  -5  17   5    4.27    1.60
  -5 -17   5    4.07    1.60
   5 -17  -6    0.15    0.56
  -5  17   6    0.17    0.52
  -5 -17   6    0.25    0.53
   5  19   0    4.82    1.97
  -5 -19   0    1.75    0.92
   5  19   1    1.65    0.99
   5 -19  -1    0.77    0.41
   5  19  -1    1.50    1.06
  -5 -19  -1    0.16    0.65
  -5  19   1    2.04    0.78
  -5 -19   1    0.52    0.77
   5  19   2    0.16    0.57
   5 -19  -2    0.18    0.34
   5  19  -2    0.46    0.62
  -5 -19  -2   -0.11    0.57
  -5  19   2    0.16    0.33
  -5 -19   2    0.38    0.60
   5 -19  -3    1.99    0.82
   5  19  -3    1.34    0.70
   5 -19  -4    0.09    0.40
   5  19  -4   -0.09    0.47
  -5  19   4    0.10    0.41
  -5 -19   4    0.08    0.40
   5 -19  -5   -0.24    0.52
   5  19  -5    0.71    0.55
  -5  19   5    1.07    0.59
  -5 -19   5    0.47    0.45
   5 -19  -6    0.39    0.55
   5  19  -6   -0.09    0.48
  -5  19   6    0.28    0.46
   5  21   0    4.97    1.91
  -5 -21   0    3.98    1.54
   5  21   1    1.05    0.80
   5 -21  -1    0.83    0.37
   5  21  -1    1.18    0.87
  -5 -21  -1    0.82    0.62
  -5  21   1    0.43    0.25
  -5 -21   1    1.16    0.77
   5  21   2    1.84    0.86
   5 -21  -2    2.13    0.81
   5  21  -2    3.38    1.41
  -5 -21  -2    1.40    0.68
  -5 -21   2    2.68    1.09
   5 -21  -3   -0.14    0.32
   5  21  -3   -0.38    0.49
  -5  21   3   -0.04    0.42
  -5 -21   3   -0.07    0.51
   5 -21  -4    0.29    0.47
   5  21  -4    1.75    0.85
  -5  21   4    0.45    0.44
  -5 -21   4    0.77    0.56
   5 -21  -5    0.44    0.51
  -5  21   5    0.48    0.50
   5  23   0    2.25    1.02
  -5 -23   0    3.60    1.40
   5  23   1    0.48    0.73
   5 -23  -1    0.18    0.18
   5  23  -1    0.24    0.83
  -5 -23  -1   -0.16    0.50
  -5  23   1    0.42    0.26
  -5 -23   1    0.56    0.61
   5  23   2    0.59    0.60
   5 -23  -2    0.13    0.25
   5  23  -2    0.38    0.59
  -5 -23  -2    0.26    0.49
  -5  23   2    0.82    0.43
  -5 -23   2    0.11    0.50
   5 -23  -3    0.27    0.39
   5  23  -3    0.25    0.61
  -5  23   3    0.45    0.48
  -5  23  -3    0.01    0.43
   6   0   0  287.51  100.69
  -6   0   0  174.00   60.98
   6   0  -2   43.33   15.28
  -6   0   2   52.03   18.29
   6   0  -4   18.13    6.40
  -6   0   4   18.68    6.60
   6   0  -6    9.00    3.31
  -6   0   6    5.49    2.13
   6   0  -8    0.78    0.66
   6   2   0   36.79   13.01
  -6  -2   0   40.81   14.41
  -6   2   0   38.53   13.63
   6   2   1   31.87   11.27
  -6  -2  -1   35.52   12.55
  -6   2   1   70.36   24.73
  -6  -2   1   65.09   22.86
  -6   2  -1   26.57    9.49
   6  -2  -2   28.18    9.98
   6   2  -2   37.59   13.25
  -6   2   2   23.98    8.56
  -6  -2   2   34.27   12.08
   6  -2  -3    5.64    2.16
   6   2  -3    4.64    1.89
  -6   2   3    6.39    2.46
  -6  -2   3    3.84    1.57
   6   2  -4    7.09    2.59
  -6   2   4    9.31    3.35
   6  -2  -5    8.48    3.08
  -6   2   5    5.60    2.10
  -6  -2   5    3.30    1.34
   6  -2  -6    1.42    0.89
   6   2  -6    1.38    0.95
  -6   2   6    1.57    0.98
  -6  -2   6    1.23    0.96
   6  -2  -7    0.55    0.72
   6   2  -7    0.22    0.85
  -6   2   7    0.09    0.59
  -6  -2   7    0.19    0.70
   6  -2  -8   -0.24    0.52
   6   2  -8    0.12    0.60
  -6   2   8    0.55    0.52
  -6  -2   8   -0.01    0.49
   6  -2  -9    0.16    0.63
   6   2  -9   -0.26    0.55
  -6   2   9    0.19    0.52
  -6  -2   9    0.20    0.51
   6   4   0   60.65   21.31
   6  -4   0   69.22   24.30
  -6  -4   0  127.00   44.51
  -6   4   0   88.12   30.92
   6   4   1   55.90   19.65
   6  -4  -1  127.00   44.52
   6   4  -1   85.22   29.90
   6  -4   1   73.96   25.95
  -6  -4  -1   63.31   22.24
  -6   4   1  129.18   45.29
  -6  -4   1   73.89   25.96
  -6   4  -1   62.10   21.81
   6  -4  -2    2.10    1.26
   6   4  -2    1.70    1.25
  -6   4   2    3.14    1.64
  -6  -4   2    0.92    1.29
   6   4  -3   11.08    4.02
  -6  -4   3    8.71    3.24
   6  -4  -4   -0.29    0.67
  -6   4   4    0.43    0.72
  -6  -4   4    0.44    0.64
   6  -4  -5   30.59   10.77
   6   4  -5   30.82   10.84
  -6   4   5   27.26    9.61
  -6  -4   5   29.79   10.49
   6  -4  -6    0.33    0.72
  -6   4   6    0.54    0.83
  -6  -4   6    1.63    0.96
   6  -4  -7    0.74    0.65
   6   4  -7    4.07    1.65
   6  -4  -8    0.06    0.50
   6   4  -8    0.67    0.64
  -6  -4   8   -0.23    0.50
   6  -4  -9    1.51    0.88
   6   4  -9    0.47    0.55
  -6   4   9    0.45    0.55
   6   6   0   22.01    7.87
   6  -6   0   23.27    8.26
  -6  -6   0   30.25   10.69
  -6   6   0   15.53    5.62
   6   6   1   40.65   14.32
   6  -6  -1   80.68   28.29
   6   6  -1   81.81   28.73
   6  -6   1   61.76   21.69
  -6  -6  -1   37.22   13.15
  -6   6   1  105.73   37.08
  -6  -6   1   69.38   24.35
  -6   6  -1   81.35   28.53
   6   6   2   -0.42    1.83
   6  -6  -2    1.19    0.93
   6   6  -2    0.75    1.21
  -6  -6  -2    0.40    1.13
  -6  -6   2   -0.41    0.99
   6  -6  -3    9.22    3.33
   6   6  -3   11.74    4.24
  -6   6   3   10.78    3.88
  -6  -6   3   12.25    4.41
   6   6  -4    2.75    1.17
  -6  -6   4    0.87    0.66
   6  -6  -5   10.44    3.80
   6   6  -5    9.78    3.51
  -6  -6   5   13.16    4.68
   6  -6  -6   -0.08    0.86
   6   6  -6    0.77    0.76
  -6   6   6    0.84    0.82
  -6  -6   6   -0.43    0.81
   6  -6  -7    0.40    0.66
  -6   6   7    0.89    0.61
  -6  -6   7    1.69    0.87
   6  -6  -8   -0.18    0.54
  -6   6   8    0.17    0.47
  -6  -6   8    0.22    0.51
   6  -6  -9    0.53    0.64
   6   6  -9    0.28    0.60
  -6  -6   9    0.38    0.58
   6   8   0   42.19   14.87
   6  -8   0  141.94   49.72
  -6  -8   0   93.85   32.90
  -6   8   0   46.70   16.45
   6   8   1    1.18    1.35
   6  -8  -1    0.66    1.14
   6   8  -1    1.57    1.32
   6  -8   1    0.14    1.02
  -6  -8  -1    0.76    1.03
  -6   8   1    2.94    1.45
  -6  -8   1    1.05    1.04
  -6   8  -1    1.79    1.27
   6   8   2   19.82    7.07
   6  -8  -2   29.40   10.35
   6   8  -2   18.71    6.67
  -6  -8  -2    8.61    3.20
  -6   8   2   14.93    5.32
  -6  -8   2   16.64    5.92
   6  -8  -3    5.18    1.92
   6   8  -3    4.18    1.70
  -6  -8   3    2.95    1.26
   6  -8  -4   62.53   21.93
   6   8  -4   50.29   17.65
  -6   8   4   36.16   12.71
  -6  -8   4   47.49   16.67
   6   8  -5    1.16    0.85
  -6   8   5    1.79    0.99
  -6  -8   5    0.12    0.61
   6  -8  -6    1.56    0.98
  -6  -8   6    1.16    0.78
   6  -8  -7    0.39    0.62
   6   8  -7    1.02    0.73
  -6   8   7    0.46    0.58
  -6  -8   7    0.96    0.78
   6   8  -8    0.10    0.64
  -6   8   8    1.08    0.71
  -6  -8   8    0.79    0.65
   6 -10   0   48.64   17.08
  -6 -10   0   42.03   14.78
  -6  10   0   23.80    8.45
   6  10   1   -0.07    1.03
   6 -10  -1    3.00    1.39
   6  10  -1    1.49    1.22
   6 -10   1    0.93    1.04
  -6 -10  -1    0.77    1.02
  -6  10   1    3.48    1.50
  -6 -10   1    1.19    1.11
  -6  10  -1    0.28    0.92
   6 -10  -2    1.12    0.73
   6  10  -2   11.87    4.27
  -6 -10  -2    1.88    0.96
  -6  10   2   13.20    4.68
  -6 -10   2    1.90    0.93
   6 -10  -3    1.05    0.67
   6  10  -3    0.23    0.65
  -6  10   3    0.66    0.63
  -6 -10   3    0.15    0.74
  -6 -10   4    0.93    0.71
   6 -10  -5    0.55    0.80
   6  10  -5    0.96    0.79
  -6  10   5    1.11    0.79
  -6 -10   5    2.54    1.21
   6  10  -6    0.93    0.68
  -6  10   6    2.19    0.95
  -6 -10   6    0.01    0.62
   6 -10  -7   -0.07    0.57
  -6  10   7    0.20    0.42
  -6 -10   7    0.03    0.55
   6 -10  -8   -0.04    0.54
   6  10  -8   -0.01    0.76
  -6  10   8    0.56    0.51
  -6 -10   8    0.55    0.78
   6  12   0   14.40    5.20
   6 -12   0   46.43   16.30
  -6 -12   0   24.55    8.66
  -6  12   0   12.78    4.62
   6 -12  -1    3.98    1.59
  -6 -12  -1    3.84    1.59
  -6  12   1    3.36    1.38
  -6 -12   1    4.01    1.70
  -6  12  -1    1.75    1.17
   6  12   2    4.69    1.88
   6 -12  -2    8.10    2.90
   6  12  -2   15.11    5.42
  -6 -12  -2    4.35    1.69
  -6  12   2    6.07    2.19
  -6 -12   2   10.84    3.92
   6 -12  -3    6.89    2.55
  -6  12   3    4.95    1.89
  -6 -12   3    4.77    1.83
   6 -12  -4   11.01    3.98
   6  12  -4    9.79    3.60
  -6  12   4    5.67    2.16
   6 -12  -5    0.95    0.78
  -6 -12   5    0.06    0.63
   6 -12  -6    1.88    0.91
  -6  12   6    0.81    0.52
  -6 -12   6    2.21    0.98
   6  12  -7    0.98    0.70
  -6  12   7    0.93    0.54
  -6 -12   7    0.55    0.58
   6  12  -8    0.45    0.61
  -6 -12   8    0.27    0.58
   6  14   0   10.64    3.99
  -6 -14   0   10.33    3.77
  -6  14   0    7.27    2.75
   6  14   1   14.64    5.34
   6 -14  -1   14.35    5.08
   6  14  -1   19.83    7.14
  -6 -14  -1    8.87    3.30
  -6  14   1   42.17   14.80
  -6 -14   1   17.01    6.09
   6 -14  -2    3.81    1.43
  -6 -14  -2    2.04    1.19
  -6  14   2    2.78    1.13
  -6 -14   2    6.15    2.34
   6 -14  -3   11.15    4.01
   6  14  -3   20.05    7.14
  -6  14   3    9.88    3.58
  -6 -14   3    9.89    3.65
   6 -14  -4    0.25    0.69
   6  14  -4   -1.13    0.97
  -6  14   4    0.58    0.66
  -6 -14   4   -0.30    0.68
   6 -14  -5    0.79    0.80
   6  14  -5    6.74    2.51
  -6  14   5    4.73    1.82
  -6 -14   5    0.33    0.58
   6 -14  -6    0.07    0.52
   6  14  -6    0.26    0.50
  -6 -14   6   -0.39    0.46
   6 -14  -7    0.90    0.69
  -6  14   7    0.86    0.53
  -6 -14   7    0.49    0.56
   6  16   0   16.63    6.06
   6 -16   0   10.14    3.64
  -6  16   0   12.91    4.66
   6  16   1    6.02    2.55
   6 -16  -1    5.31    1.98
   6  16  -1    9.16    3.55
  -6  16   1    7.89    2.85
   6  16   2    0.82    1.01
   6 -16  -2    0.36    0.54
   6  16  -2    1.79    1.29
  -6 -16  -2    1.10    0.97
  -6  16   2    0.66    0.54
  -6 -16   2    0.28    0.95
   6 -16  -3    0.39    0.61
  -6  16   3    0.98    0.64
  -6 -16   3    1.58    0.85
   6 -16  -4   -0.12    0.51
   6  16  -4    1.59    0.90
  -6  16   4    0.13    0.45
  -6 -16   4   -0.18    0.59
   6 -16  -5    0.66    0.54
  -6  16   5    1.20    0.64
  -6 -16   5    1.08    0.64
   6 -16  -6    0.26    0.45
  -6  16   6   -0.14    0.39
  -6 -16   6    0.51    0.52
   6 -16  -7    0.44    0.53
   6  16  -7   -0.17    0.47
  -6 -16   7    0.32    0.47
   6  18   0    9.43    3.51
  -6 -18   0   23.27    8.23
  -6  18   0    5.88    2.17
   6  18   1    0.96    0.94
   6 -18  -1    1.40    0.68
   6  18  -1    2.41    1.38
  -6 -18  -1    0.23    0.71
  -6  18   1    0.03    0.44
  -6 -18   1    0.11    0.79
   6  18   2    3.91    1.56
   6  18  -2   23.14    8.18
  -6  18   2    3.80    1.41
   6 -18  -3    0.29    0.46
   6  18  -3   -0.03    0.58
  -6  18   3    0.40    0.41
  -6 -18   3   -0.06    0.49
   6 -18  -4    4.01    1.51
  -6  18   4    4.28    1.57
  -6 -18   4    2.17    0.94
   6 -18  -5    0.19    0.36
   6  18  -5    0.35    0.48
  -6  18   5    0.30    0.35
  -6 -18   5    0.47    0.45
   6 -18  -6    0.24    0.44
   6  18  -6    0.72    0.56
  -6  18   6    0.32    0.47
  -6 -18   6    1.02    0.65
   6  20   0    2.85    1.26
  -6 -20   0    5.47    2.04
   6  20   1    0.37    0.60
   6 -20  -1    0.06    0.30
   6  20  -1    0.05    0.80
  -6 -20  -1   -0.37    0.58
  -6  20   1    0.27    0.30
  -6 -20   1    0.36    0.66
   6  20   2    0.97    0.69
   6 -20  -2    3.97    1.45
   6  20  -2    4.16    1.61
  -6 -20  -2    1.36    0.77
  -6  20   2    2.08    0.84
  -6 -20   2    3.39    1.33
   6 -20  -3    0.07    0.39
   6  20  -3    0.60    0.56
  -6  20   3    0.14    0.35
   6 -20  -4    0.52    0.48
   6  20  -4   -0.13    0.57
  -6  20   4    0.50    0.41
  -6 -20   4    0.91    0.57
   6 -20  -5    0.16    0.43
   6  20  -5    0.90    0.68
  -6  20   5    0.19    0.42
   6  22   0    1.12    0.73
   6 -22   0   -0.05    0.24
  -6 -22   0    0.81    0.58
   6  22   1    0.63    0.65
   6 -22  -1    0.29    0.26
   6  22  -1    0.52    0.66
  -6 -22  -1   -0.06    0.51
  -6  22   1   -0.01    0.21
  -6 -22   1    0.00    0.61
   6  22   2    0.17    0.53
   6 -22  -2    0.26    0.31
   6  22  -2   -0.03    0.62
  -6 -22  -2   -0.07    0.43
  -6  22   2   -0.09    0.30
  -6 -22   2    0.02    0.45
   6 -22  -3    1.20    0.57
   6  22  -3    0.55    0.62
  -6 -22  -3    0.04    0.68
  -6  22   3    1.54    0.68
  -6 -22   3    0.36    0.45
   6 -22  -4   -0.06    0.37
   6  22  -4    0.47    0.52
   6  24   0    0.79    0.68
   6 -24   0    0.55    0.26
  -6 -24   0    0.72    0.61
  -6  24   0    0.74    0.36
   6  24   1    0.98    0.84
   6 -24  -1    1.44    0.55
   6  24  -1    0.51    0.75
  -6  24   1    0.91    0.39
   6  24   2   -0.09    0.59
   6 -24  -2    0.11    0.28
   6  24  -2    0.47    0.69
  -6  24   2    0.08    0.29
   7   1   0   32.58   11.57
   7  -1   0   36.33   12.87
  -7  -1   0   22.15    7.96
  -7   1   0   32.49   11.55
   7   1   1   16.53    5.97
   7  -1  -1   29.08   10.35
   7   1  -1   27.71    9.95
   7  -1   1   13.79    5.13
  -7  -1  -1   18.51    6.71
  -7   1   1   25.80    9.24
  -7  -1   1   26.78    9.52
  -7   1  -1   16.55    6.03
   7   1   2    0.23    2.30
   7  -1  -2    1.06    1.25
   7   1  -2    0.75    1.24
  -7  -1  -2   -0.21    1.10
  -7   1   2    1.61    1.25
  -7  -1   2    0.73    1.20
   7  -1  -3  190.08   66.57
   7   1  -3  170.68   59.76
  -7   1   3  187.69   65.76
  -7  -1   3  189.25   66.28
   7  -1  -4    4.57    1.74
   7   1  -4    4.23    1.62
  -7   1   4    4.02    1.57
  -7  -1   4    5.24    1.97
   7  -1  -5    4.58    1.74
   7   1  -5    4.56    1.74
  -7   1   5    6.03    2.24
  -7  -1   5    5.34    2.04
   7   1  -6    1.12    0.97
  -7   1   6    1.22    0.95
   7  -1  -7   26.89    9.50
   7   1  -7   27.38    9.71
  -7  -1   7   23.93    8.47
   7  -1  -8    0.55    0.65
  -7   1   8   -0.19    0.59
  -7  -1   8    0.26    0.52
   7  -1  -9    0.23    0.66
   7   1  -9   -0.03    0.64
  -7  -1   9    0.99    0.68
   7   3   0   53.26   18.75
   7  -3   0   69.37   24.38
  -7  -3   0   68.67   24.12
  -7   3   0   54.37   19.16
   7   3   1    6.31    2.73
   7   3  -1   13.13    4.86
  -7  -3  -1    7.83    3.05
  -7   3   1   13.72    5.13
  -7   3  -1    7.07    3.01
   7   3   2   83.90   29.44
   7   3  -2  171.30   60.00
  -7  -3  -2   70.80   24.84
  -7   3   2  128.24   44.94
  -7  -3   2  172.34   60.36
   7   3  -3    1.56    1.16
  -7   3   3    1.78    1.00
  -7  -3   3    1.94    1.08
   7  -3  -4    5.22    1.98
   7   3  -4   12.70    4.53
  -7   3   4    8.94    3.28
   7  -3  -5    0.73    0.70
   7   3  -5    1.33    0.92
  -7   3   5    2.04    1.01
  -7  -3   5    1.42    0.86
   7  -3  -6    2.34    1.15
  -7   3   6    3.71    1.61
  -7  -3   6    2.32    1.18
   7  -3  -7   -0.42    0.58
   7   3  -7    0.22    0.70
  -7   3   7   -0.10    0.56
   7  -3  -8    0.23    0.54
   7   3  -8    0.21    0.55
  -7   3   8   -0.03    0.45
  -7  -3   8    0.84    0.61
   7  -3  -9    0.08    0.65
   7   3  -9    0.27    0.61
  -7   3   9   -0.17    0.54
  -7  -3   9   -0.23    0.50
   7   5   0   43.08   15.22
   7  -5   0   23.27    8.29
  -7  -5   0   65.58   23.06
   7   5   1    0.72    1.27
   7  -5  -1    0.88    1.36
   7   5  -1    0.60    1.55
   7  -5   1   -0.53    1.33
  -7  -5  -1    0.72    1.33
  -7   5   1    1.47    1.37
  -7  -5   1    0.50    1.38
  -7   5  -1    0.16    1.16
   7  -5  -2    0.53    1.04
   7   5  -2    0.63    1.13
  -7  -5  -2    1.48    1.12
  -7   5   2    2.51    1.36
   7   5  -3    1.54    1.03
  -7   5   3    0.54    0.63
  -7  -5   3    1.14    1.03
   7  -5  -4    6.93    2.61
  -7   5   4   10.37    3.73
  -7  -5   4   17.31    6.13
   7  -5  -5    0.79    0.83
   7   5  -5    0.68    0.72
   7   5  -6   -0.03    0.79
  -7   5   6    2.87    1.32
   7  -5  -7   -0.17    0.55
  -7  -5   7   -0.03    0.61
   7  -5  -8    0.17    0.53
   7   5  -8    0.33    0.66
  -7  -5   8   -0.08    0.53
   7   7   0   31.76   11.26
   7  -7   0   17.49    6.26
  -7  -7   0   45.61   16.05
  -7   7   0   30.53   10.82
   7   7   1    9.90    3.73
   7  -7  -1   18.92    6.77
   7   7  -1   18.27    6.67
   7  -7   1    7.80    2.98
  -7  -7  -1   14.54    5.34
  -7   7   1   19.33    6.91
  -7  -7   1   16.97    6.13
  -7   7  -1   16.95    6.09
   7   7   2   12.75    4.63
   7  -7  -2   29.27   10.31
   7   7  -2   25.44    9.07
  -7  -7  -2    8.31    3.10
  -7  -7   2   23.94    8.49
   7   7  -3    3.70    1.65
  -7  -7   3    3.75    1.53
   7  -7  -4    3.19    1.36
   7   7  -4    3.42    1.43
  -7   7   4    4.89    1.85
  -7  -7   4    1.92    0.98
  -7   7   5    8.02    2.97
  -7  -7   5    5.29    2.01
   7  -7  -6    2.36    1.20
  -7   7   6    0.70    0.75
  -7  -7   6    0.80    0.70
   7  -7  -7   -0.18    0.57
   7   7  -7    0.30    0.61
  -7   7   7   -0.02    0.50
  -7  -7   7    0.67    0.63
   7  -7  -8    0.36    0.60
   7   7  -8   -0.29    0.58
  -7   7   8    0.40    0.54
  -7  -7   8    0.70    0.65
   7  -9   0   30.37   10.75
  -7  -9   0   42.91   15.09
  -7   9   0   18.03    6.49
   7   9   1   25.08    8.94
   7  -9  -1   27.29    9.65
   7   9  -1   34.81   12.32
   7  -9   1   19.45    6.91
  -7  -9  -1   20.81    7.40
  -7   9   1   49.69   17.48
  -7  -9   1   30.67   10.84
  -7   9  -1   57.14   20.10
   7   9   2    0.35    0.95
   7  -9  -2    0.28    0.76
   7   9  -2    1.85    1.05
  -7  -9  -2    0.23    0.85
  -7   9   2    0.80    0.76
  -7  -9   2    1.04    0.88
   7  -9  -3   31.36   11.02
   7   9  -3   39.41   13.85
  -7  -9   3   33.75   11.89
   7  -9  -4   -0.19    0.67
   7   9  -4   -0.92    0.81
  -7   9   4    0.52    0.68
  -7  -9   4    0.00    0.64
   7  -9  -5   18.82    6.69
   7   9  -5   17.35    6.16
  -7   9   5   42.26   14.86
   7  -9  -6    0.68    0.80
   7   9  -6    0.26    0.58
  -7   9   6    0.14    0.60
  -7  -9   6    0.38    0.72
   7  -9  -7    0.62    0.63
  -7  -9   7    1.49    0.79
   7  -9  -8   -0.33    0.72
   7   9  -8    0.36    0.66
   7 -11   0    8.08    3.00
  -7 -11   0   25.16    8.88
  -7  11   0    8.03    3.04
   7  11   1    5.81    2.31
   7 -11  -1    8.85    3.25
   7  11  -1    9.25    3.45
   7 -11   1    6.58    2.47
  -7 -11  -1    4.52    1.81
  -7  11   1   26.83    9.48
  -7 -11   1    8.10    3.06
  -7  11  -1   17.22    6.14
   7  11   2    1.03    0.94
   7 -11  -2    1.86    0.98
   7  11  -2    3.43    1.56
  -7 -11  -2   -0.05    0.86
  -7  11   2    2.47    1.13
  -7 -11   2    3.90    1.61
   7 -11  -3    3.19    1.32
   7  11  -3    5.70    2.21
  -7  11   3    2.29    1.07
  -7 -11   3    5.95    2.24
   7 -11  -4    2.96    1.33
   7  11  -4    2.76    1.29
   7 -11  -5    1.74    1.00
  -7 -11   5    0.36    0.67
   7 -11  -6    0.37    0.57
  -7  11   6   -0.04    0.47
  -7 -11   6    0.57    0.58
   7 -11  -7    0.44    0.56
   7  11  -7    0.05    0.60
  -7  11   7    0.22    0.45
  -7 -11   7   -0.16    0.53
   7 -11  -8    0.16    0.59
   7  11  -8   -0.09    0.64
  -7 -11   8    0.42    0.60
   7 -13   0   26.25    9.26
  -7 -13   0   29.24   10.32
  -7  13   0   23.64    8.39
   7 -13  -1   11.14    4.01
   7 -13   1    2.15    1.09
  -7 -13  -1    8.46    3.15
  -7  13   1   10.26    3.70
  -7 -13   1    9.82    3.74
  -7  13  -1    4.04    1.76
   7  13   2   47.05   16.57
   7 -13  -2  105.42   36.92
   7  13  -2  110.50   38.75
  -7 -13  -2   60.58   21.26
  -7  13   2   98.59   34.54
  -7 -13   2  117.24   41.09
   7 -13  -3    1.92    1.05
   7  13  -3    2.19    1.34
  -7  13   3    2.34    1.21
   7  13  -4    7.03    2.68
  -7  13   4   10.30    3.77
   7 -13  -5    0.57    0.80
   7  13  -5    1.71    0.91
  -7  13   5    0.67    0.66
  -7 -13   5    0.92    0.72
   7 -13  -6    2.63    1.12
   7  13  -6    2.20    0.99
  -7 -13   6    2.49    1.08
   7 -13  -7    0.70    0.63
   7  13  -7    0.54    0.68
  -7  13   7    0.04    0.42
   7 -15   0   24.92    8.79
  -7 -15   0   13.41    4.87
  -7  15   0   10.19    3.80
   7  15   1    0.89    1.38
   7 -15  -1    1.78    1.04
   7  15  -1    1.25    1.90
   7 -15   1    1.89    1.23
  -7 -15  -1    1.46    1.20
  -7  15   1    1.16    0.87
  -7 -15   1    2.66    1.66
  -7  15  -1    1.62    1.26
   7 -15  -2    2.00    0.97
  -7 -15  -2    1.13    1.17
  -7  15   2    3.03    1.23
  -7 -15   2    1.52    1.11
   7 -15  -3    0.14    0.63
   7  15  -3   -0.39    0.95
  -7  15   3   -0.10    0.70
  -7 -15   3   -0.07    0.77
   7 -15  -4    2.93    1.23
   7  15  -4    5.04    1.98
  -7  15   4    5.98    2.24
   7 -15  -5    0.35    0.55
  -7  15   5    0.06    0.44
  -7 -15   5    0.11    0.45
   7 -15  -6    0.58    0.58
  -7  15   6    0.06    0.44
  -7 -15   6    0.39    0.54
   7 -15  -7    0.25    0.58
   7  15  -7    0.56    0.52
  -7 -15   7    0.07    0.48
   7  17   0    3.74    1.79
   7 -17   0    0.72    0.70
  -7 -17   0    4.93    1.95
  -7  17   0    2.73    1.34
   7  17   1    2.40    1.39
   7 -17  -1    1.05    0.76
   7  17  -1    3.62    1.73
  -7 -17  -1   -0.06    0.89
  -7  17   1    0.53    0.65
  -7 -17   1    0.40    0.94
  -7  17  -1    0.14    0.86
   7  17   2    0.05    0.72
   7 -17  -2    0.56    0.51
  -7 -17  -2    0.23    0.64
  -7  17   2    0.11    0.43
  -7 -17   2   -0.39    0.75
   7 -17  -3    1.76    0.78
  -7 -17  -3   -0.05    0.85
  -7  17   3    3.80    1.45
  -7 -17   3    3.79    1.50
   7 -17  -4    0.53    0.48
   7  17  -4    0.27    0.57
  -7  17   4    1.00    0.60
  -7 -17   4    0.08    0.50
   7 -17  -5    1.34    0.69
   7  17  -5    1.00    0.70
  -7  17   5    2.03    0.85
  -7 -17   5    2.69    1.11
   7 -17  -6    0.15    0.46
   7  17  -6    0.17    0.47
  -7  17   6    0.09    0.41
  -7 -17   6    0.12    0.44
   7  19   0    3.69    1.54
  -7 -19   0    2.58    1.11
  -7  19   0    1.41    0.77
   7  19   1    3.17    1.41
   7 -19  -1    4.50    1.67
   7  19  -1    5.20    2.00
  -7  19   1    2.95    1.14
   7  19   2    0.21    0.62
   7 -19  -2    0.16    0.38
   7  19  -2    0.11    0.53
  -7  19   2    0.11    0.39
  -7 -19   2    0.22    0.51
   7 -19  -3    1.53    0.67
   7  19  -3    1.29    0.79
  -7 -19  -3    0.16    0.56
  -7  19   3    1.92    0.81
  -7 -19   3    0.70    0.60
   7 -19  -4    0.05    0.44
   7  19  -4    0.26    0.54
  -7  19   4   -0.17    0.37
  -7 -19   4   -0.22    0.48
   7 -19  -5    1.28    0.65
  -7  19   5    1.65    0.72
   7  21   0    2.44    1.07
  -7 -21   0    3.75    1.45
  -7  21   0    2.75    1.07
   7  21   1    0.59    0.72
   7 -21  -1    0.17    0.35
   7  21  -1    0.06    0.58
  -7 -21  -1   -0.01    0.47
  -7  21   1    0.26    0.32
  -7 -21   1    0.07    0.55
   7 -21  -2    0.46    0.36
   7  21  -2    0.48    0.57
  -7 -21  -2    0.28    0.47
  -7  21   2    0.31    0.38
   7 -21  -3    0.95    0.51
   7  21  -3    0.04    0.52
  -7  21   3    0.87    0.55
  -7 -21   3    0.92    0.57
   7 -21  -4    0.44    0.46
  -7  21   4    0.28    0.39
   7  23   0    1.02    0.71
   7 -23   0    0.11    0.21
  -7 -23   0    3.57    1.40
   7  23   1    0.09    0.68
   7 -23  -1    0.31    0.31
   7  23  -1    0.03    0.67
  -7 -23  -1    0.32    0.50
  -7  23   1    0.06    0.26
  -7 -23   1   -0.19    0.55
   7  23   2    0.47    0.57
   7 -23  -2    1.44    0.61
   7  23  -2    0.65    0.67
  -7  23   2    0.83    0.45
   8   0   0   97.45   34.22
  -8   0   0   68.54   24.11
   8   0  -2   12.08    4.45
  -8   0  -2    3.89    1.71
  -8   0   4   42.43   14.90
   8   0  -6    1.03    0.90
  -8   0   8    0.46    0.58
   8   2   0   28.06   10.02
   8  -2   0   27.02    9.70
  -8  -2   0   38.71   13.68
   8   2   1    0.43    1.34
   8  -2  -1    2.49    2.00
   8   2  -1    0.60    1.95
   8  -2   1    0.21    1.79
  -8   2   1    1.64    1.79
  -8  -2   1    0.83    1.50
  -8   2  -1    1.78    1.64
   8   2   2   12.08    4.40
   8  -2  -2   24.56    8.80
   8   2  -2   21.36    7.69
   8  -2   2   16.20    5.88
  -8  -2  -2   12.51    4.53
  -8   2   2   26.53    9.42
  -8  -2   2   20.89    7.44
  -8   2  -2   14.74    5.34
   8   2  -3    4.42    1.77
  -8   2   3    3.25    1.42
  -8  -2   3    4.22    1.71
   8  -2  -4    0.55    0.61
   8   2  -4   -0.19    0.65
  -8  -2   4    0.25    0.60
  -8   2   5   -0.64    0.75
  -8  -2   5    0.74    0.78
  -8   2   6    0.69    0.84
  -8  -2   6    0.12    0.81
   8  -2  -7    0.30    0.65
   8   2  -7    0.63    0.72
  -8  -2   7   -0.18    0.71
   8  -2  -8    0.08    0.60
   8   2  -8    0.23    0.60
  -8   2   8   -0.09    0.52
  -8  -2   8    0.61    0.61
   8   4   0   62.43   21.98
   8  -4   0   65.74   23.12
  -8  -4   0   83.98   29.49
  -8   4   0   79.48   27.93
   8   4   1  104.48   36.69
   8  -4  -1  236.46   82.86
   8   4  -1  179.19   62.78
   8  -4   1   68.23   23.97
  -8  -4  -1  118.18   41.43
  -8   4   1  182.30   63.89
  -8  -4   1  170.47   59.75
  -8   4  -1   86.54   30.39
   8   4   2   -0.88    1.28
   8   4  -2    0.38    1.12
  -8  -4  -2   -0.31    1.10
  -8   4  -2   -0.04    1.04
   8  -4  -3  138.83   48.65
   8   4  -3  124.82   43.74
  -8  -4   3  115.07   40.34
   8   4  -4   -0.31    0.69
  -8   4   4    0.73    0.71
  -8  -4   4   -0.02    0.63
   8  -4  -5   69.09   24.25
   8   4  -5   66.64   23.39
  -8   4   5   62.04   21.80
   8  -4  -6   -0.38    0.74
   8   4  -6    0.31    0.76
   8  -4  -7    9.75    3.53
  -8   4   7    7.95    2.89
  -8  -4   7    3.20    1.33
   8  -4  -8   -0.24    0.65
   8   4  -8    0.27    0.53
  -8   4   8   -0.07    0.46
   8   6   0   25.67    9.17
   8  -6   0   32.90   11.62
  -8  -6   0   41.46   14.63
   8   6   1   10.51    3.96
   8  -6  -1   10.45    3.93
   8   6  -1   14.79    5.46
   8  -6   1    5.53    2.34
  -8  -6  -1    6.88    2.76
  -8  -6   1   11.92    4.52
   8   6   2    1.84    1.28
   8  -6  -2    4.17    1.81
   8   6  -2    4.12    2.05
  -8  -6  -2    0.76    1.32
  -8   6   2    2.83    1.33
  -8  -6   2    4.15    1.84
   8  -6  -3   35.96   12.66
   8   6  -3   27.19    9.62
  -8   6   3   39.72   13.96
  -8  -6   3   31.58   11.14
   8  -6  -4    0.29    0.77
   8   6  -4    1.37    0.87
  -8   6   4    0.31    0.68
  -8  -6   4    0.97    0.77
   8  -6  -5    7.21    2.80
  -8   6   5    8.16    3.03
  -8  -6   5    6.49    2.42
  -8   6   6    0.83    0.80
  -8  -6   6    0.27    0.67
   8  -6  -7    2.45    1.09
   8   6  -7    0.87    0.68
  -8  -6   7    0.51    0.56
   8  -6  -8    0.34    0.58
   8   6  -8    0.04    0.58
  -8  -6   8    0.33    0.54
   8   8   0   37.71   13.32
   8  -8   0   56.29   19.78
  -8  -8   0  104.07   36.48
  -8   8   0   29.33   10.41
   8   8   1   11.77    4.35
   8  -8  -1   23.00    8.18
   8   8  -1   18.17    6.55
   8  -8   1    9.07    3.36
  -8  -8  -1    9.83    3.79
  -8   8   1   14.20    5.16
  -8  -8   1   18.45    6.64
  -8   8  -1    8.17    3.14
   8  -8  -2  186.86   65.45
   8   8  -2  102.63   35.99
  -8  -8  -2   59.74   20.98
  -8   8   2  100.06   35.06
  -8  -8   2  117.14   41.08
   8  -8  -3    2.20    1.09
   8   8  -3    2.53    1.27
  -8  -8   3    2.26    1.12
   8  -8  -4   26.73    9.43
   8   8  -4   19.00    6.73
  -8  -8   4   24.04    8.49
   8   8  -5    2.54    1.15
  -8   8   5    3.89    1.61
   8  -8  -6    3.53    1.50
   8   8  -6    0.99    0.72
  -8   8   6    2.29    1.10
  -8  -8   6    0.51    0.70
   8  -8  -7    0.19    0.58
   8   8  -7    0.27    0.67
  -8   8   7   -0.36    0.54
  -8  -8   7    0.16    0.60
   8  -8  -8    0.93    0.72
   8   8  -8    1.34    0.81
  -8   8   8    0.06    0.50
  -8  -8   8    0.01    0.58
   8 -10   0   12.73    4.64
  -8 -10   0   18.34    6.52
  -8  10   0   16.62    5.99
   8  10   1    0.68    1.08
   8 -10  -1    2.05    1.22
   8 -10   1    0.87    0.95
  -8 -10  -1    1.38    0.98
  -8  10   1    0.67    1.05
  -8 -10   1    0.62    0.99
  -8  10  -1    0.43    1.00
   8  10   2    1.33    1.02
   8 -10  -2    2.91    1.27
   8  10  -2    0.74    0.85
  -8 -10  -2    2.98    1.48
  -8  10   2    1.01    0.82
  -8 -10   2   -0.12    0.97
   8 -10  -3    0.00    0.65
   8  10  -3    0.43    0.85
  -8  10   3    0.18    0.56
  -8 -10   3    0.81    0.83
   8  10  -4    3.42    1.51
  -8 -10   4    4.46    1.83
   8 -10  -5    1.66    0.97
  -8 -10   5    0.31    0.63
  -8  10   6    1.22    0.69
  -8 -10   6    0.58    0.59
   8 -10  -7    0.49    0.63
   8  10  -7    0.05    0.58
  -8 -10   7    0.95    0.71
   8 -10  -8    0.19    0.65
  -8 -10   8    0.22    0.62
   8  12   0   11.64    4.31
   8 -12   0   13.83    4.99
  -8 -12   0   14.72    5.28
  -8  12   0    9.49    3.57
   8  12   1    8.45    3.31
   8 -12  -1   14.25    5.13
   8  12  -1   12.42    4.60
   8 -12   1   17.35    6.18
  -8 -12  -1    9.66    3.55
  -8  12   1   21.17    7.53
  -8 -12   1   14.26    5.16
  -8  12  -1    8.75    3.30
   8  12   2    5.46    2.21
   8 -12  -2   11.93    4.30
  -8 -12  -2    6.44    2.50
  -8  12   2    4.80    1.90
  -8 -12   2   12.67    4.58
   8 -12  -3    6.23    2.34
   8  12  -3    6.95    2.70
  -8 -12  -3    0.45    0.92
  -8  12   3    3.73    1.54
   8 -12  -4    0.42    0.80
   8  12  -4    0.38    0.89
  -8  12   4    1.89    1.02
  -8 -12   4    0.33    0.89
   8 -12  -5   10.46    3.81
   8  12  -5   10.74    3.90
  -8 -12   5   10.16    3.70
   8 -12  -6    1.27    0.77
   8  12  -6    0.36    0.57
  -8  12   6    0.06    0.46
  -8 -12   6    0.31    0.51
   8  12  -7    0.30    0.63
  -8  12   7    1.02    0.59
   8 -14   0    8.28    3.08
  -8 -14   0   13.29    4.84
  -8  14   0    7.50    2.97
   8  14   1   23.20    8.37
   8 -14  -1   30.23   10.67
   8  14  -1   29.62   10.56
   8 -14   1   20.30    7.20
  -8 -14  -1   13.91    5.13
  -8  14   1   30.17   10.67
  -8 -14   1   28.28   10.06
  -8  14  -1   10.52    3.93
   8  14   2    1.74    1.51
   8 -14  -2    3.30    1.44
   8  14  -2    2.59    1.54
  -8 -14  -2    0.82    1.07
  -8  14   2    1.80    1.03
  -8 -14   2    1.55    1.25
   8 -14  -3    1.94    1.07
   8  14  -3    0.76    1.34
  -8 -14  -3    0.21    0.91
  -8  14   3    1.32    0.92
  -8 -14   3    0.22    0.91
   8 -14  -4    1.17    0.77
   8  14  -4   -0.13    0.74
  -8  14   4    0.50    0.63
   8 -14  -5   11.61    4.16
  -8  14   5    7.26    2.65
  -8 -14   5    8.35    3.04
   8  14  -6   -0.06    0.54
   8 -14  -7    0.11    0.66
   8  14  -7    0.49    0.58
  -8 -14   7    0.02    0.48
   8 -16   0    7.16    2.64
  -8 -16   0   21.74    7.72
  -8  16   0    7.78    2.98
   8 -16  -1    0.43    0.75
   8 -16   1   -0.61    0.82
  -8 -16  -1    0.70    0.97
  -8  16   1    3.31    1.43
  -8 -16   1    0.00    1.15
  -8  16  -1    1.17    1.09
   8 -16  -2    0.29    0.58
   8  16  -2    0.95    1.02
  -8 -16  -2    1.66    1.04
  -8  16   2    0.91    0.74
  -8 -16   2    0.34    0.91
   8  16   3    0.59    1.55
   8 -16  -3    0.82    0.57
   8  16  -3    1.16    0.89
  -8 -16  -3   -0.39    0.75
  -8  16   3    1.37    0.76
  -8 -16   3    1.18    0.80
   8 -16  -4    0.26    0.60
   8  16  -4   -0.35    0.68
  -8  16   4    0.59    0.60
  -8 -16   4    0.04    0.52
   8 -16  -5    0.20    0.60
   8  16  -5    0.76    0.63
  -8  16   5    1.01    0.64
  -8 -16   5    0.39    0.52
   8 -16  -6   -0.15    0.53
   8  16  -6   -0.04    0.42
  -8  16   6   -0.06    0.41
  -8 -16   6    1.54    0.76
   8  18   0    9.11    3.37
   8 -18   0    8.10    2.91
  -8 -18   0    8.78    3.19
  -8  18   0    5.88    2.24
   8  18   1    0.07    0.74
   8 -18  -1    0.01    0.55
   8  18  -1    0.36    0.95
   8 -18   1    0.25    0.58
  -8 -18  -1    0.20    0.61
  -8  18   1    0.46    0.61
  -8 -18   1    0.24    0.84
  -8  18  -1    0.40    0.71
   8  18   2    4.07    1.62
   8 -18  -2    5.49    2.01
  -8 -18  -2    1.32    0.72
  -8  18   2    3.42    1.32
  -8 -18   2    1.56    0.86
   8  18   3   -0.05    0.78
   8 -18  -3    0.35    0.42
  -8 -18  -3    0.20    0.51
  -8  18   3    0.58    0.47
   8 -18  -4    0.74    0.51
   8  18  -4    0.41    0.59
  -8  18   4    1.24    0.68
  -8 -18   4    0.51    0.53
   8 -18  -5    0.08    0.42
   8  18  -5    0.33    0.66
  -8  18   5    0.04    0.46
   8  20   0    1.55    0.85
   8 -20   0    1.42    0.63
  -8  20   0    1.22    0.73
   8  20   1    0.41    0.60
   8 -20  -1    0.72    0.52
   8  20  -1    0.02    0.55
  -8  20   1    0.24    0.45
  -8  20  -1    0.24    0.59
   8  20   2    0.46    0.56
   8 -20  -2    0.01    0.42
   8  20  -2    0.28    0.58
  -8 -20  -2    0.28    0.51
  -8  20   2   -0.22    0.36
  -8 -20   2   -0.17    0.47
   8  20   3    0.51    0.66
   8 -20  -3    0.98    0.54
  -8 -20  -3    0.24    0.40
  -8  20   3    0.84    0.55
  -8 -20   3    1.06    0.63
   8 -20  -4    1.41    0.67
  -8  20   4    0.52    0.52
   8  22   0    1.09    0.67
  -8 -22   0    1.19    0.65
  -8  22   0    0.37    0.44
   8  22   1    0.07    0.56
   8 -22  -1    1.41    0.64
   8  22  -1    0.29    0.54
  -8 -22  -1    0.02    0.43
  -8  22   1    0.58    0.44
  -8  22  -1    0.01    0.48
   8  22   2    0.41    0.63
   8 -22  -2    0.29    0.37
   8  22  -2    0.79    0.69
  -8  22   2   -0.14    0.40
   8  22   3    0.98    0.78
   8 -22  -3    1.01    0.53
   8  22  -3    1.28    0.86
  -8  22   3    0.58    0.47
   8  24   0    0.70    0.72
   9   1   0   17.07    6.24
   9  -1   0   20.41    7.39
  -9  -1   0   12.49    4.63
  -9   1   0   14.34    5.29
   9   1   1   53.80   18.93
   9  -1  -1  108.32   38.03
   9   1  -1   95.40   33.49
   9  -1   1   68.82   24.22
  -9  -1  -1   57.98   20.40
  -9  -1   1   94.13   33.05
  -9   1  -1   55.86   19.66
   9   1   2    0.43    1.04
   9  -1  -2    1.40    1.23
   9  -1   2    1.42    1.33
  -9  -1  -2    0.39    1.21
  -9  -1   2    1.32    1.11
  -9   1  -2    1.53    1.22
   9  -1  -3    1.84    1.09
   9   1  -3    1.76    0.99
  -9   1   3    3.47    1.46
  -9  -1   3    1.55    1.02
   9  -1  -4    0.42    0.67
   9   1  -4    0.28    0.64
  -9   1   4   -0.02    0.70
  -9  -1   4    0.48    0.71
   9  -1  -5   10.97    3.96
   9   1  -5   13.97    5.04
  -9  -1   5   12.73    4.58
   9  -1  -6    0.33    0.72
  -9  -1   6   -0.09    0.79
   9   1  -7    1.10    0.77
  -9   1   7    1.03    0.67
  -9  -1   7    0.78    0.66
   9  -1  -8    0.25    0.60
   9   1  -8    0.03    0.62
  -9  -1   8   -0.11    0.51
   9   3   0   26.70    9.53
  -9  -3   0   41.68   14.71
   9   3   1    3.04    1.65
   9   3  -1    2.67    2.03
   9  -3   1    2.89    1.81
  -9  -3  -1    3.02    1.85
  -9   3   1    3.92    2.37
  -9  -3   1    3.53    1.95
  -9   3  -1    2.32    1.84
   9   3   2   42.99   15.16
   9  -3  -2   71.91   25.28
   9   3  -2   59.29   20.83
   9  -3   2   21.84    7.76
  -9  -3  -2   37.32   13.16
  -9   3   2   56.24   19.77
  -9  -3   2   65.79   23.14
  -9   3  -2   44.77   15.77
   9  -3  -3    2.48    1.25
   9   3  -3    2.68    1.37
  -9  -3   3    1.94    1.07
   9  -3  -4   -0.16    0.73
   9   3  -4    0.69    0.73
  -9   3   4    1.31    0.83
  -9  -3   4    1.34    0.94
   9  -3  -5    1.99    1.13
   9   3  -5    1.34    0.97
  -9   3   5    0.96    0.92
   9  -3  -6    0.22    0.70
   9   3  -6    1.10    0.93
  -9   3   6    0.15    0.66
   9  -3  -7    0.13    0.54
   9   3  -7   -0.22    0.73
  -9   3   7    0.07    0.60
  -9  -3   7    0.32    0.56
   9  -3  -8    2.08    0.99
   9   3  -8    0.07    0.56
  -9   3   8    1.31    0.75
  -9  -3   8    0.28    0.52
   9   5   0   31.99   11.37
   9  -5   0   21.98    7.82
  -9  -5   0   31.07   11.02
  -9   5   0   43.64   15.42
   9   5   1    0.21    1.45
   9  -5  -1    0.53    1.59
   9   5  -1    0.46    1.78
   9  -5   1   -0.31    1.43
  -9  -5  -1    0.63    1.41
  -9   5   1    0.54    1.30
  -9  -5   1   -0.54    1.44
  -9   5  -1    1.14    1.29
   9   5   2    2.21    1.36
   9  -5  -2    5.13    2.11
   9   5  -2    3.99    1.78
  -9  -5  -2    3.30    1.65
  -9   5   2    4.40    1.89
  -9  -5   2    4.44    1.90
  -9   5  -2    2.52    1.39
   9   5  -3    0.01    0.88
  -9   5   3    0.22    0.73
  -9  -5   3   -0.61    0.86
   9  -5  -4    7.10    2.66
   9   5  -4    5.05    1.95
  -9   5   4    7.98    2.92
  -9  -5   4    4.49    1.78
   9  -5  -5    0.56    0.92
  -9  -5   5    0.66    0.84
   9  -5  -6    1.74    0.97
  -9  -5   6    0.60    0.77
   9  -5  -7    0.32    0.56
   9   5  -7    0.01    0.54
  -9   5   7    0.28    0.53
  -9  -5   7    0.13    0.53
  -9   5   8    0.94    0.69
  -9  -5   8    1.28    0.69
   9   7   0   19.03    6.88
   9  -7   0   14.22    5.12
  -9  -7   0   29.67   10.51
   9  -7  -1    0.86    1.30
   9   7  -1    0.62    1.31
   9  -7   1   -0.36    1.15
  -9  -7  -1    1.47    1.23
  -9  -7   1    1.20    1.57
   9   7   2    6.12    2.40
   9  -7  -2    0.71    1.00
   9  -7   2    2.21    1.39
  -9  -7  -2    3.55    1.73
  -9   7   2    6.52    2.47
  -9  -7   2    1.75    1.14
  -9   7  -2    3.73    1.75
   9  -7  -3   -0.03    0.76
   9   7  -3    0.66    0.94
  -9  -7  -3   -0.12    0.54
  -9   7   3    1.48    0.88
  -9  -7   3    0.50    0.78
   9   7  -4    0.66    0.77
  -9  -7   4    1.55    0.95
   9  -7  -5    0.70    1.11
   9   7  -5    1.59    1.04
  -9   7   5   -0.11    0.80
   9  -7  -6   -0.07    0.66
   9   7  -6    0.25    0.65
  -9   7   6    0.03    0.57
  -9  -7   6   -0.29    0.62
   9  -7  -7    0.46    0.61
   9   7  -7   -0.16    0.55
   9  -7  -8    0.66    0.69
   9   7  -8    0.07    0.55
  -9   7   8    0.38    0.59
  -9  -7   8    0.29    0.56
   9  -9   0    8.49    3.16
  -9  -9   0   18.95    6.75
  -9   9   0   13.41    4.93
   9   9   1   24.74    8.80
   9  -9  -1   53.51   18.81
   9   9  -1   32.77   11.59
   9  -9   1   13.60    4.91
  -9  -9  -1   24.08    8.54
  -9   9   1   49.70   17.49
  -9  -9   1   33.18   11.79
  -9   9  -1   37.47   13.24
   9  -9  -2    0.49    0.85
   9   9  -2    0.38    0.87
  -9  -9  -2   -0.06    0.85
  -9   9   2   -1.23    1.04
  -9   9  -2   -0.59    1.01
   9  -9  -3    1.56    0.91
   9   9  -3    2.05    1.21
  -9  -9  -3    2.95    1.34
  -9  -9   3   -0.05    0.79
   9  -9  -4    1.53    1.14
   9   9  -4    1.01    0.92
  -9   9   4    0.82    0.77
  -9  -9   4    0.70    0.89
   9  -9  -5    7.79    2.92
  -9   9   5   20.56    7.30
  -9  -9   5    4.05    1.61
   9  -9  -6   -0.58    0.62
   9   9  -6   -0.34    0.64
  -9  -9   6    0.36    0.61
   9  -9  -7    2.50    1.15
   9   9  -7    1.07    0.77
  -9   9   7   13.39    4.79
  -9  -9   7    0.35    0.61
   9  -9  -8    0.37    0.69
   9   9  -8    0.46    0.64
  -9   9   8    1.08    0.66
   9 -11   0   10.26    3.81
  -9 -11   0   15.86    5.70
  -9  11   0    9.62    3.66
   9  11   1    1.85    1.29
   9 -11  -1    4.26    1.88
   9  11  -1    2.75    1.55
   9 -11   1    0.54    1.00
  -9  11   1    5.23    2.23
  -9  11  -1    2.41    1.51
   9  11   2    0.46    0.97
   9 -11  -2    0.17    0.94
   9  11  -2    0.37    0.99
  -9  11   2    1.36    1.04
  -9 -11   2    0.17    1.07
   9  11   3    6.84    2.92
   9 -11  -3    3.15    1.61
   9  11  -3    2.73    1.42
  -9 -11  -3    0.52    0.93
  -9  11   3   18.21    6.49
   9 -11  -4    1.09    0.93
   9  11  -4    0.44    0.92
  -9  11   4    0.94    0.82
  -9 -11   4    0.73    0.89
   9  11  -5    0.96    0.81
  -9  11   5    0.60    0.60
  -9 -11   5    0.79    0.74
   9 -11  -6    1.02    0.69
   9  11  -6    0.05    0.55
  -9  11   6    0.85    0.57
  -9 -11   6    0.38    0.55
   9 -11  -7    0.45    0.70
   9  11  -7    0.15    0.65
  -9 -11   7   -0.01    0.59
   9 -13   0   92.38   32.40
  -9 -13   0   36.38   12.86
  -9  13   0   20.71    7.46
   9  13   1    0.33    1.39
   9 -13  -1    1.51    1.42
   9  13  -1    0.76    1.79
   9 -13   1    0.60    1.17
  -9 -13  -1    1.08    1.24
  -9  13   1    4.97    2.22
  -9 -13   1    0.80    1.49
  -9  13  -1    1.77    1.59
   9  13   2   22.35    7.98
   9 -13  -2   34.45   12.14
  -9 -13  -2   24.01    8.53
  -9  13   2  114.13   40.01
  -9 -13   2   32.39   11.48
   9  13   3    0.17    1.21
   9 -13  -3    0.68    0.89
   9  13  -3   -0.46    1.31
  -9 -13  -3    0.28    1.05
  -9  13   3    0.26    0.75
  -9 -13   3    1.97    1.17
   9 -13  -4    0.89    0.87
   9  13  -4    1.77    1.02
  -9  13   4    2.99    1.36
  -9 -13   4    0.59    0.80
   9 -13  -5    0.01    0.57
   9  13  -5    0.49    0.70
  -9  13   5    0.15    0.49
  -9 -13   5    0.57    0.70
   9 -13  -6    1.51    0.81
   9  13  -6    0.67    0.60
  -9  13   6    0.96    0.66
   9 -13  -7   -0.19    0.58
  -9 -13   7   -0.05    0.62
   9 -15   0    6.06    2.34
  -9 -15   0    6.91    2.69
  -9  15   0    5.04    2.23
   9  15   1    1.33    1.30
   9 -15  -1    0.13    1.02
   9  15  -1   -0.53    1.35
   9 -15   1    0.86    0.97
  -9 -15  -1   -0.06    1.05
  -9  15   1   -0.51    1.09
  -9 -15   1   -0.60    1.23
  -9  15  -1    0.27    1.20
   9  15   2    0.08    1.20
   9 -15  -2    0.76    0.91
   9  15  -2   -0.03    1.08
  -9 -15  -2    0.31    0.88
  -9  15   2   -0.95    0.79
  -9 -15   2    0.06    0.93
   9  15   3   -0.01    1.04
   9 -15  -3   -0.07    0.72
   9  15  -3   -0.53    0.84
  -9 -15  -3   -0.28    0.70
  -9  15   3   -0.50    0.52
  -9 -15   3   -0.81    0.77
   9 -15  -4    0.00    0.52
  -9  15   4    0.54    0.56
  -9 -15   4    0.17    0.62
   9 -15  -5    0.31    0.66
   9  15  -5    0.01    0.55
  -9  15   5    0.23    0.54
  -9 -15   5    0.58    0.59
   9 -15  -6    0.20    0.59
   9  15  -6    0.50    0.58
  -9  15   6    0.57    0.57
  -9 -15   6    0.64    0.49
   9 -17   0    4.42    1.70
  -9 -17   0    4.54    1.80
  -9  17   0    1.80    1.13
   9 -17  -1    1.33    0.81
   9 -17   1    0.53    0.67
  -9 -17  -1    0.69    0.74
  -9  17   1    1.02    0.82
  -9 -17   1    0.90    0.83
  -9  17  -1    0.07    0.83
   9  17   2    1.80    1.06
   9 -17  -2    0.00    0.52
   9  17  -2    5.65    2.22
  -9 -17  -2   -0.15    0.70
  -9  17   2    0.53    0.60
  -9 -17   2    0.07    0.67
   9  17   3   -0.01    0.81
   9 -17  -3    0.31    0.50
   9  17  -3    0.52    0.74
  -9 -17  -3    0.33    0.52
  -9  17   3    0.38    0.42
  -9 -17   3    0.03    0.59
   9 -17  -4   -0.08    0.45
   9  17  -4    0.73    0.68
  -9  17   4   -0.08    0.38
  -9 -17   4    0.31    0.52
   9 -17  -5    0.50    0.48
   9  17  -5    2.51    1.10
  -9  17   5    1.53    0.78
  -9 -17   5    0.83    0.65
   9 -17  -6    0.38    0.57
   9  17  -6   -0.37    0.54
  -9 -17   6    0.30    0.46
   9  19   0    2.98    1.28
   9 -19   0    0.61    0.53
  -9 -19   0    1.96    0.92
  -9  19   0    1.53    0.94
   9  19   1    0.90    0.85
   9 -19  -1    0.63    0.59
   9  19  -1    1.37    0.82
   9 -19   1    1.01    0.64
  -9 -19  -1   -0.39    0.53
  -9  19   1    0.76    0.69
  -9 -19   1    0.21    0.58
  -9  19  -1    1.02    0.78
   9 -19  -2    0.34    0.50
  -9 -19  -2    0.16    0.48
  -9  19   2    0.27    0.45
   9  19   3   -0.05    0.55
   9 -19  -3    0.00    0.36
   9  19  -3    0.33    0.73
  -9 -19  -3   -0.15    0.45
  -9  19   3    0.14    0.41
  -9 -19   3   -0.31    0.58
   9 -19  -4    0.42    0.48
   9  19  -4    0.04    0.64
  -9  19   4    0.00    0.35
  -9 -19   4   -0.08    0.52
   9 -19  -5    0.42    0.48
   9  19  -5    0.20    0.62
  -9  19   5    1.04    0.58
   9  21   0    1.45    0.78
   9 -21   0    1.88    0.76
  -9 -21   0    1.99    0.90
  -9  21   0    2.08    0.96
   9  21   1    0.39    0.68
   9 -21  -1   -0.34    0.48
   9  21  -1    0.05    0.50
   9 -21   1   -0.36    0.43
  -9 -21  -1    0.05    0.42
  -9  21   1    0.19    0.46
  -9 -21   1   -0.36    0.49
  -9  21  -1   -0.22    0.59
   9  21   2    0.21    0.54
   9 -21  -2    0.09    0.43
   9  21  -2    0.99    0.71
  -9 -21  -2    0.17    0.48
  -9  21   2   -0.03    0.46
   9 -21  -3    0.03    0.39
  -9  21   3    0.15    0.45
  -9 -21   3    0.20    0.53
   9 -21  -4    0.27    0.44
   9  21  -4    0.01    0.72
  -9  21   4    0.49    0.49
   9  23   0    1.41    0.79
  -9  23   0    1.01    0.59
   9  23   1   -0.19    0.70
   9 -23  -1    0.10    0.39
   9  23  -1   -0.21    0.66
   9 -23   1    0.15    0.44
  -9  23   1   -0.16    0.45
  -9  23  -1    0.01    0.52
  10   0   0   43.18   15.26
 -10   0   0   33.20   11.76
  10   0  -2    5.17    2.16
  10   0   2    2.55    1.36
 -10   0   2    9.10    3.40
 -10   0  -2    3.90    1.78
  10   0  -4   38.18   13.44
 -10   0   4   40.12   14.11
 -10   0   6    3.70    1.56
 -10   0   8    0.73    0.61
  10   2   0   18.14    6.56
  10  -2   0   17.99    6.52
 -10  -2   0   14.89    5.40
  10  -2  -1   10.80    4.26
  10   2  -1   10.00    3.78
  10  -2   1    5.99    2.51
 -10  -2  -1    7.52    2.92
 -10   2   1   10.03    3.86
 -10  -2   1    6.08    2.76
 -10   2  -1    6.87    2.80
  10   2   2   23.54    8.35
  10  -2  -2   48.88   17.20
  10  -2   2   32.49   11.50
 -10  -2  -2   11.68    4.32
 -10   2   2   33.52   11.86
 -10  -2   2   32.97   11.65
 -10   2  -2   11.00    4.07
  10   2  -3    2.82    1.36
 -10   2   3    8.64    3.21
 -10  -2   3    3.28    1.44
  10  -2  -4    3.17    1.40
  10   2  -4    1.80    0.99
 -10   2   4    2.39    1.26
 -10  -2   4    1.11    1.03
  10  -2  -5    0.90    0.83
  10   2  -5    2.01    1.24
 -10   2   5    0.34    0.96
  10  -2  -6    0.63    0.71
  10   2  -6    1.01    0.85
 -10  -2   6    1.40    0.96
  10   2  -7    0.07    0.54
 -10   2   7   -0.07    0.44
  10  -2  -8   -0.23    0.61
  10   2  -8    0.36    0.61
 -10   2   8    0.25    0.56
 -10  -2   8   -0.42    0.53
  10   4   0   43.38   15.31
 -10  -4   0   36.02   12.73
  10   4   1    2.79    1.68
  10   4  -1    2.14    1.56
 -10  -4  -1    2.22    1.51
 -10   4   1    3.07    1.78
 -10  -4   1    1.95    1.65
 -10   4  -1    5.77    2.45
  10  -4  -2    0.03    1.23
  10   4  -2    0.01    1.07
  10  -4   2    0.18    1.13
 -10  -4  -2    0.91    1.00
 -10   4   2   -0.26    0.94
 -10   4  -2   -0.88    1.24
  10   4   3   43.23   15.30
  10  -4  -3   66.79   23.45
  10   4  -3   61.90   21.75
 -10  -4  -3   25.48    9.03
 -10   4   3   37.09   13.10
 -10  -4   3   64.74   22.73
  10   4  -4    0.47    0.85
 -10   4   4    0.30    0.87
 -10  -4   4    0.56    0.81
  10  -4  -5    7.25    2.74
 -10   4   5    7.34    2.76
 -10  -4   5    7.19    2.73
  10  -4  -6   -0.38    0.65
  10   4  -6    0.19    0.73
 -10   4   6    0.11    0.62
 -10  -4   6   -0.45    0.66
  10  -4  -7    7.34    2.69
  10   4  -7    5.08    1.97
 -10   4   7    4.93    1.86
 -10  -4   7    5.83    2.20
  10  -4  -8    0.52    0.62
  10   4  -8   -0.09    0.53
 -10   4   8    0.12    0.53
  10   6   0   18.71    6.75
  10  -6   0   22.51    8.01
 -10  -6   0   20.40    7.31
 -10   6   0   17.03    6.21
  10   6   1    4.69    2.07
  10  -6  -1    8.76    3.38
  10   6  -1    6.18    2.56
  10  -6   1    4.89    2.12
 -10  -6  -1    3.67    1.77
 -10   6   1   12.37    4.60
 -10  -6   1    5.94    2.49
 -10   6  -1    6.84    2.72
  10   6   2    1.02    1.07
  10  -6  -2    1.75    1.15
  10   6  -2    1.87    1.31
  10  -6   2    1.05    1.18
 -10  -6  -2    0.72    1.10
 -10   6   2    3.03    1.49
 -10  -6   2    0.78    1.06
 -10   6  -2    1.49    1.18
  10   6   3   14.28    5.22
  10   6  -3   22.28    7.91
 -10  -6  -3    9.50    3.48
 -10   6   3   19.73    7.00
 -10  -6   3   21.70    7.72
  10  -6  -4    0.65    1.08
  10   6  -4    0.94    0.95
 -10   6   4    0.84    1.07
 -10  -6   4    0.99    0.89
  10  -6  -5    2.09    1.17
  10   6  -5    1.15    0.97
 -10   6   5    2.95    1.47
 -10  -6   5    2.49    1.39
  10  -6  -6    0.14    0.61
  10   6  -6    0.06    0.64
 -10  -6   6    0.61    0.60
  10  -6  -7    1.30    0.86
  10   6  -7    1.62    0.87
 -10   6   7    0.86    0.62
 -10  -6   7    1.51    0.85
  10  -6  -8    0.20    0.70
  10   6  -8   -0.08    0.55
 -10  -6   8    0.10    0.50
  10   8   0   15.85    5.74
  10  -8   0   37.62   13.25
 -10  -8   0   38.58   13.60
 -10   8   0   24.24    8.66
  10   8   1    0.47    1.14
  10  -8  -1    0.41    1.12
  10  -8   1   -0.14    1.00
 -10  -8  -1    0.07    1.19
 -10   8   1    2.26    1.75
 -10  -8   1    0.22    1.14
 -10   8  -1   -0.02    1.40
  10   8   2   62.80   22.06
  10  -8  -2  170.26   59.65
  10   8  -2   91.20   32.02
  10  -8   2   48.38   17.00
 -10  -8  -2   80.04   28.09
 -10  -8   2  126.58   44.39
  10   8   3    0.06    0.95
  10  -8  -3    1.23    0.99
 -10   8   3    1.34    1.08
 -10  -8   3    0.39    0.92
  10   8  -4    7.78    2.91
 -10   8   4    7.12    2.68
  10  -8  -5    0.44    0.84
  10   8  -5    0.41    0.87
 -10   8   5    0.90    0.76
 -10  -8   5    0.52    0.76
  10  -8  -6   -0.02    0.64
  10   8  -6    0.50    0.61
 -10   8   6    0.03    0.52
  10  -8  -7    0.03    0.60
 -10  -8   7   -0.09    0.50
  10  -8  -8    1.05    0.81
  10   8  -8    0.74    0.70
 -10   8   8    1.19    0.73
 -10  -8   8    1.78    0.89
  10 -10   0   17.70    6.33
 -10 -10   0   33.15   11.70
 -10  10   0   24.02    8.62
  10  10   1   -0.15    1.08
  10 -10  -1   -0.24    1.34
  10 -10   1   -0.27    1.25
 -10 -10  -1   -0.68    1.11
 -10  10   1   -0.39    1.31
 -10 -10   1   -0.11    1.11
 -10  10  -1   -0.58    1.39
  10 -10  -2    4.12    1.94
  10  10  -2    4.68    2.02
  10 -10   2    1.89    1.34
 -10 -10  -2    3.08    1.45
 -10  10   2    5.21    2.19
 -10 -10   2    5.69    2.44
 -10  10  -2    1.09    1.24
  10  10   3    0.21    1.18
  10 -10  -3    1.32    1.34
  10  10  -3    1.79    1.25
 -10 -10  -3    0.25    0.82
 -10  10   3    0.46    0.95
 -10 -10   3    1.40    1.19
  10 -10  -4    8.69    3.23
  10  10  -4    5.78    2.38
 -10 -10   4    9.16    3.36
  10 -10  -5    0.32    0.67
  10  10  -5    0.25    0.66
 -10 -10   5    0.13    0.67
  10  10  -6    1.81    0.97
 -10 -10   6    0.01    0.53
  10 -10  -7    0.42    0.65
  10  10  -7    0.46    0.66
 -10  10   7    0.77    0.60
 -10 -10   7    0.01    0.59
  10 -12   0    4.03    1.95
 -10 -12   0    9.40    3.57
 -10  12   0    8.96    3.60
  10  12   1    6.09    2.73
  10 -12  -1   12.80    4.80
  10  12  -1    7.98    3.11
  10 -12   1    2.75    1.57
 -10 -12  -1    6.25    2.57
 -10  12   1   10.37    4.08
 -10 -12   1    7.53    3.05
 -10  12  -1    4.57    2.32
  10  12   2   16.04    5.80
  10 -12  -2   32.77   11.59
  10  12  -2   24.17    8.64
  10 -12   2    8.66    3.61
 -10 -12  -2   13.68    5.01
 -10  12   2   25.00    8.88
 -10  12  -2    7.54    3.12
  10  12   3    1.37    1.10
  10 -12  -3    2.87    1.44
  10  12  -3    2.28    1.38
 -10 -12  -3    0.16    0.84
 -10  12   3    1.58    1.07
  10 -12  -4    0.59    0.85
  10  12  -4    0.78    0.88
 -10 -12   4    0.25    0.74
  10 -12  -5    5.75    2.16
  10  12  -5    4.61    1.81
  10 -12  -6    0.42    0.59
  10  12  -6    0.47    0.71
 -10  12   6    0.18    0.46
 -10 -12   6    0.45    0.55
  10  12  -7    0.53    0.66
 -10 -12   7    1.50    0.96
  10 -14   0    9.31    3.52
 -10 -14   0    5.75    2.42
 -10  14   0    7.21    3.00
  10  14   1    1.37    1.76
  10 -14  -1    6.45    2.71
  10  14  -1    2.75    1.64
  10 -14   1    1.37    1.24
 -10 -14  -1    4.99    2.16
 -10  14   1   25.44    9.08
 -10 -14   1    2.90    1.68
 -10  14  -1    5.36    2.45
  10  14   2    1.16    1.14
  10 -14  -2    1.95    1.33
  10  14  -2    0.19    1.41
 -10 -14  -2    0.21    0.95
 -10  14   2    0.14    1.06
 -10 -14   2    2.38    1.36
 -10  14  -2   -0.34    1.15
  10  14   3    0.95    0.91
  10 -14  -3   -0.08    0.84
 -10 -14  -3   -0.23    0.76
 -10  14   3    2.05    1.11
 -10 -14   3    0.50    0.79
  10 -14  -4    0.54    0.61
  10  14  -4    0.04    0.72
 -10  14   4    0.48    0.51
  10 -14  -5    0.88    0.65
  10  14  -5    2.32    1.18
 -10  14   5    2.90    1.18
 -10 -14   5    1.46    0.79
  10 -14  -6    0.29    0.67
  10  14  -6    0.12    0.65
 -10 -14   6   -0.34    0.54
  10  16   0    7.65    2.97
  10 -16   0    7.40    2.74
 -10 -16   0    9.59    3.52
 -10  16   0    3.78    1.73
  10  16   1    1.83    1.33
  10 -16  -1    0.14    0.86
  10  16  -1    2.01    1.17
  10 -16   1    0.14    0.77
 -10 -16  -1    0.57    0.78
 -10  16   1    0.89    0.96
 -10 -16   1    0.21    0.80
 -10  16  -1   -0.73    1.03
  10  16   2    2.04    1.16
  10 -16  -2    2.69    1.19
  10  16  -2    2.67    1.37
 -10 -16  -2    1.23    0.87
 -10  16   2    3.95    1.61
 -10 -16   2    2.34    1.17
 -10  16  -2   -0.22    0.84
  10  16   3   -0.10    0.67
  10 -16  -3    1.30    0.73
  10  16  -3    1.50    0.95
 -10 -16  -3    0.01    0.67
 -10  16   3    1.36    0.77
 -10 -16   3    0.60    0.66
  10 -16  -4    0.32    0.49
  10  16  -4   -0.75    0.68
 -10  16   4    0.14    0.41
 -10 -16   4   -0.01    0.50
  10 -16  -5    0.37    0.52
  10  16  -5    0.72    0.62
 -10  16   5    0.14    0.50
 -10 -16   5    0.37    0.53
  10 -16  -6    0.53    0.61
  10  16  -6   -0.21    0.51
 -10 -16   6   -0.30    0.49
  10  18   0    4.20    1.74
  10 -18   0    2.27    1.01
 -10 -18   0   14.82    5.28
 -10  18   0    4.54    1.86
  10  18   1    1.17    0.90
  10 -18  -1   -0.20    0.63
  10  18  -1    0.76    0.74
  10 -18   1   -0.56    0.58
 -10 -18  -1   -0.24    0.56
 -10  18   1    0.05    0.70
 -10 -18   1    0.06    0.60
 -10  18  -1   -0.35    0.78
  10  18   2    1.52    0.99
  10 -18  -2    5.43    2.04
  10  18  -2    4.15    1.69
 -10 -18  -2    2.95    1.28
 -10  18   2    3.03    1.23
 -10 -18   2    3.81    1.52
  10  18   3   -0.02    0.65
  10 -18  -3    0.16    0.56
  10  18  -3    0.23    0.67
 -10 -18  -3   -0.54    0.56
 -10  18   3   -0.07    0.40
 -10 -18   3    0.69    0.62
  10 -18  -4    0.05    0.40
  10  18  -4    0.64    0.66
 -10  18   4   -0.10    0.40
 -10 -18   4   -0.27    0.50
  10 -18  -5   -0.02    0.43
  10  18  -5   -0.01    0.66
 -10  18   5    0.40    0.44
  10 -20   0    2.64    1.06
 -10 -20   0    2.16    0.96
 -10  20   0    1.17    0.84
  10 -20  -1    0.48    0.56
  10 -20   1    0.23    0.50
 -10 -20  -1    0.45    0.51
 -10  20   1    0.61    0.70
 -10 -20   1    0.24    0.52
 -10  20  -1    0.41    0.69
  10 -20  -2    0.86    0.59
  10  20  -2    0.63    0.76
 -10 -20  -2    0.05    0.56
 -10  20   2    0.43    0.52
 -10 -20   2    0.43    0.55
  10  20   3    0.31    0.58
  10 -20  -3    1.30    0.68
 -10 -20  -3   -0.09    0.43
 -10  20   3    0.60    0.46
  10 -20  -4    0.44    0.47
  10  20  -4    0.01    0.77
 -10  20   4   -0.06    0.48
  10  22   0    0.91    0.66
  10 -22   0   -0.04    0.44
 -10  22   0    0.84    0.70
  10  22   1    0.81    0.71
  10 -22  -1    0.03    0.47
  10  22  -1    0.04    0.61
  10 -22   1   -0.04    0.41
 -10  22   1    0.73    0.63
 -10  22  -1    0.13    0.60
  10  22   2   -0.06    0.61
  10 -22  -2    0.22    0.49
 -10  22   2    0.31    0.49
  11   1   0   12.64    4.60
  11  -1   0   15.13    5.47
 -11  -1   0   13.34    4.87
 -11   1   0   12.32    4.55
  11   1   1   12.85    4.68
  11  -1  -1   19.62    7.04
  11   1  -1   17.26    6.20
 -11  -1  -1   14.80    5.37
 -11   1   1   24.20    8.68
 -11  -1   1   22.45    8.01
 -11   1  -1   11.00    4.12
  11   1   2    1.73    1.11
  11  -1  -2    2.41    1.34
  11   1  -2    2.60    1.39
 -11  -1  -2    1.61    1.18
 -11   1   2    3.26    1.70
 -11  -1   2    2.73    1.42
 -11   1  -2    1.94    1.21
  11   1   3   49.90   17.56
  11  -1  -3  106.35   37.29
  11   1  -3  105.94   37.11
  11  -1   3   56.12   19.81
 -11  -1  -3   41.23   14.51
 -11   1   3   99.04   34.74
 -11  -1   3  116.52   40.83
 -11   1  -3   32.35   11.42
  11  -1  -4    5.10    2.08
  11   1  -4    6.09    2.36
 -11   1   4    4.31    1.81
 -11  -1   4    6.27    2.43
  11   1  -5    0.59    1.00
 -11   1   5    1.06    1.00
  11   1  -6    0.41    0.69
 -11   1   6    0.27    0.58
 -11  -1   6    0.57    0.63
  11  -1  -7    1.51    0.82
  11   1  -7    1.92    0.97
 -11   1   7    1.02    0.66
 -11  -1   7    1.83    0.98
  11  -1  -8    0.12    0.70
  11   1  -8    0.39    0.71
 -11  -1   8    0.03    0.56
  11   3   0   19.43    6.97
  11  -3   0   10.71    3.98
 -11  -3   0   29.85   10.56
  11   3   1    5.39    2.28
  11  -3   1    4.97    2.25
 -11   3   1    8.43    3.39
 -11  -3   1   10.07    3.80
 -11   3  -1    4.21    1.94
  11   3   2    6.86    2.63
  11  -3  -2    5.55    2.31
  11  -3   2    8.02    3.06
 -11  -3  -2    6.47    2.59
 -11   3   2   22.14    7.95
 -11  -3   2    2.09    1.26
  11   3   3    0.73    1.08
 -11   3   3    1.39    1.11
 -11  -3   3    0.24    0.96
 -11   3  -3    0.50    0.53
  11  -3  -4    0.70    1.02
  11   3  -4    1.84    1.17
 -11  -3   4    1.41    1.16
  11  -3  -5    2.05    1.17
  11   3  -5    1.72    1.42
 -11  -3   5    1.39    1.12
  11  -3  -6    0.07    0.58
  11   3  -6    0.12    0.66
 -11   3   6    0.13    0.62
 -11  -3   6    0.43    0.72
  11  -3  -7   -0.06    0.55
 -11  -3   7    0.15    0.52
  11  -3  -8    0.44    0.66
  11   3  -8    0.20    0.59
 -11   3   8    0.21    0.53
 -11  -3   8    0.31    0.56
  11   5   0   40.93   14.45
  11  -5   0   43.73   15.42
 -11  -5   0   57.48   20.22
 -11   5   0   35.25   12.49
  11   5   1    0.03    1.07
  11   5  -1   -0.78    1.10
 -11  -5  -1   -0.35    1.26
 -11   5   1   -0.17    1.66
 -11  -5   1   -0.08    1.09
 -11   5  -1    0.48    1.43
  11   5  -2    6.05    2.43
 -11  -5  -2   13.07    4.75
 -11   5   2   11.99    4.41
 -11   5  -2    7.49    2.95
  11  -5  -3   -0.31    1.14
  11   5  -3   -0.10    1.00
 -11  -5  -3   -0.21    0.88
 -11  -5   3   -0.84    1.19
  11   5  -4   45.83   16.18
 -11   5   4   49.51   17.43
 -11  -5   4   57.52   20.22
  11  -5  -5    0.42    0.85
  11   5  -5    0.27    0.92
 -11   5   5    0.11    0.71
 -11  -5   5    0.13    0.87
  11  -5  -6    0.77    0.73
  11   5  -6    2.08    1.08
 -11   5   6    0.80    0.65
 -11  -5   6    2.08    1.00
  11  -5  -7    0.73    0.66
  11   5  -7   -0.21    0.52
 -11   5   7   -0.11    0.48
 -11  -5   7   -0.42    0.50
  11   5  -8    0.39    0.68
 -11   5   8    1.30    0.72
 -11  -5   8    0.50    0.66
  11   7   0   19.81    7.11
  11  -7   0   11.03    4.04
 -11  -7   0   16.68    5.99
 -11   7   0   12.94    4.81
  11   7   1    8.56    3.35
  11  -7  -1   16.97    6.17
  11   7  -1   10.43    3.87
  11  -7   1    3.44    1.72
 -11  -7  -1    9.08    3.44
 -11   7   1   12.37    4.65
 -11  -7   1   10.61    3.95
 -11   7  -1    9.40    3.64
  11   7   2   13.51    4.89
  11  -7  -2   36.32   12.82
  11   7  -2   25.58    9.11
  11  -7   2   13.19    4.82
 -11  -7  -2   14.97    5.40
 -11   7   2   19.31    6.94
 -11  -7   2   22.37    7.96
 -11   7  -2    7.51    2.95
  11   7   3    0.61    0.91
  11  -7  -3    1.37    1.32
  11   7  -3    0.22    1.06
 -11  -7  -3   -0.11    0.87
 -11   7   3    3.65    1.68
 -11  -7   3    0.84    0.98
  11   7  -4    2.19    1.37
 -11   7   4    3.17    1.71
 -11  -7   4    1.20    1.10
  11  -7  -5    3.90    1.69
  11   7  -5    2.40    1.21
 -11   7   5    4.01    1.63
 -11  -7   5    4.93    2.01
  11  -7  -6    1.26    0.78
  11   7  -6    1.24    0.83
 -11  -7   6    1.25    0.76
  11   7  -7    1.57    0.84
 -11   7   7    0.30    0.54
  11  -7  -8    0.77    0.77
  11   7  -8    0.28    0.60
 -11  -7   8    0.09    0.61
  11   9   0   11.55    4.29
  11  -9   0    7.81    2.98
 -11  -9   0   14.63    5.28
 -11   9   0    6.13    2.66
  11  -9  -1    9.18    3.65
  11   9  -1    3.92    1.83
  11  -9   1    3.37    1.88
 -11  -9  -1    4.09    1.82
 -11   9   1   12.97    4.86
 -11  -9   1    6.30    2.60
 -11   9  -1   11.67    4.41
  11   9   2   -0.25    1.00
  11  -9  -2    0.79    1.23
  11  -9   2   -0.45    1.08
 -11  -9  -2    0.66    1.16
 -11   9   2    0.83    1.08
 -11  -9   2   -0.25    1.00
  11   9   3    5.42    2.14
  11  -9  -3   19.50    6.99
  11   9  -3   13.15    4.86
 -11  -9   3   15.15    5.46
  11  -9  -4   -1.30    1.25
  11   9  -4    0.38    0.98
 -11   9   4    0.16    0.84
 -11  -9   4    0.68    0.85
  11   9  -5    4.77    1.94
 -11   9   5    5.22    1.96
 -11  -9   5    6.38    2.41
  11  -9  -6    0.06    0.58
  11   9  -6   -0.13    0.77
 -11   9   6    0.45    0.52
 -11  -9   6   -0.19    0.54
  11  -9  -7    0.45    0.67
  11   9  -7   -0.32    0.72
 -11   9   7    1.56    0.83
 -11  -9   7    0.08    0.53
  11 -11   0    5.14    2.25
 -11 -11   0   10.74    3.97
 -11  11   0    6.57    2.99
  11  11   1   13.80    5.13
  11 -11  -1   25.08    9.09
  11  11  -1   15.80    5.75
  11 -11   1    9.67    3.74
 -11 -11  -1   11.47    4.26
 -11  11   1   28.50   10.30
 -11  11  -1    6.59    2.97
  11  11   2    2.42    1.46
  11 -11  -2   11.65    4.47
  11  11  -2    6.99    2.83
  11 -11   2    3.43    1.83
 -11 -11  -2    3.44    1.68
 -11  11   2    8.60    3.42
 -11 -11   2    5.41    2.27
 -11  11  -2    1.73    1.63
  11  11   3    2.40    1.35
  11 -11  -3    7.00    2.76
  11  11  -3    5.91    2.41
 -11 -11  -3    1.61    1.06
 -11  11   3    8.58    3.21
 -11 -11   3    7.26    2.83
  11 -11  -4   -0.56    0.77
  11  11  -4   -0.59    0.85
 -11 -11   4    0.06    0.71
  11 -11  -5    1.85    1.02
  11  11  -5    2.68    1.23
 -11 -11   5    2.30    1.14
  11  11  -6   -0.04    0.66
 -11 -11   6   -0.03    0.62
  11 -11  -7    0.05    0.59
  11  11  -7    0.25    0.62
 -11  11   7    0.14    0.49
 -11 -11   7    0.26    0.54
  11 -13   0   20.45    7.39
 -11 -13   0   21.52    7.71
 -11  13   0   13.93    5.29
  11  13   1    3.98    2.06
  11 -13  -1    8.35    3.54
  11  13  -1    4.97    2.20
  11 -13   1    3.72    2.02
 -11 -13  -1    2.86    1.54
 -11  13   1    8.19    3.56
 -11  13  -1    0.44    1.94
  11 -13  -2    7.05    2.75
  11  13  -2    6.18    2.54
  11 -13   2    4.23    1.99
 -11 -13  -2    4.06    1.82
 -11  13   2   31.96   11.31
 -11 -13   2    5.39    2.27
 -11  13  -2    1.83    1.69
  11  13   3    0.00    0.80
  11 -13  -3    0.60    0.93
  11  13  -3    1.24    1.10
 -11  13   3    0.98    0.95
  11 -13  -4    1.30    0.92
  11  13  -4    0.78    0.76
 -11  13   4    4.27    1.66
 -11 -13   4    1.18    0.85
  11 -13  -5    0.30    0.54
  11  13  -5    0.58    0.82
 -11  13   5    0.33    0.49
 -11 -13   5    0.67    0.71
  11 -13  -6    0.45    0.59
  11  13  -6    0.53    0.74
 -11  13   6   -0.18    0.45
 -11 -13   6   -0.10    0.69
  11  15   0    6.58    2.67
  11 -15   0    2.69    1.35
 -11 -15   0    2.46    1.31
 -11  15   0    3.94    1.90
  11  15   1   -0.28    1.03
  11 -15  -1   -0.53    1.06
  11  15  -1   -0.26    1.00
  11 -15   1   -0.22    0.93
 -11 -15  -1   -0.06    0.78
 -11  15   1   -0.42    1.08
 -11  15  -1   -0.76    1.25
  11  15   2   13.42    4.87
  11 -15  -2    0.55    0.82
  11  15  -2    5.91    2.38
  11 -15   2   -0.63    0.94
 -11 -15  -2    1.16    1.09
 -11  15   2   -0.23    0.86
 -11 -15   2    0.79    0.96
 -11  15  -2    0.05    0.88
  11  15   3   -0.25    0.76
  11 -15  -3   -0.08    0.67
 -11 -15  -3   -0.15    0.64
 -11  15   3   -0.27    0.64
 -11 -15   3    0.47    0.65
  11 -15  -4   -0.30    0.51
  11  15  -4   -0.08    0.72
 -11  15   4    1.54    0.72
  11  15  -5    0.17    0.56
 -11  15   5   -0.27    0.53
 -11 -15   5   -0.17    0.52
 -11 -15   6   -0.24    0.59
  11  17   0    4.12    1.73
  11 -17   0    2.41    1.10
 -11 -17   0    2.11    1.05
 -11  17   0    3.05    1.45
  11  17   1    2.15    1.17
  11 -17  -1    1.22    0.91
  11 -17   1    0.54    0.76
 -11 -17  -1    0.72    0.68
 -11  17   1    1.39    1.01
 -11 -17   1    1.24    0.90
 -11  17  -1    0.91    0.97
  11  17   2    0.29    0.72
  11 -17  -2    0.38    0.73
  11  17  -2    2.12    1.24
 -11 -17  -2    0.14    0.70
 -11  17   2    0.87    0.69
 -11  17  -2   -0.19    0.74
  11  17   3    1.66    0.92
  11 -17  -3    1.66    0.89
  11  17  -3    3.73    1.54
 -11 -17  -3    0.20    0.54
 -11  17   3    1.01    0.61
 -11 -17   3    2.08    0.99
  11 -17  -4    0.14    0.51
  11  17  -4    0.76    0.65
 -11 -17  -4   -0.13    0.56
 -11  17   4   -0.30    0.43
 -11 -17   4    0.04    0.49
  11 -17  -5    2.58    1.09
  11  17  -5    2.23    1.00
 -11  17   5    0.31    0.48
 -11 -17   5    2.00    0.92
  11  19   0    3.11    1.32
  11 -19   0    1.12    0.68
 -11 -19   0    1.98    0.93
 -11  19   0    1.03    0.91
  11  19   1    0.33    0.75
  11 -19  -1    0.51    0.66
  11  19  -1    0.04    0.61
  11 -19   1    0.14    0.53
 -11 -19  -1    0.34    0.48
 -11  19   1    1.23    0.88
 -11 -19   1    0.23    0.55
 -11  19  -1    0.57    0.83
  11  19   2   -0.26    0.60
  11 -19  -2   -0.15    0.57
  11  19  -2   -0.26    0.76
 -11 -19  -2   -0.03    0.53
 -11  19   2    0.46    0.62
 -11 -19   2    0.34    0.62
 -11  19  -2   -0.19    0.73
  11  19   3    0.15    0.71
  11 -19  -3    0.40    0.50
  11  19  -3    0.63    0.69
 -11  19   3    0.25    0.47
 -11 -19   3    0.45    0.56
  11  19   4   -0.02    1.16
  11 -19  -4   -0.30    0.43
  11  19  -4    0.10    0.61
 -11  19   4    0.12    0.43
 -11 -19   4   -0.09    0.53
  11 -21   0    2.87    1.15
 -11 -21   0    2.73    1.14
 -11  21   0    1.55    0.96
  11 -21  -1   -0.05    0.57
  11  21  -1    0.80    0.74
  11 -21   1    0.13    0.49
 -11  21   1   -0.35    0.73
 -11 -21   1   -0.02    0.51
 -11  21  -1    0.17    0.74
  11  21   2    0.59    0.70
  11 -21  -2    3.31    1.35
  11  21  -2    2.38    1.25
 -11  21   2    1.45    0.84
 -11  21  -2   -0.09    0.79
  11 -21  -3    0.06    0.52
  12   0   0   32.58   11.51
 -12   0   0   27.46    9.74
  12   0  -2  355.47  124.40
 -12   0  -2  175.04   61.33
  12   0  -4   43.29   15.27
 -12   0   4   44.61   15.71
  12   0  -6    1.20    0.73
 -12   0   6    0.92    0.66
 -12   0   8    5.09    2.03
  12   2   0   16.04    5.75
  12  -2   0   18.46    6.61
 -12  -2   0    9.63    3.56
  12   2   1    4.81    2.11
  12   2  -1    6.70    2.57
  12  -2   1    4.03    1.88
 -12  -2  -1    7.26    2.82
 -12   2   1    7.43    3.03
 -12  -2   1    7.38    2.92
 -12   2  -1    4.72    2.15
  12   2   2   10.85    3.97
  12  -2  -2   20.64    7.39
  12   2  -2   17.83    6.39
  12  -2   2   11.33    4.17
 -12  -2  -2   13.78    5.00
 -12   2   2   21.62    7.76
 -12  -2   2   19.12    6.84
 -12   2  -2    7.91    3.15
  12   2   3    1.39    1.02
  12  -2  -3    4.04    1.87
  12   2  -3    5.19    2.17
  12  -2   3    1.28    1.29
 -12  -2  -3    0.53    0.99
 -12   2   3    4.07    1.87
 -12  -2   3    5.30    2.17
  12  -2  -4    9.34    3.53
  12   2  -4   10.79    4.05
 -12   2   4    7.75    2.99
  12   2  -5   -0.37    0.90
 -12   2   5    0.45    0.86
 -12  -2   5    0.36    0.96
  12  -2  -6   -0.62    0.58
  12   2  -6   -0.38    0.69
 -12   2   6    0.49    0.56
  12   2  -7    0.61    0.65
 -12   2   7    0.05    0.47
  12  -2  -8    0.02    0.65
  12   2  -8    0.71    0.74
 -12   2   8    0.91    0.72
 -12  -2   8    0.94    0.73
  12   4   0   17.84    6.40
  12  -4   0   15.51    5.64
 -12  -4   0   12.70    4.64
  12   4  -1    0.55    0.95
  12  -4   1    0.65    1.29
 -12  -4  -1    1.57    1.25
 -12   4   1    0.61    1.60
 -12   4  -1    1.39    1.32
  12   4   2    1.12    1.08
  12  -4   2    0.07    1.27
 -12   4   2    2.15    1.50
 -12  -4   2    0.81    1.12
 -12   4  -2   -0.49    1.23
  12   4   3    1.32    1.04
  12  -4  -3    4.42    2.15
  12   4  -3    2.70    1.67
  12  -4   3    4.00    2.33
 -12  -4  -3    0.25    1.12
 -12   4   3    6.85    2.76
 -12  -4   3    1.69    1.25
 -12   4  -3    9.73    3.65
  12  -4  -4    1.49    1.31
  12   4  -4    2.01    1.66
 -12   4   4    2.04    1.47
 -12  -4   4    0.62    1.11
  12  -4  -5    1.34    0.98
  12   4  -5    3.18    1.60
 -12  -4   5    1.65    1.08
  12  -4  -6   -0.31    0.55
 -12   4   6    0.05    0.46
 -12  -4   6    0.20    0.58
  12  -4  -7    2.06    0.98
  12   4  -7    1.12    0.83
 -12   4   7    1.04    0.76
 -12  -4   7    1.45    0.79
  12  -4  -8   -0.10    0.56
  12   4  -8    0.05    0.62
 -12   4   8   -0.01    0.51
 -12  -4   8    0.08    0.55
  12   6   0   10.96    4.10
  12  -6   0    7.34    2.86
 -12  -6   0   10.20    3.79
  12  -6  -1    8.22    3.22
  12   6  -1   13.04    4.77
  12  -6   1   12.47    4.73
 -12  -6  -1   12.77    4.69
 -12   6   1   18.21    6.65
 -12  -6   1   12.29    4.54
 -12   6  -1    9.26    3.56
  12   6   2    1.37    1.23
  12   6  -2    1.28    1.26
 -12  -6  -2    1.38    1.20
 -12   6   2    2.56    1.65
 -12  -6   2    2.54    1.47
 -12   6  -2    0.69    1.20
  12  -6  -3   21.14    7.66
  12   6  -3   16.94    6.13
 -12   6   3   29.64   10.57
 -12  -6   3   16.59    6.07
 -12   6  -3   15.01    5.47
  12   6  -4    2.76    1.57
 -12   6   4    2.83    1.46
 -12  -6   4    3.46    1.62
  12  -6  -5    3.19    1.47
  12   6  -5    2.98    1.42
 -12   6   5    1.89    1.00
 -12  -6   5    3.30    1.56
  12   6  -6    0.23    0.64
 -12   6   6    0.23    0.48
 -12  -6   6    0.54    0.65
  12  -6  -7    0.46    0.64
  12   6  -7    0.14    0.50
 -12   6   7    0.61    0.62
 -12  -6   7    0.29    0.49
  12   8   0   11.76    4.37
  12  -8   0   16.12    5.82
 -12  -8   0   18.27    6.53
  12   8   1    2.05    1.38
  12  -8  -1    2.34    1.66
  12   8  -1    1.49    1.25
  12  -8   1    1.53    1.47
 -12  -8  -1    2.61    1.54
 -12  -8   1    1.91    1.18
  12  -8  -2   51.16   18.03
  12   8  -2   43.70   15.43
  12  -8   2   23.08    8.24
 -12  -8  -2   24.93    8.85
 -12   8   2   38.44   13.65
 -12   8  -2   25.29    9.10
  12   8   3    0.94    0.94
  12  -8  -3    2.35    1.71
  12   8  -3    3.07    1.67
 -12  -8  -3    0.59    1.04
 -12   8   3    1.02    1.17
 -12  -8   3    1.35    1.20
 -12   8  -3    0.21    0.74
  12   8  -4    2.11    1.23
 -12   8   4    1.57    1.16
  12  -8  -5    0.52    0.87
  12   8  -5   -0.24    0.81
 -12   8   5    0.87    0.70
 -12  -8   5    1.05    0.76
  12  -8  -6   -0.04    0.57
  12   8  -6    1.06    0.78
 -12   8   6    0.09    0.60
  12   8  -7    0.42    0.64
 -12   8   7    0.40    0.67
  12  10   0   17.56    6.34
  12 -10   0    8.89    3.49
 -12 -10   0   29.55   10.46
  12  10   1    0.21    1.29
  12 -10  -1   -0.39    2.08
  12  10  -1   -0.52    1.25
  12 -10   1    1.11    1.64
 -12 -10  -1   -0.14    1.04
 -12  10   1    1.62    2.39
 -12 -10   1    1.33    1.14
  12  10   2   41.57   14.65
  12 -10  -2   90.43   31.78
  12  10  -2   73.65   25.89
  12 -10   2   34.95   12.43
 -12 -10  -2   40.98   14.46
 -12  10   2   56.81   20.02
 -12 -10   2   55.99   19.70
 -12  10  -2   26.77    9.60
  12  10   3   -0.26    0.83
  12 -10  -3   -0.45    1.20
 -12 -10  -3   -0.01    0.88
 -12 -10   3    0.38    0.92
  12 -10  -4    2.03    1.19
  12  10  -4    1.41    1.16
 -12  10   4   17.56    6.24
 -12 -10   4    0.78    0.75
  12 -10  -5   -0.21    0.63
  12  10  -5    0.54    0.73
 -12  10   5   -0.43    0.45
 -12 -10   5    0.27    0.62
  12 -10  -6    0.43    0.63
 -12  10   6    0.08    0.45
 -12 -10   6    0.51    0.68
  12 -10  -7    0.43    0.65
  12  10  -7    0.02    0.63
 -12  10   7    0.04    0.51
 -12 -10   7   -0.16    0.55
  12 -12   0    5.12    2.38
 -12 -12   0   13.25    4.87
 -12  12   0   12.79    5.02
  12  12   1    4.98    2.24
  12 -12   1    6.51    2.90
 -12 -12  -1    2.53    1.34
 -12  12   1   13.76    5.30
 -12 -12   1    6.73    2.65
 -12  12  -1    4.98    2.60
  12  12   2    1.16    1.08
  12 -12  -2    3.99    2.12
  12  12  -2    3.05    1.73
  12 -12   2    1.29    1.29
 -12 -12  -2    1.58    1.36
 -12  12   2    8.50    3.39
 -12 -12   2    1.97    1.24
 -12  12  -2    1.12    1.41
  12  12   3    7.24    2.79
  12 -12  -3    9.34    3.49
  12  12  -3   13.55    4.91
 -12  12   3    7.65    2.89
 -12 -12   3    9.47    3.50
  12 -12  -4    3.48    1.48
  12  12  -4    1.85    1.06
 -12 -12  -4    0.35    0.65
 -12  12   4    1.63    0.94
 -12 -12   4    2.54    1.18
  12  12  -5    0.96    0.80
 -12 -12   5    0.76    0.76
  12 -12  -6    0.29    0.66
  12  12  -6    0.22    0.73
 -12  12   6    0.39    0.62
 -12 -12   6    0.32    0.66
  12  14   0    8.93    3.44
  12 -14   0    1.28    1.20
 -12 -14   0    3.94    1.71
 -12  14   0    3.90    1.99
  12  14   1    3.84    1.78
  12  14  -1    2.06    1.38
  12 -14   1    3.23    1.59
 -12 -14  -1    4.89    1.97
 -12  14   1    8.16    3.27
 -12 -14   1    5.80    2.28
 -12  14  -1    3.59    1.92
  12  14   2    0.29    0.86
  12 -14  -2    1.31    1.02
  12  14  -2    0.11    1.07
 -12 -14  -2    1.29    0.99
 -12  14   2    2.44    1.23
 -12 -14   2    1.12    0.93
 -12  14  -2    0.31    1.18
  12  14   3    0.55    0.91
  12 -14  -3    1.89    1.15
  12  14  -3    3.13    1.39
 -12 -14  -3    1.24    0.94
 -12  14   3    4.36    1.78
 -12 -14   3    2.31    1.12
  12 -14  -4    0.46    0.63
  12  14  -4    0.26    0.64
 -12 -14  -4   -0.19    0.56
 -12  14   4   -0.05    0.51
 -12 -14   4    0.87    0.72
  12 -14  -5    0.98    0.67
  12  14  -5    0.22    0.87
 -12  14   5    0.23    0.47
 -12 -14   5    0.37    0.68
  12 -14  -6    0.60    0.69
  12  14  -6    0.17    0.66
 -12 -14   6    0.81    0.79
  12  16   0    4.99    2.03
  12 -16   0   10.63    3.85
 -12 -16   0    5.38    2.10
 -12  16   0    2.79    1.40
  12  16   1    1.53    1.03
  12 -16  -1   -0.26    0.89
  12  16  -1    1.02    0.81
  12 -16   1   -0.01    0.82
 -12 -16  -1   -0.29    0.60
 -12  16   1    3.54    1.69
 -12 -16   1    0.37    0.66
 -12  16  -1    0.67    0.98
  12  16   2    0.97    0.92
  12 -16  -2    1.51    0.88
  12  16  -2    0.41    0.85
  12 -16   2    0.82    0.73
 -12 -16  -2    0.17    0.68
 -12  16   2    4.41    1.79
 -12 -16   2    0.76    0.70
 -12  16  -2    0.38    0.84
  12  16   3    0.32    0.67
  12 -16  -3    0.01    0.58
  12  16  -3    1.42    0.92
 -12 -16  -3    0.38    0.70
 -12  16   3    0.55    0.57
  12  16   4   -0.22    0.82
  12 -16  -4   -0.42    0.58
  12  16  -4    0.19    0.66
 -12  16   4    0.19    0.48
  12 -16  -5    0.57    0.66
  12  16  -5    0.49    0.67
 -12 -16   5    0.28    0.53
  12  18   0    2.72    1.23
  12 -18   0    4.18    1.64
 -12 -18   0    5.47    2.08
 -12  18   0    1.97    1.14
  12  18   1    0.54    0.77
  12 -18  -1    0.18    0.70
  12  18  -1    0.66    0.68
  12 -18   1    0.28    0.71
 -12  18   1    0.07    0.77
 -12 -18   1    0.26    0.51
 -12  18  -1    0.60    0.88
  12  18   2    0.16    0.79
  12 -18  -2   -0.06    0.63
  12  18  -2    0.09    0.69
  12 -18   2   -0.15    0.63
 -12 -18  -2    0.13    0.68
 -12  18   2    0.42    0.61
 -12 -18   2    0.29    0.56
 -12  18  -2    0.23    0.61
  12  18   3    0.13    0.57
  12 -18  -3    0.13    0.52
  12  18  -3    0.37    0.71
 -12 -18  -3    0.18    0.51
 -12  18   3   -0.13    0.45
 -12 -18   3   -0.38    0.55
  12  18   4   -0.05    0.67
  12 -18  -4   -0.09    0.47
  12  18  -4    0.15    0.62
 -12 -18  -4   -0.57    0.55
 -12  18   4    0.13    0.47
 -12 -18   4    0.24    0.51
  12  20   0    1.68    0.90
  12 -20   0    2.98    1.22
 -12 -20   0    0.61    0.58
 -12  20   0    0.92    0.92
  12  20   1    0.03    0.68
  12 -20  -1    0.06    0.61
  12  20  -1   -0.61    0.62
  12 -20   1    0.16    0.58
 -12 -20  -1   -0.17    0.45
 -12  20   1    0.22    0.75
 -12 -20   1   -0.04    0.47
 -12  20  -1    0.04    0.80
  12  20   2    0.15    0.71
  12 -20  -2    0.37    0.61
  12  20  -2   -0.20    0.74
  12 -20   2    0.23    0.77
 -12 -20  -2    0.33    0.66
 -12  20   2    0.20    0.66
 -12 -20   2   -0.30    0.57
 -12  20  -2    0.06    0.74
  12  20   3    0.36    0.66
  12 -20  -3    0.20    0.54
  12  20  -3    0.75    0.74
 -12  20   3    0.01    0.54
  13   1   0   12.12    4.42
  13  -1   0   10.19    3.77
 -13  -1   0   12.66    4.62
 -13   1   0    9.91    3.74
  13  -1  -1   40.67   14.36
  13   1  -1   37.17   13.12
 -13  -1  -1   32.37   11.48
 -13  -1   1   47.62   16.78
 -13   1  -1   31.31   11.11
  13   1   2    9.83    3.66
  13  -1  -2   21.47    7.72
  13   1  -2   21.01    7.51
  13  -1   2    8.99    3.39
 -13  -1  -2   11.16    4.15
 -13   1   2   18.65    6.74
 -13  -1   2   22.82    8.19
  13  -1  -3   11.38    4.25
  13   1  -3    8.88    3.42
  13  -1   3    2.75    1.40
 -13  -1  -3    3.71    1.82
 -13   1   3    8.09    3.16
  13   1  -4    0.22    1.15
 -13   1   4    1.21    1.20
 -13  -1   4    0.54    1.06
  13  -1  -5    9.78    3.60
  13   1  -5    9.56    3.53
 -13   1   5    8.02    2.97
  13   1  -6    0.28    0.65
 -13   1   6   -0.01    0.49
 -13  -1   6   -0.29    0.54
  13  -1  -7    0.25    0.60
  13   1  -7    0.10    0.60
 -13   1   7    0.33    0.52
 -13  -1   7    0.69    0.60
  13   3   0   15.83    5.73
  13  -3   0   14.89    5.43
 -13  -3   0   13.60    4.97
  13   3   1    0.38    1.15
  13  -3  -1    0.32    1.25
  13   3  -1   -0.09    0.96
  13  -3   1   -0.49    1.31
 -13  -3  -1   -0.26    1.20
 -13  -3   1   -0.16    1.03
 -13   3  -1    0.67    1.32
  13   3  -2   14.07    5.18
  13  -3   2    7.00    2.82
 -13  -3  -2   10.56    3.98
 -13   3   2   16.43    6.01
 -13   3  -2    8.04    3.18
  13   3   3    1.14    1.20
  13   3  -3    1.06    1.59
  13  -3   3    0.73    1.24
 -13  -3  -3   -0.27    1.25
 -13   3   3    2.14    1.58
 -13  -3   3    0.72    1.32
 -13   3  -3    1.19    1.29
  13  -3  -4    1.02    1.15
  13   3  -4   -0.43    1.30
 -13   3   4    0.24    1.30
  13  -3  -5    0.27    0.96
 -13   3   5    0.41    0.73
 -13  -3   5   -0.45    0.78
  13  -3  -6    0.07    0.55
  13   3  -6    0.76    0.71
  13  -3  -7    0.23    0.60
  13   3  -7    0.79    0.74
 -13  -3   7    0.31    0.60
  13   5   0   31.98   11.33
  13  -5   0   48.18   17.04
 -13  -5   0   32.42   11.49
  13   5   1    0.28    1.24
  13  -5  -1    0.42    1.39
  13   5  -1   -0.10    1.21
  13  -5   1   -0.61    1.59
 -13  -5  -1   -0.24    1.16
 -13   5   1    0.62    1.43
 -13  -5   1    0.41    1.10
  13   5   2  136.96   48.03
  13  -5  -2  281.08   98.48
  13   5  -2  209.69   73.50
  13  -5   2  164.66   57.77
 -13  -5  -2  145.15   50.89
 -13   5   2  245.59   86.06
 -13  -5   2  201.39   70.59
 -13   5  -2  104.17   36.57
  13   5   3    0.37    1.12
  13  -5  -3    1.95    1.67
  13  -5   3    1.35    1.84
 -13  -5  -3    0.40    1.36
 -13   5   3    1.88    1.72
 -13  -5   3    0.97    1.38
 -13   5  -3    1.44    1.36
  13  -5  -4   -0.16    1.07
 -13   5   4    1.43    1.11
 -13  -5   4   -0.11    1.04
  13  -5  -5    0.75    0.83
  13   5  -5    0.47    0.79
 -13   5   5   -0.22    0.76
 -13  -5   5   -0.15    0.68
  13  -5  -6    0.14    0.58
 -13   5   6    0.45    0.52
 -13  -5   6    1.01    0.70
  13  -5  -7    0.35    0.61
  13   5  -7    0.06    0.51
 -13   5   7   -0.12    0.52
 -13  -5   7    0.28    0.48
  13   7   0    9.56    3.63
  13  -7   0    3.98    1.99
 -13  -7   0    9.72    3.63
  13   7   1    0.99    1.32
  13  -7  -1    2.24    1.60
  13  -7   1    1.65    1.66
 -13  -7  -1    1.27    1.15
 -13   7   1    2.03    2.07
 -13  -7   1    1.82    1.30
 -13   7  -1    3.06    2.04
  13   7   2    0.99    1.22
  13  -7  -2    4.55    2.37
  13  -7   2    2.22    1.71
 -13   7   2    5.62    2.80
 -13  -7   2    2.96    1.69
 -13   7  -2    2.57    1.77
  13   7   3   10.80    4.02
  13   7  -3   21.57    7.73
 -13   7   3    8.92    3.41
 -13  -7   3   18.51    6.66
  13  -7  -4    4.26    2.05
  13   7  -4    4.20    1.85
 -13   7   4    4.42    1.84
 -13  -7   4    5.52    2.19
  13  -7  -5    1.07    0.92
  13   7  -5    0.64    0.76
 -13   7   5   -0.03    0.60
  13   7  -6    0.71    0.68
 -13   7   6    0.30    0.53
 -13  -7   6    0.56    0.65
  13  -7  -7    0.96    0.82
  13   7  -7    1.04    0.78
 -13   7   7    1.31    0.76
 -13  -7   7    1.40    0.73
  13   9   0   16.59    6.01
  13  -9   0   19.35    7.02
 -13  -9   0   29.31   10.38
  13   9   1    4.34    2.00
  13  -9  -1    2.20    1.97
  13   9  -1    2.53    1.64
  13  -9   1    0.88    1.78
 -13  -9  -1    0.84    0.97
 -13  -9   1    2.70    1.49
  13   9   2    0.14    1.05
  13  -9  -2    0.82    1.63
  13   9  -2    1.31    1.41
  13  -9   2   -0.04    1.59
 -13  -9  -2    0.62    1.07
 -13  -9   2    0.93    1.17
  13   9   3    1.51    1.12
  13  -9  -3    1.12    1.53
  13   9  -3    1.07    1.04
 -13  -9  -3    1.58    1.04
 -13   9   3    2.08    1.33
 -13   9  -3    0.03    0.92
  13  -9  -4    0.33    0.82
  13   9  -4   -1.03    0.88
 -13  -9  -4   -0.34    0.70
 -13   9   4    0.02    0.69
 -13  -9   5    1.88    0.96
  13  -9  -6   -0.21    0.59
  13   9  -6   -0.21    0.67
 -13   9   6   -0.09    0.44
  13  -9  -7    1.53    0.94
  13   9  -7    1.01    0.86
  13  11   0    7.72    2.99
  13 -11   0    5.27    2.37
 -13 -11   0    5.54    2.22
 -13  11   0    8.26    3.70
  13  11   1    4.81    2.09
  13 -11  -1    8.60    3.62
  13  11  -1    4.03    1.78
  13 -11   1    3.20    1.92
 -13  11   1   13.29    5.13
 -13 -11   1    4.27    1.79
 -13  11  -1    2.08    1.71
  13  11   2   -0.78    1.02
  13  11  -2   -0.87    1.23
  13 -11   2    1.21    1.32
 -13 -11  -2   -0.31    0.96
 -13  11   2    0.01    1.26
 -13 -11   2    0.34    0.91
 -13  11  -2    1.06    1.20
  13  11   3    2.75    1.29
  13 -11  -3    9.15    3.45
  13  11  -3    4.94    2.09
 -13  11   3    9.72    3.64
 -13 -11   3    6.25    2.40
 -13  11  -3    1.54    1.21
  13  11   4    0.08    0.90
  13 -11  -4    0.68    0.84
  13  11  -4    0.61    0.94
 -13 -11   4    0.45    0.72
  13 -11  -5    0.23    0.64
  13  11  -5    0.45    0.78
 -13  11   5    0.65    0.56
 -13 -11   5    0.76    0.74
 -13  11   6    0.18    0.44
 -13 -11   6   -0.31    0.68
  13  13   0    6.50    2.62
  13 -13   0   13.82    5.12
 -13 -13   0    7.34    2.80
 -13  13   0    9.89    3.89
  13  13   1    0.81    1.12
  13 -13  -1    1.15    1.48
  13  13  -1    1.00    1.01
  13 -13   1    1.10    1.20
 -13 -13  -1    0.76    0.62
 -13  13   1    3.02    2.01
 -13 -13   1    1.32    0.94
 -13  13  -1   -0.84    1.21
  13  13   2    1.48    1.21
  13 -13  -2    3.53    1.73
  13  13  -2    1.22    1.09
  13 -13   2    1.75    1.15
 -13 -13  -2    0.80    0.91
 -13  13   2    7.87    3.08
 -13 -13   2    0.77    1.01
 -13  13  -2    1.30    1.16
  13  13   3    0.21    0.73
  13 -13  -3    0.77    0.90
  13  13  -3    0.46    0.94
 -13 -13  -3    0.59    0.73
 -13  13   3    0.12    0.71
 -13 -13   3    1.02    0.82
 -13  13  -3   -0.09    0.83
  13  13   4    0.61    0.82
  13 -13  -4    1.36    0.89
  13  13  -4    0.46    0.78
 -13 -13  -4    0.19    0.59
 -13  13   4    0.78    0.65
 -13 -13   4    0.39    0.71
  13  13  -5    0.11    0.78
 -13 -13   5    0.36    0.69
  13 -13  -6    1.96    1.03
  13  13  -6    2.00    1.12
 -13 -13   6    2.05    1.07
  13  15   0    4.81    1.97
  13 -15   0    2.95    1.41
 -13 -15   0    4.51    1.83
 -13  15   0    2.58    1.42
  13  15   1    0.45    0.96
  13 -15  -1   -0.67    0.95
  13  15  -1    0.07    0.75
  13 -15   1   -0.16    0.96
 -13  15   1   -0.74    1.13
 -13 -15   1   -0.05    0.62
 -13  15  -1   -0.36    0.88
  13  15   2   -0.36    0.81
  13 -15  -2    0.73    0.80
  13  15  -2    0.35    0.79
  13 -15   2    2.73    1.28
 -13 -15  -2    0.47    0.86
 -13  15   2    9.09    3.36
 -13 -15   2   -0.43    0.77
 -13  15  -2    3.74    1.72
  13  15   3   -0.19    0.74
  13 -15  -3   -0.28    0.76
  13  15  -3    0.69    0.73
 -13 -15  -3    0.08    0.55
 -13  15   3   -0.16    0.67
 -13 -15   3    0.15    0.56
  13  15   4   -0.28    0.65
  13 -15  -4   -0.21    0.56
  13  15  -4    0.21    0.62
 -13 -15  -4    0.24    0.54
 -13  15   4    0.28    0.57
 -13 -15   4    0.42    0.56
  13 -15  -5   -0.35    0.58
  13  15  -5   -0.12    0.70
 -13  15   5   -0.08    0.45
  13  17   0    3.88    1.59
  13 -17   0    3.63    1.47
 -13 -17   0    2.75    1.21
 -13  17   0    1.36    0.99
  13  17  -1    0.17    0.58
  13 -17   1   -0.77    0.75
 -13 -17  -1   -0.28    0.55
 -13  17   1    1.04    0.93
 -13 -17   1    0.18    0.51
 -13  17  -1    1.12    0.92
  13  17   2    0.16    0.61
  13 -17  -2    0.06    0.61
  13  17  -2   -0.17    0.80
  13 -17   2   -0.23    0.58
 -13 -17  -2   -0.66    0.66
 -13  17   2    0.03    0.67
 -13  17  -2    0.28    0.72
  13 -17  -3    6.12    2.28
  13  17  -3    1.74    0.92
 -13 -17  -3    0.31    0.56
 -13  17   3    1.84    0.88
 -13 -17   3    3.20    1.36
  13 -17  -4    0.81    0.72
  13  17  -4    0.09    0.61
 -13 -17  -4    0.29    0.47
 -13  17   4   -0.60    0.53
 -13 -17   4    0.11    0.57
  13  19   0    0.98    0.72
  13 -19   0    0.89    0.69
 -13 -19   0    1.80    0.89
 -13  19   0    0.83    0.86
  13  19  -1    0.37    0.59
  13 -19   1   -0.07    0.66
 -13 -19  -1    0.40    0.53
 -13  19   1    1.08    0.96
 -13 -19   1   -0.18    0.50
 -13  19  -1    0.49    0.82
  13  19   2   -0.24    0.65
  13 -19  -2   -0.36    0.65
  13  19  -2    0.03    0.90
  13 -19   2   -0.09    0.56
 -13 -19  -2    0.24    0.57
 -13  19   2    0.52    0.63
 -13 -19   2    0.43    0.75
 -13  19  -2   -0.99    0.69
  13  19   3   -0.19    0.64
  13 -19  -3    0.03    0.55
  13  19  -3   -0.17    0.64
 -13  19   3   -0.56    0.56
  13  21   0    1.31    0.85
  13 -21   0    1.25    0.76
 -13  21   0    1.37    1.00
  14   0   0   20.59    7.37
 -14   0   0   17.57    6.38
  14   0  -2   23.70    8.56
  14   0   2   22.15    7.91
 -14   0   2   33.54   11.92
 -14   0  -2   31.67   11.29
 -14   0   4    0.29    1.01
 -14   0   6    0.61    0.62
  14   2   0    8.34    3.21
  14  -2   0    6.47    2.64
 -14  -2   0    8.03    3.16
  14   2   1    1.00    1.36
  14  -2  -1    0.27    1.37
  14  -2   1    0.42    1.56
 -14  -2  -1    1.08    1.30
 -14   2   1    0.65    1.42
 -14  -2   1    0.83    1.34
 -14   2  -1    1.74    1.64
  14   2   2    3.85    1.90
  14  -2  -2    6.55    2.87
 -14   2   2    7.01    3.21
 -14  -2   2    5.96    2.64
 -14   2  -2    4.37    2.23
  14   2   3    4.96    2.23
  14   2  -3    7.14    2.94
  14  -2   3    1.14    1.19
 -14  -2  -3    0.77    1.29
 -14   2   3    0.08    1.40
 -14  -2   3    5.60    2.62
 -14   2  -3    2.36    1.69
  14   2   4    0.82    1.80
  14  -2  -4    0.02    1.00
  14   2  -4    0.74    1.15
 -14  -2  -4   -0.35    0.66
 -14  -2   4   -0.02    0.93
  14   2  -5   -0.02    0.79
 -14   2   5    0.20    0.60
  14  -2  -6    0.45    0.65
  14   2  -6    1.53    0.91
 -14  -2   6    0.01    0.61
  14   2  -7    0.47    0.72
 -14   2   7    0.79    0.63
 -14  -2   7    0.18    0.54
  14   4   0    7.83    3.11
  14  -4   0    8.59    3.46
 -14  -4   0   16.24    5.91
  14   4   1   11.21    4.26
  14  -4  -1   13.41    5.07
  14   4  -1   13.78    5.17
 -14  -4  -1    6.12    2.49
 -14   4   1   18.41    6.73
 -14  -4   1   12.48    4.66
 -14   4  -1    9.60    3.80
  14   4   2    0.88    1.34
  14  -4  -2    3.38    2.28
  14   4  -2    3.83    2.25
  14  -4   2    2.02    1.64
 -14  -4  -2    1.13    1.74
 -14  -4   2    3.09    1.94
 -14   4  -2    1.89    1.66
  14   4   3    3.70    1.94
  14  -4  -3    7.28    3.01
  14   4  -3    5.07    2.38
  14  -4   3    2.78    1.71
 -14  -4  -3    1.79    1.34
 -14   4   3    5.33    2.54
 -14  -4   3    5.96    2.70
 -14   4  -3    2.93    1.71
  14  -4  -4   -0.20    1.04
  14   4  -4   -0.52    1.12
 -14  -4  -4   -0.18    0.82
 -14   4   4    0.12    0.98
  14  -4  -5    1.61    0.95
 -14   4   5    0.56    0.79
 -14  -4   5    1.35    0.90
  14  -4  -6   -0.28    0.62
  14   4  -6   -0.32    0.65
 -14   4   6    0.03    0.54
  14  -4  -7    0.52    0.64
  14   4  -7    1.35    0.94
 -14   4   7    3.21    1.32
 -14  -4   7    1.13    0.75
  14   6   0    8.31    3.28
 -14  -6   0    9.36    3.57
  14   6   1    6.54    2.75
  14   6  -1    9.59    3.69
 -14  -6  -1    2.56    1.35
 -14  -6   1    8.18    3.24
 -14   6  -1    7.61    3.22
  14   6   2    5.21    2.45
  14  -6  -2    7.79    3.39
  14   6  -2    8.24    3.50
  14  -6   2    4.06    2.17
 -14  -6  -2    4.35    2.09
 -14   6   2    6.10    2.74
 -14  -6   2    6.90    2.99
  14   6   3    2.71    1.45
  14  -6  -3    9.18    3.60
  14   6  -3    5.17    2.47
  14  -6   3    2.24    1.42
 -14   6   3    9.20    3.52
 -14  -6   3    4.83    2.18
 -14   6  -3    1.01    1.25
  14   6   4   -0.46    1.15
  14  -6  -4   -0.62    1.13
  14   6  -4   -0.69    1.19
 -14   6   4   -0.04    0.81
 -14  -6   4    0.47    0.83
  14  -6  -5    0.66    0.77
  14   6  -5    0.84    0.83
 -14   6   5    2.49    1.12
 -14  -6   5    1.09    0.78
  14  -6  -6    0.00    0.78
 -14   6   6    0.63    0.60
 -14  -6   6    0.05    0.55
  14  -6  -7    1.69    0.94
  14   6  -7    1.11    0.79
 -14   6   7    0.55    0.61
 -14  -6   7    1.18    0.72
  14   8   0    7.34    2.91
  14  -8   0   12.08    4.56
 -14  -8   0    9.94    3.73
  14   8   1    0.59    1.24
  14  -8  -1   -0.15    1.50
  14   8  -1    0.71    1.22
  14  -8   1    0.72    1.53
 -14  -8  -1   -0.02    0.80
 -14   8   1    0.94    1.93
 -14  -8   1    0.96    1.09
 -14   8  -1    1.99    1.64
  14  -8  -2    2.41    2.00
  14   8  -2    1.87    1.50
  14  -8   2    2.62    1.93
 -14  -8  -2    0.77    1.08
 -14   8   2    3.38    1.79
 -14   8  -2    2.44    1.53
  14   8   3    0.25    0.86
  14   8  -3    0.94    1.19
 -14  -8  -3   -0.41    0.86
 -14   8   3    0.06    0.92
 -14  -8   3   -0.06    0.96
 -14   8  -3   -0.32    0.95
  14   8   4    0.16    0.86
  14   8  -4    0.15    0.84
 -14  -8  -4   -0.39    0.70
 -14   8   4    0.59    0.80
 -14  -8   4    0.44    0.79
  14   8  -5    0.45    0.76
 -14   8   5    0.90    0.67
 -14  -8   5   -0.22    0.69
  14  -8  -6    0.61    0.76
  14   8  -6    1.40    0.87
 -14  -8   6    0.93    0.69
  14   8  -7   -0.37    0.71
 -14  -8   7   -0.14    0.62
  14  10   0   14.53    5.25
  14 -10   0    5.41    2.36
 -14 -10   0   14.30    5.15
  14  10   1   -0.62    1.18
  14 -10  -1    0.15    1.31
  14  10  -1   -0.25    0.97
  14 -10   1    1.41    1.51
 -14 -10  -1    0.17    0.58
 -14  10   1   -1.20    1.54
 -14 -10   1    0.16    0.86
  14  10   2    0.49    1.00
  14 -10  -2    1.00    1.64
  14  10  -2    0.36    1.14
  14 -10   2    4.70    2.11
 -14 -10  -2   -0.34    0.97
 -14 -10   2   -0.05    0.91
  14  10   3   -0.58    0.85
  14 -10  -3   -0.19    1.06
  14  10  -3    0.47    0.88
  14 -10   3    0.92    1.08
 -14 -10  -3   -0.63    0.71
 -14 -10   3    0.02    0.83
 -14  10  -3   -0.29    0.84
  14  10   4    0.84    0.92
  14 -10  -4    1.03    0.87
  14  10  -4    0.78    0.87
 -14 -10  -4   -0.09    0.68
 -14  10   4    0.89    0.67
 -14 -10   4   -0.30    0.72
  14  10  -5   -0.04    1.00
 -14  10   5   -0.24    0.59
 -14 -10   5   -0.07    0.64
  14 -10  -6    0.92    0.79
  14  10  -6    0.44    0.75
 -14  10   6    0.14    0.45
 -14 -10   6    0.29    0.83
  14  12   0    7.17    2.74
  14 -12   0    1.71    1.23
 -14 -12   0    4.08    1.72
 -14  12   0    3.50    1.96
  14 -12  -1   -0.32    1.03
  14  12  -1    0.52    0.88
  14 -12   1    0.21    1.31
 -14 -12   1   -0.08    0.75
 -14  12  -1   -0.23    1.29
  14  12   2    0.37    0.89
  14 -12  -2    1.44    1.19
  14  12  -2    0.72    1.26
  14 -12   2   -0.18    0.95
 -14 -12  -2    0.83    1.03
 -14  12   2    0.99    1.20
 -14 -12   2    0.32    0.83
 -14  12  -2    0.57    0.95
  14 -12  -3    1.15    0.92
  14  12  -3    0.07    0.77
  14 -12   3    0.33    1.05
 -14 -12  -3    0.14    0.66
 -14  12   3    1.89    1.03
 -14  12  -3   -0.23    0.77
  14 -12  -4    1.21    0.85
  14  12  -4    0.65    0.86
 -14 -12  -4   -0.38    0.65
  14 -12  -5    1.54    0.91
  14  12  -5    0.38    0.86
 -14  12   5    0.59    0.58
 -14 -12   5   -0.05    0.73
 -14 -12   6    0.44    0.72
  14  14   0    5.84    2.28
  14 -14   0    1.73    1.19
 -14 -14   0    2.35    1.14
 -14  14   0    0.45    1.04
  14 -14  -1    0.25    0.81
  14  14  -1    0.56    0.80
  14 -14   1    0.39    0.95
 -14  14   1   -0.01    1.08
 -14 -14   1    0.33    0.69
 -14  14  -1    0.05    1.04
  14  14   2    0.06    0.76
  14 -14  -2    0.21    0.80
  14 -14   2    0.58    0.96
 -14 -14  -2    0.42    0.77
 -14  14   2    0.29    0.82
 -14 -14   2    0.26    0.80
 -14  14  -2    0.32    0.87
  14  14   3    0.31    0.67
  14 -14  -3   -0.27    0.74
  14  14  -3    0.19    0.71
  14 -14   3    0.39    1.27
 -14  14   3    0.74    0.78
 -14 -14   3    0.62    0.78
 -14  14  -3   -0.15    0.82
  14  14   4    0.05    0.61
  14 -14  -4    0.38    0.70
 -14 -14  -4   -0.17    0.65
 -14  14   4   -0.09    0.56
 -14 -14   4   -0.43    0.67
  14  14  -5    0.28    0.81
 -14  14   5    1.34    0.87
 -14 -14   5   -0.11    0.61
  14  16   0    2.18    1.07
  14 -16   0    2.14    1.12
 -14 -16   0    3.04    1.31
 -14  16   0    1.86    1.09
  14 -16  -1   -0.05    0.60
  14  16  -1    0.05    0.62
  14 -16   1   -0.14    0.71
 -14 -16  -1    0.17    0.49
 -14  16   1    0.60    0.91
 -14 -16   1    0.08    0.60
 -14  16  -1   -0.10    0.75
  14  16   2    0.61    0.67
  14 -16  -2    0.69    0.75
  14  16  -2    0.64    0.80
  14 -16   2    0.54    0.66
 -14 -16  -2    0.60    0.64
 -14  16   2    0.03    0.73
 -14 -16   2   -0.25    0.62
 -14  16  -2   -0.21    0.64
  14  16   3    0.33    0.63
  14 -16  -3    1.53    0.96
 -14 -16  -3   -0.25    0.48
 -14  16   3    0.13    0.59
 -14 -16   3    0.13    0.54
 -14  16  -3    0.38    0.65
  14  16   4   -0.56    0.58
  14 -16  -4    0.04    0.58
  14  16  -4   -0.02    0.60
 -14 -16  -4    0.35    0.54
 -14  16   4    0.12    0.58
 -14 -16   4   -0.26    0.59
  14  18   0    1.81    0.91
  14 -18   0    2.64    1.13
 -14 -18   0    3.49    1.42
 -14  18   0    1.49    0.95
  14 -18  -1   -0.03    0.57
  14  18  -1    0.23    0.57
  14 -18   1    0.29    0.70
 -14 -18  -1    0.10    0.46
 -14  18   1    0.41    0.88
 -14 -18   1    0.10    0.59
 -14  18  -1   -0.04    0.68
  14  18   2    0.37    0.71
  14 -18  -2    0.77    0.69
  14  18  -2    0.57    0.71
  14 -18   2    0.10    0.63
 -14 -18  -2   -0.68    0.61
 -14  18   2    0.29    0.64
 -14 -18   2    0.29    0.64
 -14  18  -2    0.57    0.61
  14  18   3    0.19    0.54
  14 -18  -3   -0.25    0.61
  14  18  -3   -0.40    0.61
 -14 -18  -3    0.11    0.49
 -14  18   3   -0.33    0.58
 -14 -18   3   -0.43    0.56
 -14  18  -3    0.12    0.63
  14  20   0    1.31    0.83
  14 -20   0    0.31    0.58
 -14  20   0    1.01    0.93
  14 -20  -1   -0.20    0.61
  14 -20   1    0.05    0.62
 -14  20   1   -0.08    0.93
 -14  20  -1    0.60    0.75
  15   1   0    9.20    3.56
  15  -1   0   10.03    3.84
 -15  -1   0    5.84    2.58
 -15   1   0    5.70    2.59
  15   1   1    3.63    1.96
  15  -1  -1    2.91    1.80
  15   1  -1    2.03    1.62
  15  -1   1    0.76    1.55
 -15  -1  -1   -0.14    1.05
 -15   1   1    2.97    1.89
 -15  -1   1    3.16    1.82
 -15   1  -1    0.69    1.33
  15   1   2    2.38    1.79
  15  -1  -2    4.92    2.50
  15   1  -2    4.61    2.46
  15  -1   2    1.89    1.64
 -15  -1  -2    2.18    1.85
 -15   1   2    3.80    2.17
 -15   1  -2    1.12    1.76
  15   1   3    1.36    1.18
  15  -1  -3    4.39    2.14
 -15   1   3    1.97    1.57
 -15  -1   3    1.78    1.44
 -15   1  -3    0.96    1.17
  15   1   4    0.14    1.02
  15  -1  -4   -0.32    0.83
 -15  -1   4   -0.48    0.86
 -15   1  -4   -0.55    0.68
  15   1  -5    1.40    0.96
 -15   1   5    0.98    0.69
 -15  -1   5    1.35    0.80
  15  -1  -6    0.27    0.65
  15   1  -6    0.23    0.82
 -15  -1   6    0.55    0.66
  15  -1  -7    2.17    1.33
  15   1  -7    2.91    1.40
 -15   1   7    2.03    0.99
 -15  -1   7    2.08    1.03
  15   3   0   12.50    4.69
  15  -3   0   12.81    4.86
 -15  -3   0   14.34    5.34
  15   3   1    1.24    1.67
  15  -3  -1    2.14    1.89
  15   3  -1    1.44    1.52
  15  -3   1    1.04    1.76
 -15  -3  -1    0.56    1.07
 -15   3   1    2.78    2.08
 -15  -3   1    0.34    1.52
  15  -3  -2    5.86    2.79
  15   3  -2    6.33    2.91
  15  -3   2    8.39    3.35
 -15  -3  -2    4.50    2.27
 -15   3   2    4.26    2.34
 -15  -3   2    5.02    2.75
 -15   3  -2    5.06    2.69
  15   3   3   -0.14    1.11
  15  -3  -3    0.29    1.28
  15   3  -3    1.77    1.46
  15  -3   3    1.13    1.24
 -15  -3  -3    0.35    1.14
 -15  -3   3    0.72    1.29
 -15   3  -3   -0.86    1.17
  15   3   4   -0.20    1.03
  15  -3  -4    0.06    0.90
  15   3  -4   -0.08    0.97
 -15  -3  -4    0.07    0.81
 -15   3   4    0.13    0.82
 -15  -3   4    0.17    0.88
 -15   3  -4   -0.64    0.61
  15  -3  -5    0.76    0.75
  15   3  -5    0.32    0.76
  15  -3  -6    0.98    0.77
  15   3  -6    0.44    0.74
 -15   3   6    0.84    0.67
 -15  -3   6    0.00    0.59
  15  -3  -7    0.42    0.69
  15   3  -7    0.09    0.76
 -15   3   7    0.35    0.56
 -15  -3   7    0.19    0.59
  15   5   0   13.95    5.20
  15  -5   0   13.54    5.12
 -15  -5   0   14.40    5.32
  15   5   1    1.17    1.67
  15   5  -1    0.19    1.48
  15  -5   1   -0.25    1.75
 -15  -5  -1    0.49    0.80
 -15   5   1    0.89    1.54
 -15  -5   1   -0.50    1.57
 -15   5  -1   -0.64    1.64
  15   5   2   23.90    8.58
  15   5  -2   34.26   12.26
  15  -5   2   16.93    6.33
 -15  -5  -2   24.79    8.92
 -15   5   2   28.27   10.13
 -15  -5   2   30.05   10.74
 -15   5  -2   15.97    5.90
  15   5   3   -0.06    1.16
  15  -5  -3    0.85    1.22
  15   5  -3   -0.07    1.26
  15  -5   3   -0.48    1.11
 -15  -5  -3   -0.88    1.06
 -15   5   3   -0.04    1.01
 -15  -5   3   -0.83    1.36
 -15   5  -3    0.11    1.26
  15   5   4    0.93    1.17
  15  -5  -4    3.06    1.49
  15   5  -4    1.71    1.18
 -15  -5  -4   -0.30    0.83
 -15   5   4    1.24    0.91
 -15  -5   4    1.60    1.14
  15  -5  -5    0.27    0.71
 -15   5   5    0.17    0.62
 -15  -5   5   -0.17    0.62
  15  -5  -6    1.07    0.82
  15   5  -6    0.56    0.70
 -15   5   6    1.18    0.80
  15  -5  -7   -0.31    0.68
  15   5  -7    0.43    0.74
 -15   5   7    0.14    0.52
  15   7   0    8.55    3.34
 -15  -7   0    8.93    3.40
  15   7  -1   -0.10    1.23
 -15  -7  -1   -0.04    0.69
 -15   7   1    0.08    1.25
 -15   7  -1    2.37    1.64
  15   7   2   -0.16    1.21
  15   7  -2    0.72    1.74
 -15   7   2    2.24    1.66
 -15  -7   2   -0.39    1.29
 -15   7  -2    0.91    1.26
  15   7   3    0.80    1.08
  15  -7  -3    2.25    1.51
  15   7  -3    1.69    1.22
  15  -7   3    0.36    1.20
 -15  -7  -3   -0.16    0.78
 -15   7   3    2.01    1.16
 -15   7  -3   -0.14    1.06
  15   7   4   -0.21    0.73
  15  -7  -4   -0.33    1.01
  15   7  -4    0.40    0.85
 -15  -7  -4   -0.33    0.68
 -15   7   4    0.54    0.80
  15  -7  -5    0.94    0.89
  15   7  -5    0.49    0.78
 -15   7   5    0.42    0.61
 -15  -7   5    0.28    0.62
  15  -7  -6   -0.07    0.85
 -15   7   6    0.28    0.74
 -15  -7   6   -0.15    0.53
  15   9   0    5.73    2.30
  15  -9   0    5.51    2.37
 -15  -9   0   10.86    3.97
  15   9  -1   -0.01    0.94
  15  -9   1    0.44    1.35
 -15   9   1    2.53    1.50
 -15   9  -1    2.70    1.57
  15   9   2   -0.31    0.89
  15  -9  -2   -1.01    1.20
  15   9  -2   -1.25    1.34
  15  -9   2   -0.13    1.01
 -15  -9  -2    0.78    1.09
 -15   9   2    0.61    1.14
 -15  -9   2    0.01    1.02
 -15   9  -2   -0.49    1.01
  15   9   3    2.88    1.35
  15  -9  -3    8.34    3.22
  15   9  -3    6.96    2.73
  15  -9   3    1.55    1.13
 -15   9   3    9.57    3.58
 -15  -9   3    7.71    2.91
  15   9   4    0.25    0.70
 -15  -9  -4   -0.81    0.83
 -15   9   4    0.14    0.64
 -15  -9   4    0.03    0.70
  15  -9  -5    1.05    0.97
  15   9  -5    0.97    0.90
 -15   9   5    0.92    0.78
 -15  -9   5    1.44    0.92
  15  -9  -6   -0.52    0.71
  15   9  -6    0.41    0.72
 -15   9   6    0.26    0.58
 -15  -9   6    0.61    0.65
  15  11   0    3.64    1.57
  15 -11   0    4.78    2.05
 -15 -11   0    4.34    1.76
 -15  11   0    1.75    1.53
  15 -11  -1   -0.13    1.15
  15  11  -1    0.16    0.78
  15 -11   1    0.79    1.14
 -15  11  -1    0.25    1.09
  15  11   2    0.44    0.88
  15 -11  -2    2.94    1.48
  15  11  -2    0.84    1.05
  15 -11   2    0.32    0.96
 -15 -11  -2    0.68    0.85
 -15  11   2    2.37    1.32
 -15 -11   2    0.86    0.92
  15  11   3    0.35    0.77
  15 -11  -3    0.09    0.82
  15  11  -3    0.87    0.96
  15 -11   3    0.82    0.85
 -15 -11  -3    0.08    0.69
 -15 -11   3    0.67    0.82
  15  11   4   -0.37    0.69
  15 -11  -4    2.16    1.14
  15  11  -4    0.55    0.83
 -15 -11  -4   -0.16    0.66
 -15  11   4    0.61    0.66
 -15 -11   4    0.41    0.75
  15 -11  -5    0.12    0.69
  15  11  -5    0.12    0.88
 -15 -11  -5    0.07    0.36
 -15  11   5    0.26    0.53
  15  11  -6   -0.29    0.77
 -15 -11   6    0.15    0.73
  15  13   0    4.94    1.99
  15 -13   0    3.24    1.52
 -15 -13   0    7.23    2.71
 -15  13   0    3.26    1.62
  15 -13  -1    0.27    0.91
  15  13  -1    0.05    0.70
  15 -13   1    0.47    0.97
 -15 -13  -1   -0.17    0.37
 -15  13   1    0.38    1.07
 -15  13  -1    0.25    0.99
  15  13   2    0.94    0.94
  15 -13  -2    3.34    1.56
  15  13  -2    1.98    1.22
  15 -13   2    2.57    1.35
 -15 -13  -2    1.85    1.05
 -15  13   2    2.49    1.27
 -15 -13   2    2.34    1.23
 -15  13  -2    1.10    1.09
  15  13   3    0.41    0.72
  15 -13  -3    0.56    0.78
  15  13  -3   -0.04    0.75
 -15 -13  -3   -0.46    0.63
 -15  13   3    0.17    0.69
 -15 -13   3   -0.34    0.73
 -15  13  -3    0.35    0.80
  15  13   4   -0.11    0.69
  15 -13  -4    0.70    0.96
  15  13  -4    0.67    0.88
 -15 -13  -4   -0.11    0.58
 -15  13   4    0.50    0.73
 -15 -13   4    0.11    0.72
  15 -13  -5    0.22    0.82
 -15 -13   5    0.16    0.67
  15  15   0    3.08    1.34
  15 -15   0    1.71    1.05
 -15 -15   0    1.68    0.93
 -15  15   0    1.59    1.06
  15 -15  -1    0.55    0.73
  15 -15   1    0.06    0.81
 -15 -15  -1   -0.02    0.34
 -15  15   1    0.22    0.94
 -15 -15   1   -0.32    0.62
 -15  15  -1   -0.16    0.77
  15 -15  -2    0.76    0.91
  15  15  -2    0.56    0.84
  15 -15   2    0.16    0.65
 -15 -15  -2    0.23    0.64
 -15  15   2    8.10    3.08
 -15 -15   2    0.54    0.79
 -15  15  -2    0.46    0.75
  15  15   3    0.28    0.74
  15 -15  -3   -0.01    0.83
  15  15  -3    0.14    0.66
  15 -15   3    0.09    0.70
 -15 -15  -3   -0.01    0.52
 -15  15   3    0.03    0.76
 -15 -15   3    0.33    0.64
 -15  15  -3   -0.53    0.68
  15 -15  -4    0.86    0.81
  15  15  -4   -0.07    0.80
 -15 -15  -4    0.12    0.68
 -15  15   4    0.77    0.65
 -15 -15   4    0.27    0.81
  15  17   0    1.46    0.80
  15 -17   0    1.65    0.91
 -15 -17   0    0.99    0.69
 -15  17   0    1.35    0.90
  15 -17  -1    0.07    0.64
  15 -17   1    0.56    0.67
 -15 -17  -1    0.04    0.47
 -15  17  -1    0.08    0.80
  15  17   2   -0.29    0.70
  15 -17  -2   -0.07    0.73
  15  17  -2    0.34    0.72
  15 -17   2   -0.34    0.66
 -15 -17  -2   -0.07    0.68
 -15  17   2    0.05    0.66
 -15 -17   2   -0.05    0.67
 -15  17  -2   -0.17    0.57
  15 -17  -3    1.62    0.95
  15  17  -3    1.14    0.81
  15 -17   3    1.08    1.02
 -15  17   3    1.61    0.87
 -15 -17   3    1.52    0.90
 -15  17  -3   -0.16    0.61
  15  19   0    0.73    0.65
  15 -19   0    0.78    0.66
 -15 -19   0    1.19    0.72
 -15  19   0    0.31    0.83
  15 -19  -1    0.26    0.63
  15 -19   1    0.03    0.63
 -15  19   1    0.54    0.93
 -15  19  -1    0.17    0.81
  16   0   0   23.41    8.39
 -16   0   0   24.52    8.81
  16   0  -2   50.05   17.71
  16   0   2   21.37    7.68
 -16   0   2   56.01   19.77
 -16   0  -2   38.59   13.70
  16   0  -4   -0.22    0.81
  16   0   4   -0.25    0.99
 -16   0   4   -0.29    0.83
 -16   0  -4    0.16    0.76
  16   0  -6    0.42    0.77
  16   2   0   16.93    6.18
  16  -2   0   16.26    5.96
 -16  -2   0   14.24    5.28
 -16   2   0   11.72    4.47
  16  -2  -1    1.77    1.56
  16   2  -1    0.94    1.46
  16  -2   1    0.65    1.46
 -16  -2  -1   -0.03    0.78
 -16   2   1    0.35    1.65
 -16   2  -1    0.52    1.06
  16   2   2    7.41    3.02
  16  -2  -2   10.41    4.13
 -16   2   2   12.07    4.69
 -16  -2   2    9.93    3.96
 -16   2  -2    6.13    2.65
  16   2   3   -0.09    1.11
  16  -2  -3    1.02    1.11
  16   2  -3   -0.20    1.09
  16  -2   3    0.61    0.96
 -16  -2  -3   -0.26    0.90
 -16   2   3    0.03    0.96
 -16  -2   3    0.92    1.26
 -16   2  -3   -0.19    0.96
  16   2   4    0.07    0.81
  16  -2  -4    0.37    0.81
  16   2  -4    0.41    0.90
  16  -2   4   -0.37    0.86
 -16  -2  -4   -0.45    0.76
 -16   2   4    0.28    0.66
 -16  -2   4   -0.03    0.86
 -16   2  -4   -0.23    0.66
  16  -2  -5    0.99    0.79
  16   2  -5   -0.25    0.73
 -16  -2   5    0.39    0.65
  16  -2  -6    0.30    0.70
 -16   2   6    0.52    0.61
 -16  -2   6    0.28    0.61
  16   4   0    6.09    2.62
  16  -4   0    7.79    3.18
 -16  -4   0    8.45    3.34
 -16   4   0    5.80    2.76
  16  -4  -1    1.00    1.56
  16   4  -1    0.43    1.39
  16  -4   1    0.40    1.53
 -16  -4  -1    0.28    0.71
 -16   4   1    1.62    1.50
  16   4   2   -0.17    1.26
  16  -4  -2    0.68    1.54
  16   4  -2    0.18    1.82
  16  -4   2    0.08    1.22
 -16  -4  -2    0.14    1.51
 -16  -4   2    0.48    1.43
 -16   4  -2    0.46    1.27
  16   4   3    0.17    1.07
  16  -4  -3    1.03    1.21
  16   4  -3    0.47    1.21
  16  -4   3   -0.01    1.00
 -16   4   3    0.69    1.00
 -16  -4   3    0.16    1.01
 -16   4  -3    0.58    1.12
  16   4   4    0.34    0.81
  16  -4  -4    0.37    0.99
  16  -4   4   -0.80    1.05
 -16  -4  -4   -0.38    0.90
 -16   4   4   -0.22    0.71
 -16  -4   4    0.34    0.79
  16  -4  -5    1.73    1.02
  16   4  -5    0.28    0.76
 -16   4   5    2.03    0.99
 -16  -4   5    0.94    0.79
  16  -4  -6    0.35    0.72
  16   4  -6   -0.53    0.69
 -16   4   6   -0.10    0.64
 -16  -4   6   -0.30    0.56
  16   6   0    4.02    1.92
  16  -6   0    4.29    2.13
 -16  -6   0    3.98    1.84
 -16   6   0    2.70    1.78
  16  -6  -1   -0.39    1.29
  16   6  -1    0.30    1.21
  16  -6   1    1.11    1.54
 -16   6   1   -0.24    1.20
 -16  -6   1   -1.45    1.14
  16   6   2    1.03    1.17
  16  -6  -2    1.53    1.54
  16   6  -2    2.14    1.57
  16  -6   2    0.40    1.29
 -16  -6  -2    0.51    1.12
 -16   6   2    1.58    1.34
 -16  -6   2    1.47    1.32
 -16   6  -2    1.42    1.39
  16   6   3    1.07    1.04
  16   6  -3    0.95    1.14
  16  -6   3    0.54    1.20
 -16  -6  -3    0.24    0.99
 -16   6   3    2.82    1.39
 -16  -6   3    1.22    1.06
 -16   6  -3   -0.24    0.86
  16   6   4   -0.24    0.69
  16  -6  -4   -0.38    0.92
  16   6  -4    0.34    0.79
 -16  -6  -4   -0.13    0.71
 -16   6   4    0.10    0.83
 -16  -6   4    0.11    0.69
 -16   6  -4    0.05    0.62
  16  -6  -5    0.11    0.72
  16   6  -5   -0.45    0.78
 -16  -6  -5    0.33    0.32
 -16   6   5    0.55    0.65
  16   6  -6    0.07    0.62
 -16   6   6    0.45    0.78
 -16  -6   6    0.14    0.58
  16   8   0    6.04    2.41
  16  -8   0    6.13    2.50
 -16  -8   0    6.71    2.59
 -16   8   0    3.17    1.72
  16  -8  -1   -0.06    1.06
  16   8  -1    0.59    0.92
  16  -8   1    0.35    1.16
 -16   8   1   -0.23    0.87
 -16  -8   1    0.41    0.80
  16   8   2    3.31    1.61
  16   8  -2    3.36    1.69
 -16  -8  -2    2.79    1.43
 -16   8   2    2.95    1.44
 -16  -8   2    4.08    1.91
 -16   8  -2    1.21    1.23
  16   8   3   -0.78    0.83
  16   8  -3    0.34    0.86
 -16  -8  -3    0.02    0.75
 -16  -8   3    1.36    0.98
 -16   8  -3   -0.25    0.76
  16   8   4    0.06    0.76
  16  -8  -4    0.50    0.84
  16   8  -4    0.31    0.82
 -16  -8  -4   -0.36    0.69
 -16   8   4    1.09    0.82
 -16  -8   4   -0.24    0.73
 -16   8  -4   -0.01    0.57
  16  -8  -5   -0.32    0.91
 -16   8   5    0.44    0.74
 -16  -8   5    0.20    0.62
  16  -8  -6    1.04    0.90
  16   8  -6    0.95    0.92
 -16   8   6    0.73    0.69
 -16  -8   6    0.90    0.84
  16  10   0    5.95    2.32
  16 -10   0    2.92    1.45
 -16 -10   0    6.84    2.60
  16 -10  -1    0.35    0.89
  16  10  -1   -0.03    0.82
 -16 -10  -1    0.11    0.43
 -16  10   1    0.26    0.96
 -16 -10   1    0.19    0.65
  16 -10  -2    1.39    1.16
  16  10  -2    0.25    0.95
  16 -10   2    0.48    1.09
 -16 -10  -2    0.37    0.84
 -16  10   2    5.29    2.12
 -16 -10   2    0.44    1.10
 -16  10  -2    1.47    1.16
  16 -10  -3   -0.80    0.84
  16  10  -3    0.41    0.86
  16 -10   3    0.13    0.84
 -16 -10  -3    0.11    0.69
 -16  10   3   -0.35    0.65
 -16 -10   3    0.64    0.91
 -16  10  -3   -0.87    0.78
  16  10   4    0.59    0.91
  16 -10  -4    0.55    0.80
  16  10  -4    0.92    0.96
 -16 -10  -4    0.45    0.76
 -16  10   4    0.92    0.71
  16  10  -5   -0.38    0.84
 -16 -10  -5   -0.11    0.52
 -16  10   5    0.01    0.56
 -16 -10   5    0.38    0.72
  16  12   0    3.71    1.60
  16 -12   0    5.16    2.08
 -16 -12   0    5.61    2.20
 -16  12   0    1.25    1.06
  16 -12  -1    1.11    0.95
  16 -12   1    0.79    1.06
 -16 -12  -1    0.46    0.49
 -16  12   1    0.89    0.94
 -16 -12   1    0.22    0.66
 -16  12  -1    1.03    0.99
  16  12   2    0.28    1.10
  16 -12  -2    1.79    1.33
  16  12  -2    0.51    1.00
  16 -12   2    0.69    0.88
 -16 -12  -2    0.01    0.84
 -16  12   2    0.84    1.05
 -16 -12   2   -0.11    1.07
 -16  12  -2   -0.12    0.94
  16 -12  -3    3.45    1.53
  16  12  -3    1.12    1.00
 -16 -12  -3    0.95    0.81
  16  12   4    0.18    0.73
  16 -12  -4   -0.43    0.94
 -16 -12  -4    0.32    0.82
 -16  12   4    0.21    0.77
 -16 -12   4    1.57    1.03
 -16  12  -4   -0.07    0.28
  16  12   5   -0.15    1.29
  16 -12  -5   -0.03    0.77
  16  12  -5    0.48    0.91
 -16 -12  -5    0.19    0.59
 -16 -12   5    0.47    0.77
  16  14   0    1.83    1.02
  16 -14   0    1.04    0.94
 -16 -14   0    2.11    1.06
 -16  14   0    1.04    0.96
  16 -14  -1    1.62    1.01
  16 -14   1    0.98    0.85
 -16 -14  -1    0.38    0.43
 -16  14   1    1.94    1.26
 -16 -14   1    1.50    0.86
 -16  14  -1    0.62    0.83
  16  14   2   -0.12    0.83
  16 -14  -2   -0.28    0.97
  16  14  -2   -0.64    1.02
  16 -14   2   -0.25    0.73
 -16 -14  -2    0.28    0.79
 -16  14   2    0.04    0.81
 -16 -14   2   -0.11    0.91
 -16  14  -2   -0.30    0.78
  16  14   3    1.14    0.85
  16 -14  -3    3.02    1.46
  16 -14   3    1.28    0.83
 -16  14   3    1.76    1.11
 -16 -14   3    1.39    0.93
 -16  14  -3   -0.37    0.76
  16  14   4    0.35    0.71
  16 -14  -4    0.17    0.83
  16  14  -4    0.50    0.84
 -16 -14  -4   -0.74    0.63
 -16  14   4    0.16    0.69
 -16 -14   4    0.40    0.78
  16  16   0    1.04    0.75
  16 -16   0    4.93    1.95
 -16 -16   0    1.03    0.74
 -16  16   0    1.10    0.90
  16 -16  -1    0.41    0.68
  16 -16   1   -0.62    0.68
 -16 -16  -1    0.39    0.38
 -16  16   1    0.35    0.86
 -16 -16   1    0.28    0.53
 -16  16  -1   -0.25    0.74
  16  16   2    0.85    0.73
  16 -16  -2    1.65    1.02
  16 -16   2    1.14    0.89
 -16 -16  -2   -0.09    0.66
 -16  16   2    0.64    0.74
 -16 -16   2    0.58    0.84
 -16  16  -2    0.69    0.77
  16  16   3   -0.05    0.61
  16 -16  -3   -0.10    0.78
  16 -16   3    0.10    0.61
 -16 -16  -3    0.46    0.60
 -16  16   3   -0.26    0.64
 -16 -16   3   -0.17    0.61
 -16  16  -3    0.11    0.65
  16  18   0    1.55    0.85
  16 -18   0    1.33    0.82
 -16 -18   0    2.86    1.21
 -16  18   0    0.94    0.90
  16  18   1    0.01    0.44
  16 -18  -1    0.20    0.68
  16 -18   1    0.09    0.61
 -16 -18  -1   -0.13    0.43
 -16  18   1   -0.51    0.82
 -16 -18   1    0.18    0.52
 -16  18  -1   -0.19    0.71
  17   1   0    2.55    1.46
  17  -1   0    3.49    1.71
 -17  -1   0    4.32    1.97
 -17   1   0    4.01    1.88
  17  -1  -1    2.49    1.47
  17   1  -1    2.98    1.57
 -17  -1   1    2.89    1.58
 -17   1  -1    0.48    0.67
  17   1   2   -0.37    1.08
  17  -1  -2    0.33    1.19
  17   1  -2   -0.89    1.26
  17  -1   2   -0.46    1.04
 -17  -1  -2   -0.63    1.14
 -17   1   2   -0.37    1.16
 -17  -1   2   -0.32    1.24
 -17   1  -2   -0.71    1.29
  17   1   3    7.48    2.87
  17   1  -3   17.21    6.24
  17  -1   3    5.62    2.24
 -17   1   3   17.83    6.39
 -17  -1   3   15.80    5.72
  17   1   4    0.20    0.71
  17  -1  -4   -0.29    0.89
  17   1  -4    0.15    0.82
  17  -1   4    0.02    0.69
 -17  -1  -4   -0.46    0.76
 -17   1   4   -0.28    0.68
 -17  -1   4   -0.23    0.66
 -17   1  -4   -0.06    0.78
  17  -1  -5   -0.36    0.75
  17   1  -5    0.64    0.92
 -17  -1  -5    0.12    0.28
 -17   1   5   -0.08    0.65
 -17  -1   5   -0.55    0.71
  17  -1  -6    0.76    0.80
  17   1  -6    0.18    0.74
 -17   1   6    0.23    0.62
 -17  -1   6   -0.09    0.76
  17   3   0    5.24    2.26
  17  -3   0    6.26    2.59
 -17  -3   0    6.03    2.48
 -17   3   0    5.45    2.34
  17  -3  -1    0.45    1.13
  17   3  -1    0.70    1.16
  17  -3   1    0.26    1.21
 -17  -3   1    0.19    1.01
  17   3   2    1.21    1.28
  17  -3  -2    1.11    1.46
  17   3  -2    1.76    1.45
  17  -3   2    1.37    1.23
 -17  -3  -2    1.96    1.39
 -17   3   2    2.05    1.41
 -17  -3   2    1.85    1.56
 -17   3  -2    2.41    1.63
  17   3   3    0.46    0.94
  17   3  -3    0.36    1.00
 -17  -3  -3   -0.49    0.90
 -17   3   3   -0.22    0.86
 -17  -3   3    0.20    0.91
 -17   3  -3   -0.40    0.76
  17   3   4   -0.39    0.93
  17   3  -4   -0.39    0.83
 -17  -3  -4   -0.10    0.74
 -17   3   4    0.05    0.64
 -17  -3   4    0.28    0.83
 -17   3  -4    0.14    0.73
  17  -3  -5    0.37    0.74
  17   3  -5    1.01    1.06
 -17   3   5    0.33    0.61
 -17  -3   5   -0.08    0.65
  17  -3  -6   -0.06    0.77
 -17   3   6    0.31    0.62
 -17  -3   6    0.41    0.67
  17   5   0    4.80    2.09
  17  -5   0    4.04    1.87
 -17  -5   0    4.28    1.88
 -17   5   0    3.74    1.80
  17  -5  -1   -0.34    1.09
  17  -5   1   -0.28    1.25
 -17  -5  -1   -0.37    0.62
 -17  -5   1    0.83    0.99
  17  -5  -2    0.93    1.57
  17   5  -2    0.91    1.28
  17  -5   2    0.30    1.37
 -17  -5  -2    0.47    1.13
 -17   5   2    3.14    1.59
 -17  -5   2    1.06    1.49
 -17   5  -2    2.17    1.39
  17  -5  -3   -0.27    0.93
  17   5  -3   -0.41    0.93
  17  -5   3   -0.98    0.96
 -17  -5  -3   -0.25    0.84
 -17   5  -3    0.16    0.75
  17   5   4    0.34    0.80
  17  -5  -4    0.99    0.96
  17   5  -4    1.94    1.21
  17  -5   4    0.77    0.94
 -17  -5  -4    0.51    0.75
 -17   5  -4   -0.68    0.73
  17  -5  -5   -0.45    0.82
  17   5  -5    0.43    0.79
 -17  -5  -5   -0.34    0.43
 -17   5   5   -0.72    0.69
 -17  -5   5    0.04    0.58
  17  -5  -6    1.08    1.08
  17   5  -6    0.01    0.75
 -17   5   6   -0.09    0.75
 -17  -5   6    1.00    0.76
  17   7   0    2.84    1.43
  17  -7   0    2.43    1.43
 -17  -7   0    4.09    1.76
 -17   7   0    1.76    1.18
  17  -7  -1    0.93    1.12
  17  -7   1    0.88    1.14
 -17  -7  -1    0.28    0.58
 -17   7   1    0.62    0.99
 -17  -7   1    1.24    0.91
  17   7   2    0.28    1.10
  17  -7  -2    0.71    1.48
  17   7  -2    0.78    1.14
  17  -7   2    0.12    1.23
 -17  -7  -2    0.55    0.94
 -17   7   2    2.65    1.39
 -17  -7   2    0.04    1.22
 -17   7  -2    1.32    1.04
  17   7   3    1.28    1.06
  17  -7  -3    0.68    1.04
  17   7  -3    0.44    0.86
  17  -7   3    1.17    1.01
 -17  -7  -3    0.37    0.79
 -17   7   3    1.49    0.95
 -17  -7   3   -0.26    0.90
 -17   7  -3   -0.03    0.75
  17   7   4    0.27    0.70
  17  -7  -4    1.47    1.03
  17  -7   4    0.32    0.96
 -17   7   4    1.05    0.81
 -17  -7   4    0.96    0.78
 -17   7  -4   -0.59    0.70
  17   7   5    1.07    1.33
  17  -7  -5    2.36    1.41
  17   7  -5    2.63    1.25
 -17  -7  -5    0.08    0.51
 -17   7   5    3.46    1.56
 -17  -7   5    2.22    1.12
  17  -7  -6    0.29    0.90
  17   7  -6    0.05    0.81
  17   9   0    2.55    1.28
  17  -9   0    3.89    1.72
 -17  -9   0    3.53    1.53
 -17   9   0    2.23    1.21
  17  -9  -1    0.28    0.84
  17  -9   1    0.90    1.04
 -17  -9  -1    0.08    0.48
 -17   9   1    0.76    0.79
 -17  -9   1    1.08    0.85
  17   9   2    0.10    0.84
  17  -9  -2   -0.59    1.12
  17   9  -2    0.16    1.08
  17  -9   2    0.02    1.07
 -17  -9  -2    0.05    0.94
 -17   9   2    0.40    1.04
 -17  -9   2    0.13    0.97
 -17   9  -2   -0.72    0.87
  17   9   3    0.41    0.79
 -17   9   3    2.80    1.28
 -17  -9   3    4.60    1.87
  17   9   4    0.13    0.70
  17  -9  -4   -0.03    0.85
  17   9  -4    0.17    0.73
  17  -9   4    0.33    1.01
 -17  -9  -4    0.25    0.62
 -17   9   4    0.68    0.71
 -17  -9   4   -0.19    0.73
  17   9   5    0.81    1.22
  17  -9  -5    2.96    1.44
  17   9  -5    0.56    0.94
 -17  -9  -5    0.30    0.59
 -17   9   5    3.33    1.41
  17  11   0    1.77    1.12
  17 -11   0    2.36    1.24
 -17 -11   0    2.35    1.17
  17 -11  -1    0.55    0.84
  17 -11   1    0.77    0.94
 -17 -11  -1    0.01    0.46
 -17 -11   1    0.80    0.76
  17  11   2    0.84    0.92
  17 -11  -2    1.46    1.17
  17 -11   2    0.30    0.84
 -17 -11  -2    0.14    0.93
 -17 -11   2    0.72    0.93
 -17  11  -2    0.69    0.94
  17  11   3    0.79    0.86
  17 -11  -3    2.61    1.37
  17  11  -3    0.69    1.13
  17 -11   3    1.29    0.99
 -17 -11  -3    0.93    0.85
 -17  11   3    4.88    1.97
 -17 -11   3    1.72    1.02
 -17  11  -3    0.04    0.72
  17  11   4    0.55    0.79
  17  11  -4    1.06    0.99
  17 -11   4    0.29    1.34
 -17 -11  -4   -0.26    0.67
 -17  11   4    0.29    0.78
 -17 -11   4    0.13    0.72
 -17  11  -4    2.35    1.12
  17  11   5   -0.21    0.97
 -17 -11   5    0.42    0.73
  17  13   0    2.48    1.27
  17 -13   0    2.09    1.09
 -17 -13   0    5.18    2.06
 -17  13   0    2.64    1.37
  17 -13  -1    0.98    0.89
  17 -13   1    0.29    1.01
 -17 -13  -1    0.29    0.49
 -17  13   1    1.07    0.90
 -17 -13   1    0.84    0.77
  17  13   2    2.18    1.21
  17 -13  -2    4.18    1.82
  17  13  -2    4.04    1.95
  17 -13   2    0.95    1.01
 -17 -13  -2    2.70    1.30
 -17  13   2    7.92    2.99
 -17 -13   2    3.27    1.55
 -17  13  -2    2.44    1.42
  17  13   3    0.12    0.77
  17 -13  -3    0.29    1.04
  17  13  -3    0.89    0.96
  17 -13   3    0.08    0.77
 -17 -13  -3    0.39    0.76
 -17  13   3    0.54    0.87
 -17 -13   3    0.95    0.87
 -17  13  -3   -0.34    0.73
  17 -13  -4    0.91    1.00
  17  13  -4    0.76    0.94
 -17 -13  -4   -0.09    0.63
 -17 -13   4    0.59    0.89
  17  15   0    2.22    1.11
  17 -15   0    0.91    0.90
 -17 -15   0    1.92    0.97
 -17  15   0    1.56    1.05
  17 -15  -1    0.46    0.69
  17 -15   1    0.17    0.78
 -17 -15  -1   -0.09    0.40
 -17  15   1   -0.33    0.71
 -17 -15   1    0.46    0.63
  17  15   2    0.53    0.78
  17 -15  -2    1.54    1.02
  17  15  -2    1.00    0.98
  17 -15   2    0.71    0.82
 -17 -15  -2    0.31    0.67
 -17  15   2    1.93    1.11
 -17 -15   2    0.69    0.84
 -17  15  -2    0.69    0.97
  17  15   3    0.55    0.72
  17 -15  -3    0.41    0.89
  17  15  -3    0.30    0.82
  17 -15   3   -0.30    0.82
 -17 -15  -3   -0.07    0.66
 -17 -15   3    0.29    0.71
  17  17   0    0.66    0.67
  17 -17   0   -0.52    0.72
 -17 -17   0    0.69    0.69
 -17  17   0    0.77    0.87
  17  17   1    0.05    0.53
  17 -17  -1    0.15    0.62
  17  17  -1    0.18    0.40
  17 -17   1    0.14    0.63
 -17 -17  -1   -0.13    0.46
 -17  17   1    0.30    0.85
 -17 -17   1    0.22    0.56
  18   0   0    5.92    2.38
 -18   0   0    7.77    2.95
  18   0  -2    0.58    1.06
 -18   0  -2    0.43    1.02
  18   0  -4    2.62    1.37
  18   0   4    0.82    0.85
 -18   0   4    3.17    1.44
 -18   0  -4    0.07    0.78
  18   0  -6    0.86    0.97
 -18   0   6    0.86    0.79
  18   2   0    4.80    2.03
  18  -2   0    6.22    2.45
 -18  -2   0    4.72    1.98
 -18   2   0    4.38    1.86
  18  -2  -1    0.72    0.96
 -18  -2  -1    0.03    0.57
 -18   2   1    0.64    0.89
 -18  -2   1    0.24    0.90
  18   2   2   -0.31    1.13
  18  -2  -2    0.04    1.00
  18   2  -2   -0.67    1.11
  18  -2   2   -0.17    0.96
 -18  -2  -2   -0.15    0.98
 -18   2   2    0.53    1.17
 -18  -2   2   -0.10    1.22
 -18   2  -2    0.31    0.97
  18   2   3    0.43    1.00
  18  -2  -3    1.24    1.00
  18   2  -3    2.10    1.26
  18  -2   3    0.06    0.74
 -18  -2  -3   -0.67    0.84
 -18   2   3    1.53    1.01
 -18  -2   3    2.30    1.25
 -18   2  -3   -0.40    0.68
  18   2   4    0.39    0.79
  18  -2  -4    1.63    1.00
  18  -2   4    0.72    0.80
 -18   2   4    0.50    0.84
 -18  -2   4    1.72    0.99
 -18   2  -4    0.09    0.61
  18  -2  -5    0.16    0.75
  18   2  -5    1.06    0.94
 -18  -2  -5    0.13    0.54
 -18   2   5    0.26    0.66
 -18  -2   5    1.67    1.06
 -18   2  -5    0.19    0.41
  18   2  -6    0.15    1.00
 -18   2   6    0.31    0.72
 -18  -2   6    0.19    0.72
  18   4   0    4.57    1.97
  18  -4   0    5.29    2.18
 -18  -4   0    3.43    1.57
 -18   4   0    2.48    1.32
  18  -4  -1    0.28    0.99
 -18  -4  -1    0.25    0.56
 -18   4   1    0.21    0.82
 -18  -4   1    0.73    0.92
  18   4   2   -0.42    0.94
  18  -4  -2    0.73    1.13
  18   4  -2   -0.28    1.26
  18  -4   2    0.79    0.99
 -18  -4  -2    0.14    1.14
 -18   4   2   -0.37    1.09
 -18  -4   2    0.17    0.97
 -18   4  -2    0.20    0.89
  18   4   3    4.30    1.82
  18  -4  -3   12.65    4.64
  18  -4   3    4.60    1.93
 -18   4   3   10.48    3.87
 -18  -4   3   11.04    4.06
  18   4   4   -0.42    0.71
  18  -4  -4    0.06    0.85
  18   4  -4    0.15    0.77
  18  -4   4    0.19    0.74
 -18  -4  -4   -0.22    0.65
 -18   4   4   -0.28    0.70
 -18  -4   4    0.16    0.72
 -18   4  -4   -0.40    0.73
  18   4   5    0.92    1.04
  18   4  -5    2.34    1.35
 -18  -4  -5    0.10    0.56
 -18   4   5    2.77    1.29
 -18  -4   5    2.73    1.34
 -18   4  -5    0.19    0.33
  18   6   0    3.56    1.62
  18  -6   0    4.06    1.82
 -18  -6   0    2.65    1.34
 -18   6   0    1.78    1.11
  18  -6  -1    0.02    1.00
  18  -6   1    0.46    1.08
 -18  -6  -1   -0.03    0.46
 -18   6   1    2.01    1.21
 -18  -6   1    1.16    0.90
  18   6   2   -0.29    0.92
  18  -6  -2    0.74    1.14
  18  -6   2    0.53    1.01
 -18  -6  -2    1.52    1.16
 -18   6   2    0.89    1.00
 -18  -6   2   -0.56    0.90
  18   6   3    1.45    0.98
  18  -6  -3    5.37    2.26
  18   6  -3    2.16    1.31
  18  -6   3    1.98    1.19
 -18  -6  -3    0.76    0.90
 -18   6   3    4.09    1.74
 -18  -6   3    3.04    1.37
 -18   6  -3    0.19    0.89
  18   6   4    0.31    0.67
  18  -6  -4    0.50    0.88
  18   6  -4    1.02    0.87
  18  -6   4   -0.10    0.74
 -18  -6  -4   -0.26    0.58
 -18   6   4    0.05    0.74
 -18  -6   4    0.05    0.63
  18   6   5    0.49    0.77
  18  -6  -5    0.97    0.95
  18   6  -5    0.13    0.94
 -18  -6   5    0.34    0.64
  18   8   0    4.29    1.80
 -18  -8   0    4.65    1.89
 -18   8   0    4.01    1.67
 -18  -8  -1   -0.09    0.49
 -18  -8   1    0.47    0.72
  18   8   2    8.71    3.28
  18  -8  -2   16.38    5.97
  18   8  -2   10.97    4.16
  18  -8   2    5.51    2.39
 -18  -8  -2    5.50    2.23
 -18   8   2   14.68    5.32
 -18  -8   2   12.45    4.56
 -18   8  -2    8.89    3.39
  18   8   3    0.20    0.70
  18   8  -3   -0.13    0.73
  18  -8   3   -0.25    0.96
 -18  -8  -3   -0.27    0.67
 -18   8   3    0.48    0.81
 -18  -8   3   -0.24    0.66
 -18   8  -3    0.45    0.72
  18  -8  -4    0.84    1.13
  18   8  -4   -0.11    0.73
 -18  -8  -4    0.00    0.59
 -18   8   4    0.38    0.71
 -18  -8   4    0.61    0.87
 -18   8  -4    0.68    0.76
  18   8   5    0.21    0.73
  18  -8  -5    2.13    1.24
  18   8  -5    0.98    0.84
 -18  -8  -5   -0.03    0.60
 -18  -8   5    1.09    0.85
  18  10   0    3.63    1.61
  18 -10   0    2.38    1.22
 -18 -10   0    3.55    1.52
 -18  10   0    1.90    1.10
  18 -10  -1    0.66    0.91
  18 -10   1    0.08    0.82
 -18 -10  -1    0.25    0.49
 -18 -10   1   -0.29    0.65
  18  10   2    0.46    0.88
  18 -10  -2   -0.24    1.07
  18  10  -2    0.03    0.95
  18 -10   2    1.09    1.14
 -18 -10  -2   -0.20    0.76
 -18  10   2    0.31    0.82
 -18 -10   2    0.32    0.88
 -18  10  -2   -0.12    0.84
  18  10   3    0.06    0.76
  18 -10  -3    0.36    1.05
  18  10  -3   -0.26    0.82
  18 -10   3    0.28    0.86
 -18 -10  -3   -0.06    0.71
 -18 -10   3    0.26    0.70
 -18  10  -3    0.62    0.68
  18  10   4    0.15    0.80
  18  10  -4    1.56    1.17
 -18 -10   4    1.62    1.08
 -18  10  -4   -0.12    0.62
  18  12   0    1.75    1.10
  18 -12   0    1.67    1.01
 -18 -12   0    4.04    1.71
 -18  12   0    1.07    0.93
  18 -12  -1    1.49    1.06
  18 -12   1    1.65    1.04
 -18 -12  -1    0.38    0.52
 -18 -12   1    1.81    1.00
  18  12   2    1.62    1.09
  18 -12  -2    4.36    2.03
  18  12  -2    1.19    1.08
  18 -12   2    1.79    1.21
 -18 -12  -2    2.08    1.16
 -18 -12   2    3.04    1.51
  18 -12  -3    0.16    0.89
  18  12  -3    0.55    0.91
  18 -12   3    0.30    0.86
 -18 -12  -3    0.21    0.76
 -18  12   3    0.73    0.81
 -18 -12   3    0.39    0.86
 -18  12  -3   -0.21    0.71
  18  12   4   -0.45    0.80
  18 -12  -4    0.70    1.01
 -18 -12   4    0.81    0.90
  18  14   0    0.05    0.77
  18 -14   0    0.40    0.77
 -18 -14   0    1.70    0.99
 -18  14   0    0.58    0.90
  18 -14  -1    1.19    0.98
  18 -14   1    1.07    0.95
 -18 -14  -1    0.91    0.60
 -18  14   1    0.93    0.88
 -18 -14   1    0.94    0.76
  18  14   2   -0.03    0.81
  18 -14  -2   -0.24    1.15
  18  14  -2    0.23    0.92
  18 -14   2    0.25    0.85
 -18 -14  -2   -0.09    0.68
 -18  14   2   -0.28    0.94
 -18 -14   2    0.29    0.86
 -18  14  -2    0.82    0.91
  18 -14  -3    0.92    1.03
  18  14  -3    1.14    1.18
  18  16   0    0.71    0.77
 -18 -16   0    0.80    0.76
  18 -16  -1    0.20    0.70
 -18 -16   1    0.26    0.64
  19   1   0    2.37    1.28
  19  -1   0    2.21    1.17
 -19  -1   0    3.10    1.39
 -19   1   0    3.80    1.59
  19  -1  -1    0.64    0.97
 -19  -1  -1   -0.03    0.55
 -19   1   1    0.83    0.78
 -19  -1   1    1.89    1.04
 -19   1  -1   -0.13    0.45
  19   1   2   -0.16    0.89
  19  -1  -2    0.87    1.16
  19  -1   2   -0.05    0.99
 -19  -1  -2    0.40    1.01
 -19   1   2    0.63    0.92
 -19  -1   2    0.03    0.88
 -19   1  -2   -0.30    1.00
  19   1   3    0.06    0.83
  19  -1  -3    1.62    1.23
  19   1  -3    0.05    0.86
  19  -1   3    0.87    0.83
 -19  -1  -3    0.38    0.87
 -19   1   3    1.80    0.97
 -19  -1   3   -0.07    0.71
  19   1   4    0.36    0.77
  19  -1  -4    1.25    0.93
  19   1  -4   -0.27    0.89
  19  -1   4   -0.87    0.79
 -19  -1  -4   -0.26    0.65
 -19   1   4   -0.33    0.71
 -19  -1   4    0.06    0.68
 -19   1  -4    0.25    0.64
  19   1   5   -0.27    0.95
  19   1  -5   -0.31    1.00
  19  -1   5   -0.23    1.02
 -19  -1  -5   -0.19    0.80
 -19   1   5    0.16    0.73
 -19  -1   5    0.04    0.70
 -19   1  -5    0.43    0.67
  19   3   0    5.82    2.34
  19  -3   0    4.44    1.85
 -19  -3   0    5.23    2.10
 -19   3   0    4.16    1.74
  19  -3  -1    0.21    0.90
 -19  -3  -1   -0.02    0.51
 -19   3   1    0.31    0.78
 -19  -3   1    0.01    0.73
  19   3   2    0.79    1.00
  19  -3  -2    1.40    1.36
  19   3  -2    1.10    1.21
  19  -3   2    1.05    1.21
 -19  -3  -2    0.07    1.08
 -19   3   2    1.54    1.12
 -19  -3   2    0.48    1.01
 -19   3  -2    0.88    0.90
  19   3   3    0.32    0.81
  19   3  -3    0.68    0.96
 -19  -3  -3    0.64    0.79
 -19   3   3    1.48    0.96
 -19  -3   3    0.15    0.72
 -19   3  -3   -0.17    0.64
  19  -3  -4    0.84    0.92
  19   3  -4    1.29    0.97
  19  -3   4    0.24    0.77
 -19  -3  -4   -0.29    0.62
 -19   3   4   -0.15    0.65
 -19   3  -4    0.07    0.85
  19   3   5   -0.09    0.87
  19  -3  -5    0.23    0.86
  19   3  -5    0.77    0.98
  19  -3   5   -0.83    1.37
 -19  -3  -5    0.34    0.67
 -19   3   5    0.19    0.81
 -19  -3   5    0.02    0.74
 -19   3  -5   -0.19    0.52
  19   5   0    2.64    1.37
  19  -5   0    3.01    1.47
 -19  -5   0    4.32    1.81
 -19   5   0    4.83    1.96
  19  -5  -1    0.04    0.92
 -19  -5  -1    0.28    0.49
 -19   5   1   -0.52    0.75
 -19  -5   1    0.39    0.77
  19   5   2    0.26    0.94
  19  -5  -2    0.92    1.39
  19   5  -2    0.76    1.04
  19  -5   2    0.35    1.06
 -19  -5  -2   -0.25    0.79
 -19   5   2    0.37    1.01
 -19  -5   2   -0.02    0.90
 -19   5  -2    0.55    0.86
  19   5   3    0.14    0.74
  19  -5  -3    0.08    0.98
  19   5  -3    0.36    0.84
  19  -5   3   -0.19    0.88
 -19  -5  -3   -0.30    0.70
 -19  -5   3   -0.29    0.73
 -19   5  -3   -0.54    0.69
  19   5   4    0.57    0.74
  19  -5  -4    0.63    1.14
  19   5  -4    0.73    0.92
 -19   5   4    0.85    0.86
 -19  -5   4    0.81    0.83
 -19   5  -4   -0.16    0.76
  19   5   5   -0.32    0.79
  19  -5  -5    0.48    0.97
  19   5  -5   -0.39    0.82
 -19  -5  -5    0.01    0.61
 -19   5   5    0.71    0.79
 -19  -5   5    0.07    0.74
 -19   5  -5   -0.17    0.48
  19   7   0    2.93    1.39
  19  -7   0    1.45    1.03
 -19  -7   0    3.62    1.55
 -19   7   0    2.26    1.15
  19  -7  -1   -0.35    0.94
 -19  -7  -1    0.24    0.41
 -19   7   1    0.45    0.70
 -19  -7   1    0.27    0.64
  19   7   2    1.90    1.04
  19  -7  -2    2.06    1.44
  19   7  -2    0.81    0.89
  19  -7   2    1.29    1.12
 -19  -7  -2    1.51    0.93
 -19   7   2    1.70    1.33
 -19  -7   2    1.02    0.96
 -19   7  -2    0.50    0.89
  19  -7  -3    2.11    1.28
  19   7  -3    1.08    0.86
  19  -7   3    0.89    0.91
 -19  -7  -3    0.87    0.74
 -19   7   3    0.97    0.98
 -19   7  -3   -0.29    0.66
  19   7   4    0.06    0.64
  19  -7  -4    1.06    1.10
  19  -7   4    0.44    0.82
 -19  -7  -4    0.18    0.67
 -19  -7   4    0.46    0.71
 -19   7  -4    0.28    0.67
  19   9   0    2.03    1.11
 -19  -9   0    1.38    0.86
 -19   9   0    0.88    0.82
 -19  -9  -1   -0.07    0.37
 -19   9   1    0.08    0.70
 -19  -9   1    0.22    0.62
  19   9   2   -0.44    0.78
  19   9  -2   -0.03    0.84
 -19  -9  -2   -0.22    0.70
 -19   9   2   -0.64    0.91
 -19  -9   2   -0.13    0.82
 -19   9  -2   -0.13    0.74
  19  -9  -3    0.40    0.94
  19   9  -3    1.73    1.10
  19  -9   3    0.25    0.86
 -19  -9  -3    0.69    0.81
 -19   9   3    2.17    1.15
 -19   9  -3   -0.12    0.61
  19   9   4   -0.08    0.69
  19  -9  -4   -0.20    0.91
  19   9  -4   -0.29    0.76
  19  -9   4   -0.03    0.78
 -19  -9  -4    0.28    0.67
 -19  -9   4    0.07    0.69
  19  11   0    0.73    0.85
  19 -11   0    1.44    1.00
 -19 -11   0    1.22    0.88
 -19  11   0    0.66    0.84
  19 -11  -1    0.67    0.89
  19 -11   1    0.31    0.86
 -19 -11  -1   -0.03    0.46
 -19 -11   1    0.49    0.71
  19  11   2    0.45    1.07
  19 -11  -2    0.21    0.97
  19  11  -2    0.85    0.96
  19 -11   2    0.24    0.92
 -19 -11  -2   -0.43    0.74
 -19  11   2    0.09    0.83
 -19 -11   2   -0.60    0.97
 -19  11  -2   -0.61    0.93
  19  11   3    0.95    0.89
  19 -11  -3    0.10    0.90
 -19 -11   3    0.42    0.80
  19  13   0    1.47    1.03
  19 -13   0    0.91    0.87
 -19 -13   0    3.30    1.47
 -19  13   0    1.22    1.05
  19 -13  -1    0.30    0.87
  19 -13   1    0.19    0.89
 -19 -13  -1    0.13    0.44
 -19 -13   1    0.03    0.62
  19 -13  -2    3.83    1.84
  19  13  -2    1.39    1.14
  19 -13   2    1.11    1.16
 -19 -13  -2    0.74    0.85
 -19 -13   2    2.23    1.45
  20   0   0    4.27    1.78
 -20   0   0    2.90    1.32
  20   0  -2    1.68    1.16
  20   0   2    1.66    1.10
 -20   0   2    2.03    1.18
 -20   0  -2    1.70    1.00
  20   0   4    0.47    0.88
 -20   0   4    0.86    0.82
  20   2   0    3.40    1.57
  20  -2   0    2.30    1.17
 -20  -2   0    2.49    1.24
 -20   2   0    1.80    1.01
  20  -2  -1    0.68    0.89
  20  -2   1    0.05    0.62
 -20  -2  -1   -0.22    0.50
 -20   2   1   -0.11    0.65
 -20  -2   1   -0.59    0.69
 -20   2  -1   -0.18    0.49
  20   2   2    0.43    0.91
  20  -2  -2    0.29    0.89
  20   2  -2    0.78    0.98
  20  -2   2    0.19    0.81
 -20  -2  -2    0.38    0.80
 -20   2   2    0.99    0.99
 -20  -2   2    0.78    0.97
 -20   2  -2    0.02    0.92
  20  -2  -3    0.20    0.87
  20   2  -3    0.82    0.98
  20  -2   3    0.68    0.80
 -20  -2  -3    0.87    0.85
 -20   2   3   -0.36    0.69
 -20   2  -3    0.28    0.76
  20   2   4    0.10    0.83
  20  -2  -4    1.14    1.14
  20   2  -4    1.71    1.39
  20  -2   4    0.32    0.92
 -20  -2  -4   -0.59    0.80
 -20  -2   4    0.12    0.80
 -20   2  -4   -0.33    0.69
  20   4   0    1.53    1.04
  20  -4   0    1.07    0.97
 -20  -4   0    2.63    1.26
 -20   4   0    1.62    1.01
  20  -4  -1    0.23    0.90
 -20  -4  -1    0.17    0.46
 -20   4   1   -0.11    0.71
 -20  -4   1    0.58    0.72
  20   4   2   -0.39    0.83
  20  -4  -2   -0.01    0.98
  20   4  -2    0.13    0.91
  20  -4   2   -0.19    0.87
 -20  -4  -2    0.33    0.78
 -20   4   2    0.09    0.91
 -20  -4   2   -0.01    0.97
 -20   4  -2   -0.58    0.83
  20  -4  -3    4.65    2.01
  20   4  -3    5.32    2.26
  20  -4   3    1.65    1.08
 -20  -4  -3    4.13    1.76
 -20   4   3    4.38    1.84
 -20  -4   3    7.45    2.92
  20   4   4   -0.16    0.76
  20  -4  -4   -0.80    0.92
  20   4  -4   -0.47    0.83
  20  -4   4    0.55    0.82
 -20  -4  -4   -0.08    0.68
 -20  -4   4   -0.08    0.77
 -20   4  -4   -0.37    0.68
  20   6   0    1.18    0.90
  20  -6   0    0.24    0.82
 -20  -6   0    0.43    0.70
 -20   6   0    1.49    0.97
  20  -6  -1    0.04    0.89
 -20  -6  -1   -0.15    0.37
 -20   6   1    0.54    0.74
 -20  -6   1    0.00    0.56
  20  -6  -2   -0.13    1.18
  20   6  -2   -0.60    0.81
  20  -6   2    0.59    1.16
 -20  -6  -2    0.70    0.76
 -20   6   2    0.39    0.92
 -20  -6   2   -0.03    0.95
 -20   6  -2    0.23    0.95
  20   6   3    0.72    0.74
  20  -6  -3    0.45    1.06
  20  -6   3    0.02    0.97
 -20   6   3    0.65    0.87
 -20  -6   3    0.59    0.72
 -20   6  -3    0.22    0.81
  20   6   4   -0.15    0.67
  20  -6  -4    0.05    0.92
  20   6  -4    0.05    0.83
  20  -6   4   -0.13    0.78
 -20  -6  -4    0.04    0.60
 -20   6   4    0.48    0.69
 -20  -6   4   -0.71    0.70
 -20   6  -4    0.47    0.69
  20   8   0    1.09    0.84
  20  -8   0    1.58    1.05
 -20  -8   0    2.03    1.00
 -20   8   0    1.74    0.98
  20  -8  -1   -0.09    0.89
 -20  -8  -1    0.27    0.38
 -20   8   1    0.15    0.68
 -20  -8   1    0.44    0.60
  20  -8  -2    0.74    1.29
  20   8  -2    0.01    0.77
  20  -8   2   -0.14    1.04
 -20  -8  -2    1.32    0.88
 -20   8   2    0.73    0.98
 -20  -8   2    0.93    1.02
 -20   8  -2    0.32    0.84
  20   8   3    0.42    0.70
  20  -8  -3    0.05    1.21
  20   8  -3    0.68    0.99
  20  -8   3   -0.27    1.01
 -20  -8  -3   -0.05    0.80
 -20   8   3    0.51    0.85
 -20  -8   3    0.35    0.69
 -20   8  -3    0.49    0.70
  20  10   0    1.00    0.88
  20 -10   0    1.40    0.98
 -20 -10   0    0.69    0.68
 -20  10   0    0.95    0.86
  20 -10  -1   -0.36    0.97
 -20 -10  -1   -0.03    0.41
 -20  10   1   -0.04    0.62
 -20 -10   1    0.22    0.60
  20  10  -2   -0.51    0.83
 -20 -10  -2    1.25    0.99
 -20  10   2   -0.01    0.97
 -20  10  -2    0.55    0.82
  20  10   3    0.27    0.77
  20  10  -3   -0.43    0.91
 -20 -10  -3    0.09    0.70
 -20 -10   3    0.25    0.76
  20  12   0    1.09    0.93
  20 -12   0    0.88    0.91
 -20 -12   0    1.94    1.09
  20 -12  -1   -0.50    0.95
  20 -12   1    0.00    0.93
 -20 -12   1   -0.35    0.60
  21   1   0    2.52    1.27
  21  -1   0    1.74    0.99
 -21  -1   0    1.19    0.85
 -21   1   0    1.34    0.88
  21  -1  -1    0.19    0.79
  21  -1   1   -0.40    0.58
 -21  -1  -1    0.03    0.39
 -21   1   1    0.26    0.65
 -21  -1   1    0.20    0.61
 -21   1  -1    0.37    0.50
  21   1   2   -1.66    1.24
  21  -1  -2   -0.37    0.95
  21   1  -2   -0.30    0.94
  21  -1   2    0.22    0.80
 -21  -1  -2    0.02    0.79
 -21   1   2    0.56    1.01
 -21  -1   2    0.00    1.08
 -21   1  -2    0.29    0.75
  21   1   3    2.36    1.27
  21  -1  -3    5.00    2.25
 -21   1   3    6.55    2.62
 -21  -1   3    5.29    2.14
 -21   1  -3    2.55    1.32
  21   1   4   -0.24    0.86
  21  -1  -4   -0.54    0.97
  21   1  -4    0.02    1.03
  21  -1   4    0.19    0.84
 -21  -1  -4   -0.03    0.68
 -21   1   4   -0.39    0.82
 -21  -1   4   -0.29    0.88
 -21   1  -4    0.29    0.78
  21   3   0    2.48    1.27
  21  -3   0    3.07    1.44
 -21  -3   0    2.11    1.10
 -21   3   0    2.49    1.23
  21  -3  -1   -0.34    0.94
  21  -3   1   -0.05    0.63
 -21  -3  -1   -0.06    0.46
 -21   3   1   -0.78    0.72
 -21  -3   1   -0.47    0.65
  21   3  -2    0.30    0.96
  21  -3   2    0.47    0.89
 -21  -3  -2    0.66    0.81
 -21   3   2    0.30    1.00
 -21   3  -2    0.58    0.79
  21   3   3   -0.08    0.84
  21  -3  -3    0.15    1.00
  21   3  -3    1.13    1.15
  21  -3   3    0.13    0.85
 -21  -3  -3   -0.15    0.95
 -21  -3   3   -0.04    0.78
 -21   3  -3    0.97    0.95
  21   5   0    1.07    0.90
  21  -5   0    1.49    1.05
 -21  -5   0    2.06    1.07
 -21   5   0    2.59    1.27
  21  -5  -1    0.32    0.98
  21  -5   1    0.37    0.67
 -21  -5  -1    0.17    0.41
 -21   5   1   -0.24    0.69
 -21  -5   1   -0.05    0.58
  21  -5  -2    0.70    1.25
  21   5  -2    0.47    0.95
  21  -5   2    0.72    1.02
 -21  -5  -2    1.05    0.91
 -21   5   2    0.44    0.95
 -21  -5   2    0.25    1.06
 -21   5  -2    0.20    0.76
  21   5   3   -0.17    0.78
  21  -5  -3    1.53    1.14
  21   5  -3    0.22    0.90
  21  -5   3    0.74    0.86
 -21  -5  -3    0.08    0.70
 -21   5   3    0.35    1.01
 -21  -5   3    0.00    0.78
 -21   5  -3    0.65    0.81
  21   7   0    0.73    0.78
  21  -7   0    0.85    0.87
 -21  -7   0    1.55    0.87
 -21   7   0    1.16    0.89
  21  -7  -1    0.55    0.99
 -21  -7  -1    0.18    0.34
 -21   7   1   -0.22    0.71
 -21  -7   1    0.30    0.59
  21   7   2    0.67    0.83
  21  -7  -2    1.34    1.19
  21  -7   2    0.36    0.97
 -21   7   2    0.72    0.96
 -21  -7   2    1.03    0.95
  21   7   3    0.66    0.77
  21  -7  -3    0.80    1.13
  21   7  -3    0.43    1.00
  21  -7   3   -0.25    0.86
 -21  -7  -3    0.58    0.81
 -21  -7   3    0.41    0.71
  21   9   0    1.14    0.84
  21  -9   0    0.56    0.83
 -21  -9   0    0.10    0.56
 -21   9   0   -0.02    0.80
  21  -9  -1    0.22    1.01
 -21   9   1   -0.10    0.77
  21   9   2   -0.29    0.77
  21  -9  -2    0.64    1.07
 -21  -9  -2    0.12    0.88
 -21  -9   2   -0.42    0.86
  21  11   0    0.79    0.89
 -21 -11   0    0.53    0.82
  22   0   0    2.13    1.19
 -22   0   0    1.52    0.96
  22   0   2    3.47    1.81
 -22   0   2    8.42    3.34
 -22   0  -2    5.26    2.20
  22   2   0    1.25    1.02
  22  -2   0    0.87    0.88
 -22  -2   0    0.99    0.84
 -22   2   0    0.75    0.80
  22  -2  -1    0.30    0.85
  22  -2   1    0.11    0.61
 -22  -2  -1   -0.49    0.48
 -22   2   1    0.35    0.68
 -22   2  -1    0.37    0.53
  22   2   2    1.75    1.25
  22  -2  -2    2.12    1.29
  22  -2   2    1.53    1.16
 -22   2   2    1.83    1.43
 -22  -2   2    2.47    1.47
 -22   2  -2    1.30    0.98
  22   2   3    0.40    1.02
  22  -2  -3    0.10    0.95
  22   2  -3   -0.47    1.21
 -22  -2  -3    0.74    1.07
 -22   2   3    0.23    0.81
 -22  -2   3    0.30    0.92
  22   4   0    0.08    0.83
  22  -4   0    0.56    0.84
 -22  -4   0    1.05    0.84
 -22   4   0    1.14    0.91
  22  -4  -1    0.47    0.99
  22  -4   1    0.04    0.70
 -22   4   1    0.22    0.72
  22   4   2    0.06    0.91
  22  -4  -2   -0.31    0.87
  22  -4   2   -0.45    0.89
 -22  -4  -2    0.50    0.99
 -22   4   2   -0.89    1.13
 -22  -4   2    0.13    0.90
 -22   4  -2    0.33    0.78
  22   6   0    1.76    1.02
  22  -6   0    0.70    0.86
 -22  -6   0    1.35    0.84
 -22   6   0    1.37    0.92
  22  -6  -1    0.80    1.05
  22  -6   1    0.44    0.76
 -22   6   1    1.31    0.92
  22   6   2   -0.21    0.92
  22  -6  -2    0.12    0.94
  22   6  -2    0.55    0.84
  22  -6   2   -0.52    0.97
 -22  -6   2    0.94    0.93
  22   8   0    0.83    0.82
  22  -8   0    0.64    0.94
 -22  -8   0    0.98    0.76
  23   1   0    0.51    0.88
  23  -1   0    1.13    0.97
 -23  -1   0    1.37    0.96
 -23   1   0    0.56    0.76
  23  -1   1    0.66    0.82
  23   3   0    0.59    0.90
  23  -3   0    1.24    1.00
 -23  -3   0    0.71    0.86
 -23   3   0    0.77    0.89
   0   0   0    0.00    0.00
;
_shelx_hkl_checksum   51198

 
data_mordenite_2
 
_audit_creation_method            'SHELXL-2014/7'
_shelx_SHELXL_version_number      '2014/7'
_chemical_name_systematic         'Mordenite'
_chemical_name_common             'Mordenite'
_chemical_melting_point           ?
_chemical_formula_moiety          
 'O96 Si48' 
_chemical_formula_sum
 'O96 Si48' 
_chemical_formula_weight          3022.66

loop_
 _atom_type_symbol
 _atom_type_description
 _atom_type_scat_dispersion_real
 _atom_type_scat_dispersion_imag
 _atom_type_scat_source
 'O'  'O'   0.0000   0.0000
 'International Tables Vol C Tables 4.2.6.8 and 6.1.1.4'
 'Si'  'Si'   0.0000   0.0000
 'International Tables Vol C Tables 4.2.6.8 and 6.1.1.4'
 
_space_group_crystal_system       orthorhombic
_space_group_IT_number            63
_space_group_name_H-M_alt         'C m c m'
_space_group_name_Hall            '-C 2c 2'
 
_shelx_space_group_comment
;
The symmetry employed for this shelxl refinement is uniquely defined
by the following loop, which should always be used as a source of
symmetry information in preference to the above space-group names.
They are only intended as comments.
;
 
loop_
 _space_group_symop_operation_xyz
 'x, y, z'
 '-x, -y, z+1/2'
 '-x, y, -z+1/2'
 'x, -y, -z'
 'x+1/2, y+1/2, z'
 '-x+1/2, -y+1/2, z+1/2'
 '-x+1/2, y+1/2, -z+1/2'
 'x+1/2, -y+1/2, -z'
 '-x, -y, -z'
 'x, y, -z-1/2'
 'x, -y, z-1/2'
 '-x, y, z'
 '-x+1/2, -y+1/2, -z'
 'x+1/2, y+1/2, -z-1/2'
 'x+1/2, -y+1/2, z-1/2'
 '-x+1/2, y+1/2, z'
 
_cell_length_a                    18.110(4)
_cell_length_b                    20.530(4)
_cell_length_c                    7.5280(16)
_cell_angle_alpha                 90
_cell_angle_beta                  90
_cell_angle_gamma                 90
_cell_volume                      2798.9(10)
_cell_formula_units_Z             1
_cell_measurement_temperature     293(2)
_cell_measurement_reflns_used     ?
_cell_measurement_theta_min       ?
_cell_measurement_theta_max       ?
 
_exptl_crystal_description        ?
_exptl_crystal_colour             ?
_exptl_crystal_density_meas       ?
_exptl_crystal_density_method     ?
_exptl_crystal_density_diffrn     1.793          
_exptl_crystal_F_000              470
_exptl_transmission_factor_min    ?
_exptl_transmission_factor_max    ?
_exptl_crystal_size_max           ?
_exptl_crystal_size_mid           ?
_exptl_crystal_size_min           ?
_exptl_absorpt_coefficient_mu     0.000
_shelx_estimated_absorpt_T_min    ?
_shelx_estimated_absorpt_T_max    ?
_exptl_absorpt_correction_type    ?
_exptl_absorpt_correction_T_min   ?
_exptl_absorpt_correction_T_max   ?
_exptl_absorpt_process_details    ?
_exptl_absorpt_special_details    ?
_diffrn_ambient_temperature       293(2)
_diffrn_radiation_wavelength      0.0251
_diffrn_radiation_probe           'electron'
_diffrn_source                    'electron microscope'
_diffrn_measurement_device_type   'Jeol JEM-2100-LaB6'
_diffrn_measurement_method        'Continuous rotation electron diffraction'
_diffrn_detector_area_resol_mean  ?
_diffrn_reflns_number             5244
_diffrn_reflns_av_unetI/netI      0.0932
_diffrn_reflns_av_R_equivalents   0.0878
_diffrn_reflns_limit_h_min        -22
_diffrn_reflns_limit_h_max        22
_diffrn_reflns_limit_k_min        -25
_diffrn_reflns_limit_k_max        25
_diffrn_reflns_limit_l_min        -9
_diffrn_reflns_limit_l_max        9
_diffrn_reflns_theta_min          0.070
_diffrn_reflns_theta_max          0.920
_diffrn_reflns_theta_full         0.863
_diffrn_measured_fraction_theta_max   0.925
_diffrn_measured_fraction_theta_full  0.937
_diffrn_reflns_Laue_measured_fraction_max    0.925
_diffrn_reflns_Laue_measured_fraction_full   0.937
_diffrn_reflns_point_group_measured_fraction_max   0.925
_diffrn_reflns_point_group_measured_fraction_full  0.937
_reflns_number_total              1585
_reflns_number_gt                 1140
_reflns_threshold_expression      'I > 2\s(I)'
_reflns_Friedel_coverage          0.000
_reflns_Friedel_fraction_max      .
_reflns_Friedel_fraction_full     .
 
_reflns_special_details
;
 Reflections were merged by SHELXL according to the crystal
 class for the calculation of statistics and refinement.
 
 _reflns_Friedel_fraction is defined as the number of unique
 Friedel pairs measured divided by the number that would be
 possible theoretically, ignoring centric projections and
 systematic absences.
;
 
_computing_data_collection        'Instamatic-0.6.2 (Smeets, 2018)'
_computing_cell_refinement        'XDS-20180126 (Kabsch, 2018)'
_computing_data_reduction         'XDS-20180126 (Kabsch, 2018)'
_computing_structure_solution     'SHELXS-2013/1 (Sheldrick, 2013)'
_computing_structure_refinement   'SHELXL-2014/7 (Sheldrick, 2014)'
_computing_molecular_graphics     ?
_computing_publication_material   ?
_refine_special_details           ?
_refine_ls_structure_factor_coef  Fsqd
_refine_ls_matrix_type            full
_refine_ls_weighting_scheme       calc
_refine_ls_weighting_details
'w=1/[\s^2^(Fo^2^)+(0.2000P)^2^] where P=(Fo^2^+2Fc^2^)/3'
_atom_sites_solution_primary      ?
_atom_sites_solution_secondary    ?
_atom_sites_solution_hydrogens    .
_refine_ls_hydrogen_treatment     undef
_refine_ls_extinction_method      'SHELXL-2014/7 (Sheldrick 2014)'
_refine_ls_extinction_coef        508(27)
_refine_ls_extinction_expression
 'Fc^*^=kFc[1+0.001xFc^2^\l^3^/sin(2\q)]^-1/4^'
_refine_ls_number_reflns          1585
_refine_ls_number_parameters      96
_refine_ls_number_restraints      0
_refine_ls_R_factor_all           0.1769
_refine_ls_R_factor_gt            0.1602
_refine_ls_wR_factor_ref          0.4480
_refine_ls_wR_factor_gt           0.4332
_refine_ls_goodness_of_fit_ref    1.610
_refine_ls_restrained_S_all       1.610
_refine_ls_shift/su_max           0.006
_refine_ls_shift/su_mean          0.000
 
loop_
 _atom_site_label
 _atom_site_type_symbol
 _atom_site_fract_x
 _atom_site_fract_y
 _atom_site_fract_z
 _atom_site_U_iso_or_equiv
 _atom_site_adp_type
 _atom_site_occupancy
 _atom_site_site_symmetry_order  
 _atom_site_calc_flag
 _atom_site_refinement_flags_posn
 _atom_site_refinement_flags_adp
 _atom_site_refinement_flags_occupancy
 _atom_site_disorder_assembly
 _atom_site_disorder_group
Si1 Si 0.19435(17) 0.42591(15) 0.5431(4) 0.0421(10) Uani 1 1 d . . . . .
Si2 Si 0.19691(17) 0.18957(14) 0.5440(4) 0.0404(10) Uani 1 1 d . . . . .
Si3 Si 0.0843(2) 0.3795(2) 0.2500 0.0379(11) Uani 1 2 d S T P . .
Si4 Si 0.08476(19) 0.2225(2) 0.2500 0.0368(11) Uani 1 2 d S T P . .
O1 O 0.1220(4) 0.4100(4) 0.4267(8) 0.085(2) Uani 1 1 d . . . . .
O2 O 0.1233(3) 0.1914(3) 0.4237(9) 0.0715(19) Uani 1 1 d . . . . .
O3 O 0.2623(4) 0.3780(3) 0.4946(9) 0.0775(19) Uani 1 1 d . . . . .
O4 O 0.0914(6) 0.2998(4) 0.2500 0.092(4) Uani 1 2 d S T P . .
O5 O 0.1723(5) 0.1920(5) 0.7500 0.075(3) Uani 1 2 d S T P . .
O6 O 0.1728(5) 0.4191(5) 0.7500 0.070(2) Uani 1 2 d S T P . .
O7 O 0.2227(5) 0.5000 0.5000 0.066(2) Uani 1 2 d S T P . .
O8 O 0.2500 0.2500 0.5000 0.088(3) Uani 1 2 d S . P . .
O9 O 0.0000 0.4035(6) 0.2500 0.060(3) Uani 1 4 d S T P . .
O10 O 0.0000 0.1982(5) 0.2500 0.055(3) Uani 1 4 d S T P . .
 
loop_
 _atom_site_aniso_label
 _atom_site_aniso_U_11
 _atom_site_aniso_U_22
 _atom_site_aniso_U_33
 _atom_site_aniso_U_23
 _atom_site_aniso_U_13
 _atom_site_aniso_U_12
Si1 0.0500(19) 0.045(2) 0.0313(16) -0.0013(12) -0.0066(11) 0.0029(12)
Si2 0.0413(19) 0.050(2) 0.0299(16) 0.0014(12) -0.0026(11) 0.0056(11)
Si3 0.033(2) 0.048(3) 0.033(2) 0.000 0.000 -0.0017(15)
Si4 0.0279(19) 0.052(3) 0.0309(19) 0.000 0.000 0.0027(16)
O1 0.068(4) 0.130(6) 0.058(4) -0.010(4) -0.023(3) -0.009(4)
O2 0.047(3) 0.114(6) 0.053(3) 0.018(3) -0.020(2) -0.002(3)
O3 0.079(4) 0.070(5) 0.083(4) -0.014(3) 0.002(3) 0.030(3)
O4 0.062(5) 0.060(6) 0.152(12) 0.000 0.000 -0.004(4)
O5 0.057(5) 0.135(9) 0.031(3) 0.000 0.000 0.008(4)
O6 0.077(5) 0.096(7) 0.036(3) 0.000 0.000 -0.013(4)
O7 0.070(5) 0.056(5) 0.072(5) 0.013(4) 0.000 0.000
O8 0.058(5) 0.087(7) 0.119(8) 0.031(6) -0.018(5) -0.015(4)
O9 0.033(4) 0.064(6) 0.083(7) 0.000 0.000 0.000
O10 0.028(4) 0.071(7) 0.066(6) 0.000 0.000 0.000
 
_geom_special_details
;
 All esds (except the esd in the dihedral angle between two l.s. planes)
 are estimated using the full covariance matrix.  The cell esds are taken
 into account individually in the estimation of esds in distances, angles
 and torsion angles; correlations between esds in cell parameters are only
 used when they are defined by crystal symmetry.  An approximate (isotropic)
 treatment of cell esds is used for estimating esds involving l.s. planes.
;
 
loop_
 _geom_bond_atom_site_label_1
 _geom_bond_atom_site_label_2
 _geom_bond_distance
 _geom_bond_site_symmetry_2
 _geom_bond_publ_flag
Si1 O1 1.610(6) . y
Si1 O6 1.612(4) . y
Si1 O3 1.617(6) . y
Si1 O7 1.638(4) . y
Si2 O3 1.599(6) 13_556 y
Si2 O8 1.604(3) . y
Si2 O2 1.612(6) . y
Si2 O5 1.615(4) . y
Si3 O9 1.605(5) . y
Si3 O1 1.621(6) . y
Si3 O1 1.621(6) 10_556 y
Si3 O4 1.642(10) . y
Si4 O4 1.592(10) . y
Si4 O2 1.613(6) . y
Si4 O2 1.613(6) 10_556 y
Si4 O10 1.614(5) . y
O3 Si2 1.599(6) 13_556 y
O5 Si2 1.615(4) 10_557 y
O6 Si1 1.612(4) 10_557 y
O7 Si1 1.638(4) 4_566 y
O8 Si2 1.604(3) 13_556 y
O9 Si3 1.605(5) 3 y
O10 Si4 1.614(5) 3 y
 
loop_
 _geom_angle_atom_site_label_1
 _geom_angle_atom_site_label_2
 _geom_angle_atom_site_label_3
 _geom_angle
 _geom_angle_site_symmetry_1
 _geom_angle_site_symmetry_3
 _geom_angle_publ_flag
O1 Si1 O6 108.1(4) . . y
O1 Si1 O3 111.9(4) . . y
O6 Si1 O3 110.5(5) . . y
O1 Si1 O7 109.6(4) . . y
O6 Si1 O7 110.4(4) . . y
O3 Si1 O7 106.4(4) . . y
O3 Si2 O8 110.9(3) 13_556 . y
O3 Si2 O2 107.5(4) 13_556 . y
O8 Si2 O2 111.2(3) . . y
O3 Si2 O5 109.2(5) 13_556 . y
O8 Si2 O5 109.8(4) . . y
O2 Si2 O5 108.1(4) . . y
O9 Si3 O1 106.3(4) . . y
O9 Si3 O1 106.3(4) . 10_556 y
O1 Si3 O1 110.3(6) . 10_556 y
O9 Si3 O4 112.4(6) . . y
O1 Si3 O4 110.7(4) . . y
O1 Si3 O4 110.7(4) 10_556 . y
O4 Si4 O2 111.2(4) . . y
O4 Si4 O2 111.2(4) . 10_556 y
O2 Si4 O2 108.3(6) . 10_556 y
O4 Si4 O10 112.3(6) . . y
O2 Si4 O10 106.9(4) . . y
O2 Si4 O10 106.9(4) 10_556 . y
Si1 O1 Si3 150.2(6) . . y
Si2 O2 Si4 145.3(5) . . y
Si2 O3 Si1 157.0(6) 13_556 . y
Si4 O4 Si3 171.2(7) . . y
Si2 O5 Si2 147.7(7) 10_557 . y
Si1 O6 Si1 150.2(6) . 10_557 y
Si1 O7 Si1 143.5(6) 4_566 . y
Si2 O8 Si2 180.0 13_556 . y
Si3 O9 Si3 144.2(9) 3 . y
Si4 O10 Si4 144.1(8) . 3 y
 
_refine_diff_density_max    0.239
_refine_diff_density_min   -0.181
_refine_diff_density_rms    0.066

_shelx_res_file
;

    2.res created by SHELXL-2014/7


TITL 2 in Cmcm
CELL 0.0251 18.1100   20.5300    7.5280  90 90 90
ZERR 1 0.0037 0.0042 0.0016 0 0 0
LATT 7
SYMM -X,-Y,0.5+Z
SYMM -X,+Y,0.5-Z
SYMM +X,-Y,-Z
SFAC  O 0.455 23.78 0.917 7.622 0.472 2.144 0.138 0.296 0 0 0 0 0.73 15.999
SFAC  SI 2.129 57.775 2.533 16.476 0.835 2.88 0.322 0.386 0 0 0 0 1.06 30.974
UNIT 96 48

L.S. 70
PLAN  20
list 4
fmap 2
acta

WGHT    0.200000
EXTI  508.393219
FVAR       0.34439
SI1   2    0.194351    0.425910    0.543124    11.00000    0.05001    0.04494 =
         0.03126   -0.00132   -0.00658    0.00287
SI2   2    0.196908    0.189568    0.543950    11.00000    0.04130    0.04998 =
         0.02989    0.00140   -0.00256    0.00563
SI3   2    0.084346    0.379471    0.250000    10.50000    0.03299    0.04796 =
         0.03288    0.00000    0.00000   -0.00170
SI4   2    0.084759    0.222458    0.250000    10.50000    0.02788    0.05165 =
         0.03086    0.00000    0.00000    0.00267
O1    1    0.122002    0.410021    0.426741    11.00000    0.06761    0.13008 =
         0.05810   -0.00972   -0.02283   -0.00892
O2    1    0.123313    0.191423    0.423686    11.00000    0.04734    0.11396 =
         0.05328    0.01767   -0.02049   -0.00202
O3    1    0.262279    0.378027    0.494563    11.00000    0.07915    0.07038 =
         0.08289   -0.01362    0.00181    0.03010
O4    1    0.091440    0.299755    0.250000    10.50000    0.06235    0.06048 =
         0.15174    0.00000    0.00000   -0.00421
O5    1    0.172257    0.192049    0.750000    10.50000    0.05707    0.13545 =
         0.03113    0.00000    0.00000    0.00758
O6    1    0.172828    0.419057    0.750000    10.50000    0.07699    0.09586 =
         0.03579    0.00000    0.00000   -0.01330
O7    1    0.222679    0.500000    0.500000    10.50000    0.07044    0.05550 =
         0.07165    0.01290    0.00000    0.00000
O8    1    0.250000    0.250000    0.500000    10.50000    0.05836    0.08685 =
         0.11879    0.03081   -0.01755   -0.01470
O9    1    0.000000    0.403501    0.250000    10.25000    0.03253    0.06407 =
         0.08261    0.00000    0.00000    0.00000
O10   1    0.000000    0.198221    0.250000    10.25000    0.02768    0.07121 =
         0.06592    0.00000    0.00000    0.00000
HKLF 4

REM  2 in Cmcm
REM R1 =  0.1602 for    1140 Fo > 4sig(Fo)  and  0.1769 for all    1585 data
REM     96 parameters refined using      0 restraints

END

WGHT      0.2000      0.0000

REM Highest difference peak  0.239,  deepest hole -0.181,  1-sigma level  0.066
Q1    1   0.1936  0.2099  0.5581  11.00000  0.05    0.24
Q2    1   0.2242  0.1909  0.5540  11.00000  0.05    0.23
Q3    1   0.0153  0.2982  0.7500  10.50000  0.05    0.23
Q4    1   0.0000  0.0984  0.7500  10.25000  0.05    0.20
Q5    1   0.0766  0.4301  0.2500  10.50000  0.05    0.19
Q6    1   0.0000  0.1717  0.7500  10.25000  0.05    0.18
Q7    1   0.2083  0.4524  0.5471  11.00000  0.05    0.18
Q8    1   0.2033  0.3949  0.4876  11.00000  0.05    0.17
Q9    1   0.2299  0.4252  0.5516  11.00000  0.05    0.17
Q10   1   0.0727  0.1849  0.2500  10.50000  0.05    0.15
Q11   1   0.0831  0.2614  0.2500  10.50000  0.05    0.14
Q12   1   0.0000  0.4052  0.7500  10.25000  0.05    0.14
Q13   1   0.4190  0.5000  0.5000  10.50000  0.05    0.13
Q14   1   0.0000  0.5000  0.0000  10.25000  0.05    0.13
Q15   1   0.0000  0.5479  0.2500  10.25000  0.05    0.12
Q16   1  -0.0510  0.5102  0.2500  10.50000  0.05    0.12
Q17   1   0.0624  0.0089  0.7500  10.50000  0.05    0.12
Q18   1   0.2969  0.5000  0.5000  10.50000  0.05    0.12
Q19   1   0.0000  0.2898 -0.1116  10.50000  0.05    0.12
Q20   1   0.3828  0.4772  0.4272  11.00000  0.05    0.12
;
_shelx_res_checksum   79093

_shelx_hkl_file
;
   0   0   2  488.06   55.75
   0   0  -2  379.28   43.34
   0   0   4  438.31   50.09
   0   0  -4  424.58   48.55
   0   0   6  160.75   18.43
   0   0  -6  153.32   17.58
   0   0   8    6.50    0.90
   0   0  -8    6.45    0.91
   0  -2   0  130.68   14.94
   0   2   0  118.28   13.51
   0  -2   1   60.18    6.90
   0   2  -1   68.00    7.79
   0  -2   2   99.11   11.36
   0  -2   3   18.03    2.12
   0   2  -3   18.48    2.17
   0   2   4   23.64    2.77
   0  -2   4   25.33    2.98
   0   2  -4   21.01    2.46
   0  -2  -5    3.47    0.53
   0   2   5    3.80    0.57
   0   2  -5    5.46    0.73
   0  -2  -6   11.54    1.41
   0  -2   6   11.09    1.38
   0  -2  -7    0.47    0.30
   0   2   7    0.76    0.30
   0   2  -7    0.42    0.31
   0  -2  -8    0.27    0.20
   0   2   8    0.28    0.21
   0  -2   8    0.47    0.24
   0   2  -8    0.32    0.24
   0  -2  -9    0.08    0.17
   0   2   9    0.33    0.19
   0  -2   9    0.19    0.22
   0   2  -9   -0.06    0.19
   0  -4   0   73.39    8.41
   0  -4   1   19.82    2.31
   0   4  -1   19.55    2.27
   0  -4   2    9.92    1.19
   0   4  -2   12.54    1.48
   0  -4   3   22.24    2.61
   0   4  -3   26.85    3.12
   0  -4   4    4.49    0.62
   0   4  -4    4.24    0.61
   0  -4   5   39.51    4.59
   0   4  -5   44.14    5.11
   0  -4   6    2.36    0.48
   0   4  -6    2.50    0.46
   0   4   8    0.14    0.23
   0  -4   8    0.12    0.21
   0   4  -8    0.08    0.21
   0  -4  -9    4.18    0.64
   0   4   9    4.03    0.62
   0  -4   9    4.51    0.68
   0  -6   0   99.83   11.44
   0   6   0   95.60   10.95
   0  -6   1  178.07   20.38
   0   6  -1  176.59   20.20
   0  -6   2    0.93    0.30
   0   6  -2    1.24    0.32
   0  -6   3   12.62    1.52
   0   6  -3   18.60    2.19
   0  -6   4   15.04    1.79
   0   6  -4   13.37    1.59
   0  -6   5   13.91    1.69
   0   6  -5   14.64    1.75
   0  -6   6    4.74    0.72
   0   6  -6    4.31    0.68
   0  -6   7    4.69    0.73
   0   6  -7    3.86    0.68
   0  -6   8    0.20    0.20
   0   6  -8   -0.10    0.20
   0   6  -9    0.23    0.20
   0  -8   0  242.54   27.74
   0   8   0  242.92   27.77
   0  -8   1    9.69    1.23
   0   8  -1   13.53    1.65
   0  -8   2   57.08    6.59
   0   8  -2   47.51    5.48
   0  -8   3    7.44    0.93
   0   8  -3    7.57    0.94
   0   8  -4    6.12    0.77
   0  -8   5    3.87    0.56
   0   8  -5    4.04    0.58
   0   8  -6   15.69    1.92
   0  -8   7    0.06    0.23
   0   8  -7    0.00    0.21
   0  -8   8    6.70    0.93
   0   8  -8    7.40    1.01
   0  -8   9    1.08    0.34
   0   8  -9    0.80    0.32
   0 -10   2    2.51    0.43
   0  10  -3    0.77    0.24
   0 -10   4   29.24    3.41
   0  10  -5    3.51    0.56
   0  10  -6   11.25    1.43
   0 -10   7    0.42    0.25
   0  10  -7    0.49    0.27
   0 -10   8    0.25    0.21
   0 -12   1   60.45    6.96
   0 -12   2   55.46    6.40
   0  12  -2   53.78    6.21
   0 -12   3    0.92    0.33
   0  12  -3    0.81    0.28
   0 -12   4    2.69    0.47
   0  12  -4    3.45    0.55
   0  12  -5   49.81    5.79
   0  12  -6    1.56    0.36
   0 -12   7    4.39    0.66
   0  12  -8    0.54    0.26
   0 -14   1   22.92    2.72
   0  14  -1   20.74    2.46
   0 -14   2    0.13    0.30
   0  14  -2    0.36    0.33
   0 -14   3   10.37    1.33
   0  14  -3   10.67    1.35
   0 -14   4    2.25    0.46
   0  14  -4    3.00    0.57
   0 -14   5   12.52    1.58
   0  14  -5   13.35    1.66
   0 -14   6    0.13    0.21
   0  14  -6    0.00    0.20
   0  14  -7    0.33    0.21
   0 -14   8   -0.10    0.22
   0  14  -8    0.06    0.19
   0 -16   1    0.86    0.46
   0  16  -1    0.54    0.37
   0 -16   2   43.06    5.05
   0  16  -2   43.31    5.07
   0 -16   3    1.41    0.44
   0  16  -3    1.14    0.41
   0  16  -4   10.54    1.34
   0 -16   5    3.17    0.53
   0 -16   6    0.73    0.25
   0 -16   7    0.75    0.28
   0  16  -7    0.57    0.28
   0 -18   0   15.36    1.89
   0 -18   1    0.23    0.35
   0  18  -1    0.41    0.42
   0 -18   2    3.91    0.65
   0  18  -2    3.71    0.61
   0 -18   3    1.73    0.42
   0  18  -3    1.56    0.43
   0 -18   4    0.25    0.23
   0 -18   5    0.14    0.19
   0  18  -5    0.26    0.22
   0 -18   6    0.22    0.21
   0  18  -6    0.41    0.23
   0 -20   0    5.42    0.77
   0 -20   1   -0.07    0.25
   0  20  -1    0.04    0.25
   0 -20   2    0.66    0.29
   0 -20   3    0.80    0.31
   0  20  -3    0.59    0.32
   0 -20   4    0.80    0.29
   0  20  -4    0.62    0.31
   0  20  -5    0.24    0.23
   0 -20   6    0.39    0.27
   0  20  -6    0.60    0.27
   0 -22   0    0.67    0.28
   0  22  -1    0.66    0.30
   0 -22   2   -0.12    0.24
   0  22  -2    0.31    0.26
   0  22  -3    0.81    0.33
   0 -22   4    0.09    0.24
   0  22  -4    0.14    0.30
   0  22  -5    1.67    0.44
   0 -24   0    0.18    0.27
   0 -24   1    0.10    0.29
   0 -24   2    0.06    0.22
   0  24  -2    0.47    0.32
   0 -24   3    1.02    0.35
   0  24  -3    1.27    0.37
   1   1   1  183.02   20.91
  -1  -1  -1  178.69   20.42
   1   1   2    3.25    0.48
   1  -1   2    3.12    0.46
  -1  -1  -2    3.25    0.49
  -1  -1   2    4.96    0.69
  -1   1  -2    3.59    0.50
   1   1   3   64.62    7.42
   1   1  -3   75.04    8.61
   1  -1   3   76.15    8.75
  -1  -1  -3   64.98    7.46
  -1  -1   3   63.84    7.35
  -1   1  -3   90.74   10.40
   1   1   4   11.47    1.40
   1   1  -4   11.92    1.46
  -1  -1  -4   12.19    1.50
  -1   1   4    9.50    1.17
  -1  -1   4   13.20    1.59
  -1   1  -4   12.91    1.56
   1  -1   5   12.30    1.51
  -1  -1  -5   12.52    1.53
  -1   1   5   18.64    2.21
  -1  -1   5   14.10    1.69
  -1   1  -5   10.60    1.31
   1   1  -6    2.83    0.51
   1  -1   6    3.44    0.55
  -1  -1  -6    3.32    0.52
  -1   1   6    3.92    0.58
  -1  -1   6    3.25    0.53
  -1   1  -6    3.46    0.54
   1  -1  -7    6.55    0.91
   1   1  -7    6.68    0.96
   1  -1   7    6.39    0.89
  -1  -1  -7    5.93    0.83
  -1   1   7    6.10    0.88
  -1  -1   7    5.25    0.78
   1   1   8    0.08    0.24
   1  -1  -8   -0.03    0.18
   1   1  -8   -0.11    0.21
   1  -1   8    0.06    0.22
  -1  -1  -8    0.04    0.21
  -1  -1   8   -0.07    0.24
  -1   1  -8    0.02    0.22
   1   1   9    0.31    0.24
   1   1  -9    0.41    0.23
  -1  -1  -9    0.24    0.25
  -1   1   9    0.07    0.17
  -1   1  -9    0.23    0.21
   1   3   0   87.44   10.00
  -1  -3   0   64.56    7.39
   1  -3   1   10.98    1.30
  -1  -3   1   10.32    1.23
  -1   3  -1   11.17    1.32
   1   3  -2   75.14    8.62
   1  -3   2   69.35    7.96
  -1  -3   2   72.60    8.33
  -1   3  -2   69.48    7.97
   1   3  -3    2.92    0.47
   1  -3   3    2.60    0.43
  -1  -3   3    2.75    0.46
  -1   3  -3    2.62    0.41
   1  -3   4    1.97    0.42
  -1   3  -4    1.48    0.32
   1   3   5    3.45    0.54
   1   3  -5    2.94    0.44
  -1  -3   5    3.66    0.53
   1   3   6    1.69    0.34
   1  -3  -6    1.67    0.34
   1   3  -6    2.17    0.42
   1  -3   6    3.41    0.53
  -1  -3  -6    1.78    0.35
   1   3   7    0.06    0.22
   1   3  -7    0.05    0.33
   1  -3   7    0.86    0.34
  -1  -3  -7    0.19    0.22
  -1   3   7    0.74    0.30
  -1  -3   7    0.26    0.30
  -1   3  -7    0.90    0.34
   1  -3  -8    0.42    0.24
   1   3  -8    0.48    0.26
   1  -3   8    0.33    0.24
  -1  -3  -8    0.07    0.19
  -1  -3   8    0.14    0.21
   1   3   9    0.21    0.20
   1   3  -9    0.46    0.24
   1  -3   9    0.38    0.24
  -1   3   9    0.29    0.21
  -1  -3   9    0.18    0.24
  -1   3  -9    0.26    0.21
   1   5   0  522.34   59.66
  -1  -5   0  427.05   48.78
   1  -5   1    1.16    0.39
  -1   5  -1    0.89    0.31
   1  -5   2    6.20    0.78
  -1   5  -2    5.76    0.73
   1  -5   3    3.78    0.53
  -1   5  -3    3.10    0.46
   1   5  -4   42.21    4.89
   1  -5   4   42.14    4.87
  -1  -5   4   44.91    5.18
  -1   5  -4   42.37    4.90
   1   5  -5    0.79    0.24
   1  -5   5    0.27    0.23
  -1  -5   5    0.85    0.28
   1   5  -6   37.63    4.40
   1  -5   6   38.89    4.58
  -1  -5   6   39.30    4.59
  -1   5  -6   39.41    4.60
   1   5  -7    0.16    0.27
  -1  -5   7    0.13    0.25
  -1   5  -7    0.38    0.28
   1   5  -8    5.86    0.87
  -1  -5   8    5.54    0.80
   1   5   9    0.08    0.19
   1  -5  -9    0.12    0.20
   1   5  -9    0.27    0.22
   1  -5   9    0.13    0.20
  -1  -5  -9    0.14    0.26
  -1  -5   9    0.28    0.24
  -1   5  -9    0.39    0.21
  -1  -7   0   11.03    1.36
   1  -7   1   40.24    4.66
  -1  -7   1   44.26    5.11
  -1   7  -1   42.58    4.94
   1   7  -2   39.96    4.62
   1  -7   2   43.67    5.04
  -1  -7   2   43.72    5.05
   1   7  -3    7.26    0.92
   1  -7   3    6.45    0.85
  -1  -7   3    6.89    0.88
  -1   7  -3    5.01    0.66
   1   7  -4    6.88    0.87
   1  -7   4    6.12    0.78
  -1  -7   4    6.17    0.79
   1   7  -5    9.19    1.15
   1  -7   5    6.65    0.87
  -1  -7   5    9.18    1.14
  -1   7  -5    7.45    0.95
   1   7  -6    1.94    0.41
   1  -7   6    1.99    0.44
  -1  -7   6    1.98    0.46
   1   7  -7    0.27    0.24
   1  -7   7    0.39    0.27
  -1   7  -7    0.22    0.24
   1   7  -8    0.87    0.29
   1  -7   8    0.90    0.31
  -1  -7   8    0.96    0.33
  -1   7  -8    0.83    0.29
   1   7  -9    0.56    0.30
   1  -7   9    0.57    0.27
  -1  -7   9    0.78    0.30
   1  -9   0    2.65    0.51
  -1  -9   0    1.58    0.43
   1   9  -1    1.24    0.37
  -1  -9   1    1.48    0.40
  -1   9  -1    2.84    0.46
   1   9  -2   -0.04    0.28
   1  -9   2    0.06    0.23
  -1  -9   2    0.11    0.24
  -1   9  -2   -0.15    0.24
   1   9  -3    2.73    0.41
   1  -9   3    2.24    0.37
  -1  -9   3    3.03    0.48
   1  -9   4    0.49    0.22
  -1  -9   4    0.62    0.23
  -1   9  -4    0.54    0.21
   1   9  -5    1.44    0.34
   1  -9   5    1.70    0.37
  -1   9  -5    2.76    0.52
   1  -9   6    0.55    0.30
  -1  -9   6    0.29    0.28
  -1   9  -6    0.35    0.28
   1   9  -7    1.18    0.32
   1  -9   7    0.36    0.25
  -1   9  -7    0.52    0.27
   1   9  -8    0.08    0.18
  -1   9  -8   -0.10    0.18
   1   9  -9    0.77    0.35
  -1   9  -9    0.68    0.30
   1  11   0    5.78    0.76
   1 -11   0    5.03    0.69
  -1 -11   0    3.60    0.56
   1  11  -1   16.28    1.94
  -1 -11   1   16.10    1.91
   1  11  -2    4.70    0.65
   1 -11   2    5.34    0.72
  -1 -11   2    4.67    0.64
  -1  11  -2    5.11    0.69
   1  11  -3    7.07    0.90
   1 -11   3    8.58    1.06
  -1 -11   3    7.20    0.92
  -1  11  -3    8.10    1.00
   1  11  -4    1.60    0.35
   1 -11   4    1.59    0.34
  -1  11  -4    1.30    0.35
   1 -11   5   12.02    1.51
  -1 -11   5   12.67    1.57
  -1  11  -5   12.03    1.50
   1 -11   6    0.58    0.28
  -1 -11   6    0.32    0.26
  -1  11  -6    0.57    0.29
   1  11  -7    0.37    0.22
  -1  11  -7    1.09    0.32
   1  11  -8    0.06    0.19
   1 -11   8    0.05    0.19
  -1 -11   8    0.06    0.19
  -1  11  -8    0.05    0.20
   1  13   0   11.50    1.39
   1 -13   0   10.61    1.29
  -1 -13   0    8.57    1.08
   1 -13   1    3.70    0.54
  -1 -13   1    4.08    0.59
  -1  13  -1    3.03    0.48
   1 -13   2   51.90    6.00
  -1 -13   2   55.49    6.42
  -1  13  -2   58.56    6.78
   1  13  -3    8.19    1.07
   1 -13   3    8.76    1.12
  -1 -13   3    9.64    1.22
   1  13  -4    1.54    0.40
   1 -13   4    0.71    0.31
  -1  13  -4    0.82    0.34
   1 -13   5    1.17    0.35
  -1 -13   5    0.68    0.33
  -1  13  -5    0.84    0.37
   1 -13   6    0.09    0.23
  -1 -13   6    0.34    0.23
   1  13  -7    0.24    0.20
   1 -13   7    0.19    0.21
  -1 -13   7    0.25    0.19
  -1  13  -7    0.48    0.25
   1 -13   8    1.05    0.35
  -1 -13   8    1.21    0.35
   1 -15   0    4.53    0.66
  -1 -15   0    2.95    0.53
   1  15  -1    0.47    0.32
  -1 -15   1    0.16    0.33
  -1  15  -1    0.40    0.31
   1  15  -2    1.78    0.46
   1 -15   2    2.42    0.50
  -1 -15   2    1.95    0.49
  -1  15  -2    2.32    0.51
   1  15  -3    0.60    0.36
  -1  15  -3    0.29    0.34
   1  15  -4    0.79    0.33
   1 -15   4    1.36    0.37
  -1 -15   4    0.61    0.31
  -1  15  -4    1.29    0.39
   1  15  -5    0.13    0.21
   1 -15   5   -0.02    0.24
  -1 -15   5   -0.33    0.23
  -1  15  -5    0.53    0.28
   1  15  -6    0.14    0.18
  -1  15  -6   -0.16    0.16
   1 -15   7    0.05    0.21
  -1 -15   7    0.15    0.18
  -1  15  -7    0.11    0.23
   1  17   0    1.02    0.38
   1 -17   0    0.96    0.39
  -1 -17   0    0.91    0.44
   1  17  -1    1.04    0.41
   1 -17   1    0.44    0.38
   1  17  -2    0.62    0.36
  -1 -17   2    0.89    0.45
  -1  17  -2    1.85    0.48
   1  17  -3    1.55    0.46
   1 -17   3    0.36    0.33
  -1 -17   3    0.55    0.34
  -1  17  -3    0.70    0.33
   1  17  -4    0.38    0.28
   1 -17   4    0.27    0.26
  -1 -17   4    0.23    0.25
  -1  17  -4    0.03    0.24
   1  17  -5    1.47    0.34
   1 -17   5    1.08    0.30
  -1 -17   5    2.19    0.41
  -1  17  -5    1.42    0.34
   1  17  -6   -0.04    0.16
   1 -17   6    0.00    0.18
  -1 -17   6   -0.06    0.17
  -1  17  -6    0.21    0.23
   1  17  -7    0.26    0.22
   1 -17   7    0.26    0.25
  -1 -17   7    0.04    0.20
  -1  17  -7    0.10    0.20
   1  19   0    0.93    0.32
   1 -19   0    0.82    0.33
  -1 -19   0    0.34    0.32
   1  19  -1    0.38    0.31
   1 -19   1    0.47    0.27
  -1 -19   1    0.44    0.32
  -1  19  -1    0.30    0.27
   1 -19   2    3.96    0.61
  -1 -19   2    3.11    0.54
   1 -19   3    1.36    0.36
  -1 -19   3    1.10    0.34
  -1  19  -3    1.65    0.39
   1  19  -4    0.11    0.22
   1 -19   4    0.12    0.21
  -1 -19   4   -0.12    0.19
   1  19  -5    0.26    0.21
   1 -19   5    0.40    0.23
  -1  19  -5    0.16    0.22
   1  19  -6    0.14    0.20
   1 -19   6    0.06    0.20
  -1 -19   6    0.03    0.18
  -1  19  -6    0.27    0.23
   1 -21   0    2.00    0.40
  -1 -21   0    1.04    0.34
   1  21  -1    0.29    0.26
   1 -21   1    0.03    0.25
  -1 -21   1    0.23    0.25
  -1  21  -1    0.11    0.24
   1 -21   2    0.03    0.25
  -1  21  -2    0.59    0.27
  -1 -21   3    0.05    0.24
  -1  21  -3    0.22    0.26
   1  21  -4    0.12    0.24
   1 -21   4    0.32    0.24
  -1 -21   4    0.23    0.24
   1  21  -5    0.32    0.28
   1 -21   5   -0.07    0.21
  -1 -21   5    0.12    0.26
  -1  21  -5   -0.07    0.20
   1  23   0    0.55    0.31
   1 -23   0    1.07    0.35
  -1 -23   0    0.33    0.29
   1  23  -1   -0.06    0.24
   1 -23   1    0.25    0.25
  -1 -23   1   -0.02    0.25
   1  23  -2    0.51    0.31
   1 -23   2    0.21    0.24
  -1 -23   2    0.13    0.23
  -1  23  -2    0.59    0.34
   1  23  -3    0.33    0.31
   1 -23   3    0.26    0.27
  -1  23  -3    0.19    0.28
   1  23  -4    0.15    0.26
   1 -23   4    0.21    0.29
  -1 -23   4    0.15    0.23
  -1  23  -4    0.31    0.31
   1 -25   0    0.61    0.28
  -1 -25   0    0.19    0.24
   1  25  -1   -0.08    0.27
   1 -25   1    0.02    0.21
  -1 -25   1   -0.05    0.21
  -1  25  -1   -0.04    0.24
   1  25  -2    0.32    0.31
   1 -25   2    0.22    0.27
  -1 -25   2    0.27    0.24
  -1  25  -2    0.29    0.28
   2   0  -2  695.71   79.46
   2   0   2  972.28  111.03
  -2   0   2  712.66   81.40
  -2   0  -2 1000.00  114.18
  -2   0   4   57.90    6.67
  -2   0  -4   68.62    7.90
   2   0  -6    7.28    0.94
   2   0   6    6.98    0.93
  -2   0   6    7.26    0.95
  -2   0  -6    8.25    1.05
   2   0  -8    1.10    0.31
   2   0   8    1.59    0.36
  -2   0   8    1.51    0.35
  -2   0  -8    1.88    0.40
   2   2   0   30.02    3.44
  -2  -2   0   30.59    3.50
   2   2  -1   26.94    3.11
   2  -2   1   28.90    3.33
  -2  -2   1   28.49    3.29
  -2   2  -1   30.12    3.47
   2   2   2   38.51    4.43
   2  -2   2   48.10    5.53
  -2  -2  -2   39.41    4.54
  -2  -2   2   57.73    6.64
   2   2   3    4.65    0.64
   2   2  -3    8.40    1.05
   2  -2   3    5.39    0.72
  -2  -2  -3    4.92    0.64
  -2  -2   3    7.05    0.90
  -2   2  -3    6.09    0.77
   2   2   4    6.11    0.79
  -2  -2   4    6.00    0.78
  -2   2  -4    5.30    0.72
   2  -2  -5    1.20    0.28
   2   2  -5    1.68    0.34
   2  -2   5    2.34    0.43
  -2  -2  -5    1.83    0.37
  -2  -2   5    1.44    0.32
  -2   2  -5    2.01    0.38
   2   2   6    0.41    0.25
   2   2  -6    0.33    0.29
  -2  -2  -6    0.36    0.23
   2   2   7    0.32    0.24
   2  -2  -7    0.06    0.26
   2   2  -7    0.48    0.33
   2  -2   7    0.46    0.28
  -2  -2   7    0.33    0.32
  -2   2  -7    0.35    0.29
   2   2   8    0.43    0.23
   2  -2  -8    0.32    0.27
   2   2  -8    1.03    0.32
   2  -2   8    0.33    0.22
  -2  -2  -8    0.96    0.28
  -2   2   8    0.26    0.22
  -2  -2   8    0.71    0.28
  -2   2  -8    0.67    0.26
   2   2   9    0.25    0.20
   2  -2  -9    0.05    0.18
   2   2  -9    0.21    0.24
   2  -2   9    0.54    0.25
  -2  -2  -9    0.32    0.22
  -2   2   9    0.00    0.17
  -2  -2   9    0.43    0.24
  -2   2  -9    0.35    0.27
   2   4   0   22.92    2.65
   2   4  -1  232.77   26.61
   2  -4   1  241.18   27.56
  -2  -4   1  226.95   25.94
  -2   4  -1  227.08   25.96
   2  -4   2    9.96    1.19
  -2  -4   2   10.27    1.24
  -2   4  -2    9.52    1.14
   2   4  -3   28.40    3.32
  -2  -4   3   25.39    2.97
   2  -4   4    0.37    0.25
  -2  -4   4    0.39    0.21
  -2   4  -4    0.17    0.25
   2  -4   5  112.36   12.92
  -2  -4   5   95.11   10.92
  -2   4  -5   98.64   11.33
   2   4   6    0.67    0.25
   2   4  -6    0.74    0.28
   2  -4   6    0.16    0.29
  -2  -4   6    0.59    0.29
   2   4  -7    2.79    0.51
   2  -4   7    4.40    0.67
  -2  -4  -7    1.99    0.38
  -2  -4   7    3.10    0.60
  -2   4  -7    3.91    0.67
   2   4   8    0.06    0.20
   2   4  -8   -0.01    0.20
   2  -4   8    0.26    0.20
  -2  -4  -8    0.10    0.23
  -2  -4   8    0.22    0.23
  -2   4  -8    0.07    0.19
   2   4   9    3.35    0.56
   2  -4  -9    3.45    0.56
   2  -4   9    5.13    0.74
  -2  -4  -9    3.23    0.56
  -2  -4   9    2.97    0.54
   2   6   0    6.35    0.81
   2   6  -1   78.13    8.96
   2  -6   1   89.01   10.21
  -2  -6   1   92.59   10.61
  -2   6  -1   79.82    9.17
   2   6  -2   19.24    2.25
   2  -6   2   19.29    2.26
  -2  -6   2   20.84    2.46
  -2   6  -2   19.27    2.26
   2  -6   3   11.16    1.35
  -2   6  -3   11.80    1.42
   2   6  -4    0.42    0.20
  -2  -6   4    0.48    0.21
  -2   6  -4    1.41    0.30
   2  -6   5   15.85    1.90
  -2  -6   5   17.28    2.06
  -2   6  -5   14.66    1.77
   2   6  -6    0.51    0.32
  -2  -6   6    0.69    0.32
  -2   6  -6    0.76    0.33
   2  -6   7    0.87    0.30
  -2  -6   7    0.39    0.25
  -2   6  -7    0.78    0.31
   2   6  -8    0.25    0.20
   2  -6   8    0.11    0.18
  -2  -6   8    0.19    0.20
  -2   6  -8    0.17    0.20
   2   6  -9    1.27    0.36
  -2  -6  -9    0.34    0.23
  -2   6  -9    0.74    0.27
   2   8   0   68.52    7.87
  -2  -8   0   79.62    9.14
   2  -8   1   15.38    1.83
  -2   8  -1   12.55    1.51
   2   8  -3    3.76    0.55
   2  -8   3    3.31    0.49
  -2  -8   3    3.29    0.49
  -2   8  -3    3.58    0.51
   2   8  -4    0.71    0.23
   2  -8   4    0.27    0.19
  -2   8  -4    0.22    0.21
   2   8  -5    2.66    0.45
   2  -8   5    2.11    0.42
  -2  -8   5    1.88    0.37
  -2   8  -5    2.32    0.43
   2   8  -6    9.70    1.24
   2  -8   6    8.18    1.09
  -2  -8   6    9.54    1.22
  -2   8  -6    7.61    1.03
   2   8  -7    0.95    0.33
   2  -8   7    0.74    0.28
  -2  -8   7    0.38    0.24
  -2   8  -7    0.58    0.28
   2   8  -8    0.68    0.26
   2  -8   8    0.64    0.25
  -2  -8   8    0.72    0.25
  -2   8  -8    1.10    0.30
   2   8  -9    0.35    0.25
   2  -8   9    0.29    0.23
  -2  -8   9   -0.02    0.22
  -2   8  -9    0.03    0.21
   2 -10   1    3.75    0.55
  -2  10  -1    5.21    0.75
   2  10  -2   37.11    4.30
  -2 -10   2   34.45    4.01
  -2  10  -2   37.50    4.34
   2  10  -3    0.64    0.24
   2 -10   3    0.77    0.23
  -2 -10   3    0.59    0.22
   2  10  -4    1.03    0.28
  -2  10  -4    0.28    0.21
   2  10  -5    3.23    0.55
   2 -10   5    1.71    0.42
  -2 -10   5    3.61    0.57
  -2  10  -5    2.54    0.52
   2  10  -6    0.95    0.31
   2 -10   6    0.28    0.27
  -2 -10   6    1.49    0.39
  -2  10  -6    0.34    0.31
   2 -10   7    0.08    0.22
  -2 -10   7    0.37    0.21
  -2  10  -7    0.05    0.21
   2 -10   8    0.14    0.18
  -2 -10   8    0.18    0.19
  -2 -12   0    7.71    0.98
   2 -12   1    0.70    0.26
  -2  12  -1    0.23    0.30
   2  12  -2    0.76    0.29
   2 -12   2    0.79    0.27
   2  12  -3   32.41    3.79
   2 -12   3   31.62    3.68
  -2 -12   3   32.10    3.75
  -2  12  -3   30.69    3.58
  -2 -12   4    6.81    0.92
  -2  12  -4    7.92    1.03
   2  12  -5   13.09    1.62
   2 -12   5   11.04    1.40
  -2 -12   5   10.43    1.34
  -2  12  -5   11.51    1.47
   2  12  -6    0.53    0.24
  -2 -12   6    0.79    0.28
  -2  12  -6    0.85    0.31
   2 -12   7    4.49    0.68
  -2 -12   7    4.48    0.66
   2  12  -8    0.02    0.21
   2 -12   8    0.10    0.25
  -2  12  -8    0.20    0.21
   2 -14   0    1.31    0.37
  -2 -14   0    0.51    0.32
   2 -14   1    1.41    0.37
  -2 -14   1    0.63    0.28
  -2  14  -1    0.52    0.29
   2  14  -2    0.83    0.38
   2 -14   2    1.69    0.38
  -2 -14   2    1.30    0.38
  -2  14  -2    1.79    0.40
   2  14  -3    6.69    0.94
   2 -14   3    6.19    0.89
  -2 -14   3    5.88    0.84
  -2  14  -3    7.28    0.99
   2 -14   4    0.12    0.28
  -2 -14   4    0.35    0.32
  -2  14  -4    0.30    0.34
   2  14  -5    3.98    0.62
  -2 -14   5    3.95    0.62
  -2  14  -5    4.81    0.74
   2  14  -6    0.20    0.20
   2 -14   6   -0.07    0.20
  -2 -14   6    0.01    0.19
  -2  14  -6   -0.08    0.20
   2  14  -7    1.10    0.30
   2 -14   7    1.04    0.36
  -2  14  -7    1.24    0.34
   2  14  -8    0.01    0.20
   2 -14   8    0.15    0.22
  -2 -14   8    0.00    0.19
  -2  14  -8    0.19    0.24
   2  16   0   25.86    3.05
   2 -16   0   20.69    2.47
   2  16  -1    0.63    0.35
   2 -16   1    0.50    0.34
  -2 -16   1    0.81    0.42
   2  16  -2   35.85    4.22
   2 -16   2   23.10    2.76
  -2 -16   2   34.95    4.14
  -2  16  -2   26.17    3.12
   2  16  -3    0.85    0.35
  -2 -16   3    1.17    0.45
  -2  16  -3    2.54    0.52
   2  16  -4    8.99    1.18
  -2  16  -4    8.72    1.15
   2  16  -5    1.12    0.38
   2 -16   5    0.90    0.32
  -2 -16   5    0.62    0.27
   2 -16   6    0.26    0.21
  -2 -16   6    0.66    0.25
  -2  16  -6    0.56    0.27
   2  16  -7    0.53    0.25
   2 -16   7    0.36    0.24
  -2 -16   7    0.28    0.21
   2  18   0    6.75    0.92
   2 -18   0    5.32    0.78
   2  18  -1    0.26    0.32
  -2 -18   1    0.04    0.31
  -2  18  -1    0.56    0.33
   2  18  -2    0.70    0.31
  -2 -18   2    0.26    0.33
  -2 -18   3   -0.09    0.27
  -2  18  -3    0.19    0.25
   2  18  -4    1.38    0.38
   2 -18   4    0.80    0.30
  -2 -18   4    0.82    0.29
  -2  18  -4    0.64    0.29
   2  18  -5    0.12    0.21
   2 -18   5    0.18    0.21
  -2 -18   5    0.16    0.22
  -2  18  -5    0.33    0.24
   2  18  -6    0.43    0.24
   2 -18   6    0.50    0.26
  -2 -18   6    0.93    0.29
  -2  18  -6    0.44    0.26
   2  20   0    3.03    0.50
   2 -20   0    1.80    0.39
   2  20  -1    0.11    0.27
   2 -20   1    0.17    0.23
  -2 -20   1    0.08    0.28
  -2  20  -1    0.12    0.28
   2  20  -2    0.67    0.26
  -2 -20   2    1.45    0.36
  -2  20  -2    0.68    0.28
   2  20  -3    0.47    0.30
  -2 -20   3    0.73    0.30
  -2  20  -3    0.17    0.23
   2  20  -4    0.20    0.22
   2 -20   4    0.30    0.25
  -2 -20   4    0.12    0.23
  -2  20  -4   -0.09    0.27
   2  20  -5    0.38    0.31
   2 -20   5    0.37    0.23
  -2 -20   5    0.33    0.27
  -2  20  -5    0.30    0.27
   2  20  -6   -0.11    0.20
   2 -20   6    0.16    0.22
  -2  20  -6    0.01    0.22
   2  22   0    1.45    0.35
   2 -22   0    0.72    0.29
   2  22  -1    0.44    0.27
   2 -22   1    0.26    0.23
  -2 -22   1    0.34    0.26
  -2  22  -1   -0.01    0.28
   2 -22   2    0.27    0.23
  -2 -22   2    0.33    0.28
  -2  22  -2    0.28    0.30
   2  22  -3    1.57    0.47
   2 -22   3    0.74    0.31
  -2 -22   3    1.47    0.40
  -2  22  -3    0.71    0.31
   2  22  -4    0.10    0.23
  -2 -22   4   -0.15    0.22
  -2  22  -4    0.26    0.26
   2 -22   5    0.82    0.36
  -2 -22   5    1.66    0.44
  -2  22  -5    0.57    0.34
   2  24   0    1.30    0.36
   2 -24   0    1.56    0.40
   2  24  -1    0.24    0.29
   2 -24   1    0.14    0.24
  -2 -24   1    0.19    0.26
  -2  24  -1    0.14    0.27
   2  24  -2    0.30    0.25
   2 -24   2    0.13    0.24
  -2 -24   2    0.07    0.21
  -2  24  -2    0.04    0.23
   2  24  -3   -0.19    0.26
   2 -24   3   -0.01    0.21
   3   1  -1   78.39    8.97
   3  -1   1   91.75   10.50
  -3  -1  -1   70.50    8.07
   3   1   2   51.36    5.89
   3  -1   2   53.79    6.17
  -3  -1  -2   53.17    6.10
  -3  -1   2   49.51    5.70
  -3   1  -2   52.32    6.00
   3   1   3    1.24    0.31
   3   1  -3    1.34    0.32
   3  -1   3    1.55    0.39
  -3  -1  -3    1.47    0.33
  -3  -1   3    1.21    0.33
  -3   1  -3    1.24    0.30
   3  -1   4    5.00    0.70
  -3  -1  -4    6.11    0.81
  -3  -1   4    4.52    0.60
  -3   1  -4    6.33    0.83
   3   1   5   51.55    5.97
   3   1  -5   40.01    4.63
  -3  -1  -5   46.97    5.47
  -3   1   5   33.86    3.93
  -3  -1   5   53.09    6.13
  -3   1  -5   47.80    5.54
   3   1   6    1.47    0.34
   3  -1  -6    0.76    0.29
   3   1  -6    1.67    0.36
   3  -1   6    1.27    0.32
  -3   1   6    0.83    0.29
  -3   1  -6    1.04    0.29
   3   1   7    2.47    0.44
   3   1  -7    2.30    0.47
   3  -1   7    3.67    0.58
  -3   1   7    1.63    0.40
  -3   1  -7    3.46    0.55
   3   1   8    0.14    0.23
   3  -1  -8    0.08    0.20
   3   1  -8    0.02    0.21
   3  -1   8    0.13    0.21
  -3  -1  -8    0.15    0.26
   3   1   9    4.16    0.72
   3   1  -9    4.44    0.71
  -3  -1  -9    4.63    0.75
  -3   1   9    2.77    0.48
  -3   1  -9    4.26    0.67
   3   3   0  338.94   38.72
  -3  -3   0  354.16   40.47
   3   3  -1   16.48    1.92
   3  -3   1   18.33    2.14
  -3   3  -1   17.76    2.07
   3  -3   2  199.11   22.76
  -3  -3   2  183.64   21.01
  -3   3  -2  198.00   22.63
   3   3   3    6.56    0.82
   3  -3   3    8.60    1.07
  -3  -3  -3    7.66    0.96
  -3  -3   3    7.99    1.02
   3   3   4   15.32    1.82
  -3  -3   4   24.19    2.83
  -3   3  -4   20.44    2.42
   3   3   5    6.76    0.88
   3   3  -5    8.30    1.03
   3  -3   5    9.58    1.22
  -3  -3  -5    6.89    0.89
  -3   3  -5    9.82    1.23
   3   3   6    4.44    0.61
   3   3  -6    2.65    0.49
  -3  -3  -6    2.72    0.46
  -3  -3   6    2.98    0.51
  -3   3  -6    2.63    0.46
   3   3   7    0.88    0.30
  -3  -3  -7    0.56    0.23
  -3  -3   7    0.50    0.30
  -3   3  -7    0.49    0.25
   3  -3  -8    0.84    0.30
   3   3  -8    0.41    0.25
  -3  -3  -8    0.32    0.22
  -3  -3   8    0.64    0.33
   3   3   9    0.25    0.23
   3  -3  -9    0.38    0.24
   3   3  -9    0.46    0.26
   3  -3   9    0.57    0.24
  -3   3   9    0.40    0.22
  -3  -3   9    0.39    0.30
  -3   3  -9    0.33    0.23
   3   5   0  568.87   64.97
  -3  -5   0  612.30   69.93
   3   5  -1    5.01    0.62
   3  -5   1    5.81    0.75
  -3   5  -1    6.07    0.78
   3  -5   2  205.54   23.50
  -3  -5   2  167.80   19.21
   3   5  -3    2.03    0.38
   3  -5   3    2.06    0.38
  -3  -5   3    2.20    0.40
   3   5  -4    8.07    1.02
   3  -5   4    7.35    0.94
  -3  -5   4    7.51    0.95
  -3   5  -4    7.82    0.99
   3   5  -5    2.27    0.41
   3  -5   5    3.13    0.52
  -3  -5   5    2.21    0.40
  -3   5  -5    3.55    0.53
   3   5  -6   16.50    2.00
   3  -5   6   19.21    2.30
  -3  -5  -6   15.33    1.83
  -3  -5   6   18.64    2.24
   3   5   7    0.58    0.26
   3   5  -7    0.42    0.24
   3  -5   7    0.15    0.23
  -3  -5   7    0.65    0.29
  -3   5  -7    0.45    0.29
   3   5  -8    2.06    0.39
   3  -5   8    1.92    0.39
  -3  -5  -8    1.43    0.34
  -3  -5   8    2.04    0.45
   3   5   9    0.09    0.22
   3   5  -9    0.10    0.21
   3  -5   9    0.24    0.20
  -3  -5   9    0.15    0.22
  -3   5  -9    0.11    0.20
   3   7   0   29.45    3.40
  -3  -7   0   37.73    4.34
   3  -7   1   14.80    1.76
  -3   7  -1   17.26    2.04
   3  -7   3    4.45    0.61
  -3   7  -3    4.44    0.64
   3   7  -4    2.62    0.40
   3  -7   4    2.42    0.40
  -3   7  -4    2.43    0.40
   3   7  -5    8.87    1.12
  -3  -7   5    8.16    1.09
   3   7  -6    1.13    0.35
   3  -7   6    0.79    0.32
  -3  -7   6    0.41    0.30
  -3   7  -6    0.47    0.30
   3   7  -7    1.34    0.33
   3  -7   7    1.19    0.32
  -3  -7   7    1.28    0.32
   3   7  -8    0.07    0.17
   3  -7   8    0.07    0.17
  -3   7  -8    0.06    0.20
   3   7  -9    0.59    0.28
   3  -7   9    0.43    0.23
  -3  -7  -9    0.54    0.26
  -3  -7   9    0.80    0.30
   3   9   0    0.73    0.30
   3   9  -1   45.59    5.25
   3  -9   1   33.23    3.85
  -3  -9   1   41.81    4.83
  -3   9  -1   32.32    3.77
   3  -9   2    0.02    0.32
  -3  -9   2    0.09    0.22
  -3   9  -2   -0.01    0.27
   3  -9   3    1.32    0.30
  -3   9  -3    1.19    0.29
   3   9  -4    0.97    0.26
   3  -9   4    0.91    0.25
  -3   9  -4    0.86    0.27
   3   9  -5   37.72    4.40
  -3  -9   5   45.14    5.26
  -3   9  -5   35.34    4.13
   3   9  -6    0.09    0.22
   3  -9   6    0.19    0.31
  -3  -9   6    0.13    0.27
  -3   9  -6    0.31    0.27
   3   9  -7    2.90    0.47
   3  -9   7    2.43    0.47
  -3  -9   7    3.28    0.54
  -3   9  -7    3.15    0.63
   3   9  -8    0.11    0.17
  -3  -9   8    0.10    0.20
  -3   9  -8    0.19    0.19
   3  11   0    2.82    0.44
   3  11  -1    0.17    0.21
   3 -11   1    0.08    0.24
  -3 -11   1    1.02    0.32
   3 -11   2    0.55    0.24
  -3 -11   2    0.64    0.25
  -3  11  -2    0.35    0.26
   3  11  -3    9.02    1.12
   3 -11   3    8.43    1.06
  -3 -11   3    8.03    1.01
  -3  11  -3    9.20    1.13
   3 -11   4   -0.04    0.25
  -3 -11   4    0.42    0.29
  -3  11  -4    0.01    0.25
   3  11  -5    1.13    0.35
  -3 -11   5    2.29    0.52
  -3  11  -5    2.26    0.47
   3  11  -6    0.39    0.28
   3 -11   6    0.86    0.34
  -3 -11   6    1.88    0.39
  -3  11  -6    0.99    0.34
   3  11  -7    0.82    0.25
  -3 -11   7    0.84    0.26
  -3  11  -7    0.29    0.24
   3  11  -8    0.40    0.22
   3 -11   8    0.28    0.20
  -3 -11   8    0.17    0.18
  -3  11  -8    0.07    0.19
  -3 -13   0   70.98    8.16
   3 -13   1    0.18    0.23
  -3  13  -1    0.21    0.24
   3  13  -2   56.76    6.56
   3 -13   2   56.58    6.53
  -3 -13   2   58.52    6.76
  -3  13  -2   63.38    7.33
   3  13  -3    2.90    0.52
   3 -13   3    3.16    0.53
  -3  13  -3    2.88    0.50
   3  13  -4   11.59    1.45
   3 -13   4   13.22    1.65
  -3 -13   4   12.13    1.52
   3  13  -5    0.16    0.28
   3 -13   5    0.28    0.29
  -3 -13   5    0.39    0.30
  -3  13  -5    0.38    0.30
   3  13  -6    1.48    0.37
  -3 -13   6    1.25    0.31
   3  13  -7    0.25    0.19
   3 -13   7    0.06    0.19
  -3 -13   7    0.04    0.17
  -3  13  -7    0.07    0.21
   3  13  -8    0.98    0.35
  -3 -13   8    1.16    0.33
  -3  13  -8    0.36    0.25
   3  15   0   11.63    1.44
  -3 -15   0   11.02    1.35
   3 -15   1    0.04    0.27
  -3 -15   1    0.80    0.30
  -3  15  -1    0.03    0.29
   3  15  -2    0.75    0.35
   3 -15   2    1.26    0.38
  -3 -15   2    0.08    0.33
  -3  15  -2    1.87    0.49
   3  15  -3    0.50    0.33
  -3 -15   3    0.27    0.31
  -3  15  -3    0.67    0.41
   3  15  -4    1.51    0.39
   3 -15   4    2.24    0.48
  -3 -15   4    1.61    0.39
  -3  15  -4    1.78    0.44
   3  15  -5    0.27    0.21
   3 -15   5    0.04    0.24
  -3  15  -5    0.14    0.26
   3  15  -6    0.29    0.21
  -3  15  -6    0.01    0.21
  -3 -15   7    0.20    0.19
  -3  15  -7    0.56    0.27
  -3 -17   0    1.19    0.37
   3  17  -1    1.88    0.46
  -3 -17   1    2.42    0.55
  -3  17  -1    1.85    0.45
   3  17  -2    0.24    0.33
  -3 -17   2    0.05    0.39
  -3 -17   3    2.75    0.51
  -3  17  -3    2.58    0.51
   3  17  -4    0.25    0.27
  -3 -17   4    0.24    0.24
  -3  17  -4    0.14    0.27
   3  17  -5    7.70    1.02
   3 -17   5    7.68    1.05
  -3 -17   5    7.08    0.96
  -3  17  -5    7.84    1.10
   3  17  -6    0.29    0.20
   3 -17   6    0.29    0.22
  -3 -17   6    0.19    0.21
   3  17  -7    1.27    0.36
   3 -17   7    1.98    0.45
  -3 -17   7    0.97    0.32
  -3  17  -7    1.80    0.47
   3  19   0    0.42    0.28
   3 -19   0    0.44    0.29
  -3 -19   0    0.16    0.24
   3  19  -1    0.13    0.26
  -3 -19   1    0.31    0.26
   3  19  -2    0.58    0.27
  -3 -19   2    1.48    0.39
  -3  19  -2    0.36    0.27
   3  19  -3    1.07    0.34
   3 -19   3    0.48    0.29
  -3 -19   3    1.28    0.35
  -3  19  -3    0.49    0.28
   3  19  -4   -0.19    0.18
   3 -19   4   -0.10    0.25
  -3 -19   4    0.07    0.20
  -3  19  -4    0.33    0.26
   3  19  -5   -0.02    0.19
   3 -19   5    0.35    0.24
  -3  19  -5    0.60    0.29
   3  19  -6    0.13    0.18
   3 -19   6    0.12    0.23
  -3  19  -6    0.14    0.22
   3  21   0    2.70    0.46
   3 -21   0    2.87    0.49
   3  21  -1    0.28    0.25
   3 -21   1    0.32    0.24
  -3  21  -1    0.36    0.28
   3  21  -2    2.02    0.40
   3 -21   2    1.76    0.38
  -3 -21   2    1.17    0.33
  -3  21  -2    1.87    0.41
   3  21  -3    0.54    0.30
   3 -21   3    0.13    0.25
  -3 -21   3    0.21    0.27
  -3  21  -3    0.23    0.25
   3  21  -4    0.35    0.26
  -3 -21   4    0.60    0.28
  -3  21  -4    0.38    0.28
   3  21  -5    0.53    0.29
   3 -21   5    0.38    0.25
  -3 -21   5    0.23    0.21
  -3  21  -5    0.05    0.21
   3  23   0    1.24    0.34
   3 -23   0    0.91    0.32
   3  23  -1    0.10    0.24
   3 -23   1   -0.09    0.19
  -3 -23   1    0.20    0.24
  -3  23  -1    0.18    0.25
  -3 -23   2    0.59    0.28
  -3  23  -2    0.13    0.25
   3  23  -3    0.06    0.27
   3 -23   3    0.11    0.23
  -3 -23   3    0.15    0.24
   3  23  -4    0.02    0.21
   3 -23   4    0.02    0.23
  -3 -23   4    0.22    0.22
  -3  23  -4   -0.06    0.25
   3  25   0    0.24    0.22
   3 -25   0    0.36    0.25
  -3 -25   0   -0.17    0.15
   3  25  -1    0.15    0.23
  -3 -25   1    0.00    0.20
  -3  25  -1   -0.08    0.22
   3  25  -2    0.13    0.23
   3 -25   2    0.20    0.25
  -3 -25   2    0.31    0.23
   4   0   2  316.30   36.15
  -4   0  -2  238.71   27.27
   4   0   4  197.38   22.60
  -4   0  -4  174.73   20.01
   4   0  -6   50.37    5.83
   4   0   6   55.82    6.44
  -4   0   6   57.43    6.66
  -4   0  -6   63.59    7.34
   4   0  -8    0.42    0.23
   4   0   8    0.22    0.23
  -4   0   8    0.18    0.21
  -4   0  -8    0.11    0.20
   4   2   0   41.28    4.74
  -4  -2   0   37.88    4.35
   4   2   1   16.10    1.86
   4   2  -1   16.78    1.94
   4  -2   1   14.06    1.65
  -4  -2  -1   16.10    1.86
  -4  -2   1   14.49    1.69
  -4   2  -1   14.34    1.69
   4   2  -2   16.22    1.91
   4  -2   2   17.54    2.04
  -4  -2   2   17.54    2.06
  -4   2  -2   19.55    2.27
   4   2  -3    2.84    0.51
   4  -2   3    2.87    0.47
  -4  -2  -3    1.61    0.35
  -4  -2   3    1.64    0.38
  -4   2  -3    2.38    0.40
   4   2   4    4.09    0.60
   4  -2   4    2.66    0.46
  -4  -2  -4    2.16    0.39
  -4  -2   4    2.46    0.41
  -4   2  -4    2.08    0.39
   4   2  -5    2.60    0.47
   4  -2   5    0.99    0.32
  -4  -2  -5    1.57    0.36
  -4  -2   5    1.87    0.38
   4   2   6    1.91    0.37
   4   2  -6    2.67    0.52
   4  -2   6    1.88    0.37
  -4  -2  -6    3.63    0.54
   4   2   7    0.74    0.26
   4  -2  -7    0.22    0.28
   4   2  -7    0.42    0.31
   4  -2   7    0.57    0.25
  -4  -2  -7    0.35    0.24
  -4  -2   7    0.49    0.30
  -4   2  -7    0.55    0.27
   4   2   8    0.35    0.25
   4  -2  -8    0.60    0.31
   4   2  -8    0.71    0.29
   4  -2   8    0.96    0.33
  -4  -2  -8    0.73    0.29
  -4   2   8    0.65    0.26
  -4  -2   8    0.67    0.27
  -4   2  -8    1.29    0.33
   4   2   9    0.19    0.25
   4  -2  -9    0.21    0.22
   4   2  -9    0.17    0.23
   4  -2   9    0.02    0.19
  -4  -2  -9    0.17    0.25
  -4   2   9    0.12    0.22
  -4  -2   9    0.22    0.24
  -4   2  -9    0.02    0.21
   4   4   0  128.20   14.65
  -4  -4   0  162.23   18.54
   4  -4   1   10.95    1.31
  -4   4  -1   10.52    1.26
   4   4  -2    2.21    0.37
   4  -4   2    1.20    0.29
  -4  -4   2    2.15    0.41
  -4   4  -2    1.59    0.31
   4   4  -3  120.79   13.86
  -4  -4   3  136.00   15.60
  -4   4  -3  128.82   14.75
   4   4   4    1.29    0.29
   4  -4   4    2.45    0.42
  -4  -4   4    2.22    0.39
  -4   4  -4    2.79    0.49
   4   4   5    8.66    1.08
   4   4  -5    8.62    1.08
   4  -4   5   10.23    1.27
  -4  -4  -5    8.48    1.06
  -4  -4   5   10.77    1.34
   4   4   6    0.66    0.27
   4   4  -6    1.17    0.35
  -4  -4  -6    1.07    0.29
  -4  -4   6    0.96    0.33
  -4   4  -6    1.05    0.30
   4   4   7    0.64    0.24
   4   4  -7    0.90    0.29
   4  -4   7    0.61    0.27
  -4  -4  -7    0.52    0.25
  -4  -4   7    0.91    0.33
  -4   4  -7    0.38    0.25
   4   4   8    0.09    0.19
   4   4  -8    0.03    0.18
  -4  -4  -8    0.04    0.17
  -4  -4   8    0.22    0.21
  -4   4  -8    0.20    0.20
   4   4   9    0.39    0.25
   4  -4   9    0.36    0.24
  -4  -4  -9    0.30    0.23
  -4  -4   9    0.47    0.27
   4   6   0    4.53    0.58
  -4  -6   0    3.86    0.51
   4  -6   1    8.70    1.07
  -4   6  -1    7.62    0.95
   4  -6   2    0.85    0.29
  -4   6  -2    0.57    0.27
   4   6  -3   16.62    1.97
   4  -6   3   14.83    1.78
  -4  -6   3   17.39    2.05
  -4   6  -3   15.06    1.80
   4   6  -4    0.51    0.22
   4  -6   4    0.57    0.24
  -4  -6   4    0.26    0.23
  -4   6  -4    0.83    0.29
   4   6  -5    7.41    0.96
   4  -6   5    6.12    0.82
  -4  -6   5    8.62    1.12
  -4   6  -5    8.22    1.04
   4   6  -6    0.89    0.32
   4  -6   6    1.89    0.40
  -4  -6   6    1.49    0.39
  -4   6  -6    1.86    0.43
  -4  -6  -7    1.34    0.31
  -4   6  -7    1.09    0.30
   4   6   8    0.22    0.20
   4   6  -8    0.12    0.15
   4  -6   8    0.11    0.17
  -4  -6  -8    0.13    0.23
  -4  -6   8    0.10    0.19
  -4   6  -8    0.22    0.19
   4   6   9    0.42    0.24
   4   6  -9    0.34    0.26
   4  -6   9    0.00    0.23
  -4  -6  -9    0.17    0.21
  -4  -6   9    0.24    0.28
  -4   6  -9    0.15    0.20
   4   8   0   52.89    6.07
  -4  -8   0   50.07    5.75
   4   8  -1    0.48    0.24
   4  -8   1    0.83    0.29
  -4  -8   1    0.54    0.23
  -4   8  -1    1.45    0.40
   4  -8   2   59.67    6.88
  -4  -8   2   58.20    6.69
  -4   8  -2   54.04    6.26
   4   8  -3    9.71    1.19
   4  -8   3   12.71    1.56
  -4  -8   3   10.55    1.28
  -4   8  -3   13.64    1.64
   4  -8   4    2.32    0.39
  -4  -8   4    2.75    0.44
  -4   8  -4    2.11    0.37
   4   8  -5    0.08    0.28
   4  -8   5    0.62    0.30
  -4  -8   5    0.29    0.28
   4   8  -6    0.47    0.33
   4  -8   6    0.92    0.31
  -4  -8   6    0.19    0.27
   4  -8   7    0.28    0.27
  -4  -8   7    0.28    0.19
  -4   8  -7    0.32    0.26
   4   8  -8    0.75    0.26
   4  -8   8    0.01    0.16
  -4  -8   8    0.38    0.21
  -4   8  -8    0.04    0.17
   4   8  -9    0.21    0.23
   4  -8   9    0.08    0.21
  -4  -8   9    0.15    0.24
  -4   8  -9    0.03    0.19
   4  10   0   17.30    2.01
  -4 -10   0   19.28    2.24
   4  10  -1    0.19    0.22
   4 -10   1    0.20    0.27
   4  10  -2    1.41    0.27
   4 -10   2    1.32    0.32
  -4 -10   2    1.03    0.29
  -4  10  -2    1.30    0.32
   4 -10   3   -0.09    0.29
  -4 -10   3    0.77    0.25
  -4  10  -3    0.29    0.25
   4 -10   4    2.02    0.39
  -4 -10   4    1.16    0.31
  -4  10  -4    1.95    0.40
   4  10  -5    0.16    0.29
   4 -10   5    0.16    0.31
  -4 -10   5    1.70    0.43
  -4  10  -5    0.22    0.32
   4  10  -6    3.58    0.57
   4 -10   6    3.41    0.57
  -4 -10   6    3.83    0.59
   4 -10   7    0.29    0.22
  -4 -10   7   -0.08    0.17
  -4  10  -7    0.33    0.25
   4 -10   8    1.02    0.28
  -4 -10   8    0.38    0.20
   4  12   0    1.33    0.28
   4  12  -1    1.59    0.29
   4 -12   1    1.19    0.29
  -4  12  -1    1.40    0.32
   4 -12   2    6.77    0.88
  -4 -12   2    6.20    0.79
   4  12  -3   17.93    2.14
   4 -12   3   20.68    2.46
  -4 -12   3   21.74    2.59
   4  12  -4    3.05    0.54
   4 -12   4    3.35    0.59
  -4  12  -4    3.43    0.59
   4  12  -5    0.39    0.30
   4 -12   5    0.28    0.29
  -4 -12   5    0.32    0.29
   4  12  -6    0.04    0.19
   4 -12   6    0.27    0.26
  -4 -12   6    0.54    0.24
  -4  12  -6    0.05    0.23
   4 -12   7    0.99    0.29
  -4 -12   7    1.11    0.29
   4  12  -8    0.06    0.19
   4 -12   8    0.08    0.17
  -4  12  -8   -0.10    0.18
   4  14   0    0.21    0.27
   4 -14   1    2.73    0.45
  -4  14  -1    4.25    0.60
   4 -14   2    1.32    0.36
  -4 -14   2    1.34    0.36
   4  14  -3   34.08    4.02
   4 -14   3   43.78    5.14
  -4 -14   3   36.37    4.26
  -4  14  -3   44.67    5.23
   4  14  -4    0.67    0.32
   4 -14   4    0.81    0.37
  -4  14  -4    0.88    0.40
   4  14  -5    0.08    0.24
  -4 -14   5    0.00    0.23
  -4  14  -5    0.17    0.27
   4  14  -6    0.05    0.17
   4 -14   6    0.15    0.19
  -4 -14   6    0.02    0.17
  -4  14  -6    0.03    0.21
   4  14  -7    1.89    0.39
   4 -14   7    1.87    0.41
  -4  14  -7    1.42    0.37
   4  16   0    7.86    1.06
  -4 -16   0    4.81    0.69
   4 -16   1    1.24    0.38
  -4 -16   1    0.98    0.33
  -4  16  -1    1.23    0.38
  -4 -16   2   17.36    2.11
  -4  16  -2   16.24    2.03
   4  16  -3    0.44    0.28
  -4  16  -3    0.59    0.39
   4  16  -4    3.36    0.55
  -4 -16   4    2.72    0.52
  -4  16  -4    2.49    0.52
   4 -16   5    0.13    0.25
  -4 -16   5    0.04    0.22
  -4 -16   6    0.57    0.25
  -4  16  -6    0.31    0.25
   4  16  -7   -0.05    0.18
   4 -16   7    0.19    0.22
  -4 -16   7    0.05    0.19
   4  18   0    8.82    1.14
  -4 -18   0   12.73    1.56
   4 -18   1    0.91    0.34
   4  18  -2    0.83    0.31
  -4  18  -2    0.62    0.33
   4  18  -3    0.55    0.30
   4 -18   3    0.24    0.31
  -4 -18   3    0.42    0.24
  -4  18  -3    0.75    0.35
   4  18  -4    0.27    0.25
  -4 -18   4    0.20    0.22
  -4  18  -4    0.39    0.29
   4  18  -5    0.23    0.21
   4 -18   5    0.01    0.23
  -4 -18   5    0.22    0.26
  -4  18  -5    0.28    0.27
   4  18  -6    0.13    0.20
   4 -18   6    0.07    0.20
  -4 -18   6    0.06    0.21
  -4 -20   0    1.63    0.34
   4 -20   1   -0.13    0.22
  -4 -20   1    0.06    0.22
  -4  20  -1    0.31    0.25
   4  20  -2    1.12    0.29
   4 -20   2    0.89    0.30
  -4 -20   2    0.99    0.33
  -4  20  -2    0.49    0.31
   4  20  -3    0.04    0.21
   4 -20   3    0.43    0.27
  -4 -20   3    0.13    0.23
  -4  20  -3    0.25    0.24
   4  20  -4    0.35    0.23
   4 -20   4    1.13    0.42
  -4 -20   4    0.26    0.21
  -4  20  -4    1.23    0.40
   4  20  -5    0.29    0.26
   4 -20   5   -0.08    0.23
  -4 -20   5   -0.10    0.21
  -4  20  -5    0.12    0.24
   4 -22   0    0.11    0.28
  -4 -22   0   -0.11    0.19
   4  22  -1    0.19    0.25
   4 -22   1    0.10    0.23
  -4 -22   1   -0.33    0.25
  -4  22  -1    0.21    0.25
   4  22  -2    0.00    0.20
  -4 -22   2    0.68    0.28
  -4  22  -2    0.15    0.25
   4  22  -3    0.56    0.30
   4 -22   3    0.50    0.30
  -4 -22   3    0.98    0.34
   4  22  -4   -0.05    0.19
   4 -22   4    0.07    0.23
  -4 -22   4    0.02    0.19
  -4  22  -4   -0.02    0.22
   4  24   0    0.16    0.23
   4 -24   0    0.40    0.27
  -4 -24   0    0.02    0.20
   4  24  -1    0.59    0.30
  -4 -24   1    0.38    0.27
  -4  24  -1    0.17    0.24
   4  24  -2    0.54    0.27
   4 -24   2    0.20    0.23
  -4 -24   2    1.14    0.32
  -4  24  -2   -0.11    0.30
   4  24  -3    0.29    0.27
   4 -24   3    0.28    0.27
  -4 -24   3    0.37    0.29
  -4  24  -3    0.37    0.27
   5   1   1  427.55   48.83
  -5  -1  -1  489.54   55.92
   5  -1   2   47.77    5.49
  -5   1  -2   54.16    6.22
   5   1   3   36.73    4.24
   5   1  -3   37.57    4.36
   5  -1   3   32.15    3.73
  -5  -1  -3   32.99    3.83
  -5  -1   3   46.91    5.42
  -5   1  -3   28.19    3.28
   5   1   4    1.87    0.36
   5  -1   4    2.12    0.39
  -5  -1  -4    2.38    0.39
  -5  -1   4    1.70    0.33
  -5   1  -4    1.90    0.36
   5   1   5  163.84   18.77
   5   1  -5  130.06   14.91
   5  -1   5  168.92   19.35
  -5  -1   5  117.71   13.50
  -5   1  -5  154.68   17.73
   5  -1  -6    0.51    0.28
   5  -1   6    1.35    0.31
  -5  -1  -6    1.70    0.37
  -5  -1   6    0.67    0.28
  -5   1  -6    1.04    0.29
   5   1   7    1.08    0.31
   5   1  -7    0.70    0.27
  -5  -1  -7    1.12    0.30
  -5  -1   7    1.03    0.31
   5   1   8    0.08    0.20
   5  -1  -8    0.20    0.22
   5   1  -8   -0.02    0.18
   5  -1   8    0.12    0.21
  -5   1  -8    0.20    0.23
   5   1  -9    2.22    0.49
  -5  -1  -9    3.22    0.61
  -5   1   9    2.46    0.49
  -5  -1   9    2.92    0.57
  -5   1  -9    2.57    0.50
   5   3   0  431.38   49.47
  -5  -3   0  424.33   48.62
   5   3  -1    1.31    0.23
   5  -3   1    1.56    0.35
  -5  -3   1    1.91    0.28
  -5   3  -1    1.56    0.33
   5   3   2   56.19    6.45
   5   3  -2   59.51    6.83
   5  -3   2   54.66    6.28
  -5  -3  -2   44.19    5.08
  -5   3  -2   54.46    6.26
   5   3   3   27.48    3.19
   5  -3   3   33.73    3.91
  -5  -3  -3   28.10    3.27
  -5  -3   3   30.63    3.57
  -5   3  -3   30.12    3.50
   5   3   4   66.30    7.63
  -5  -3  -4   57.64    6.64
  -5  -3   4   69.09    7.95
  -5   3  -4   66.80    7.70
   5   3  -5    7.60    1.00
   5  -3   5    7.30    0.97
  -5  -3  -5    6.43    0.83
  -5  -3   5    6.33    0.85
  -5   3  -5    6.88    0.90
   5   3  -6    0.53    0.30
   5  -3   6    1.18    0.31
  -5  -3  -6    0.47    0.27
  -5  -3   6    0.34    0.30
   5   3   7    0.79    0.30
   5   3  -7    1.28    0.34
   5  -3   7    0.84    0.27
  -5  -3  -7    1.10    0.31
  -5  -3   7    1.27    0.36
  -5   3  -7    1.20    0.35
   5   3   8    0.28    0.25
   5   3  -8    0.31    0.21
   5  -3   8    0.18    0.20
  -5  -3  -8    0.63    0.30
  -5   3  -8    0.21    0.22
   5   3   9    0.27    0.28
   5  -3  -9    0.21    0.21
   5   3  -9    0.21    0.24
   5  -3   9    0.13    0.20
  -5   3  -9    0.15    0.23
   5   5   0   93.49   10.69
  -5  -5   0   79.33    9.07
   5  -5   1   10.18    1.23
  -5   5  -1   11.24    1.35
   5   5  -2   27.71    3.21
  -5   5  -2   29.17    3.39
   5  -5   3    2.82    0.45
  -5  -5   3    3.30    0.50
  -5   5  -3    2.96    0.49
   5   5  -4   15.30    1.84
   5  -5   4   11.05    1.37
  -5  -5   4    8.57    1.07
  -5   5  -4    9.39    1.17
   5   5   5    1.68    0.34
   5  -5   5    2.68    0.45
  -5  -5   5    2.70    0.48
  -5   5  -5    2.00    0.39
   5   5   6    0.65    0.32
   5   5  -6    0.85    0.32
   5  -5   6    1.00    0.30
  -5  -5  -6    1.12    0.31
  -5  -5   6    1.25    0.41
  -5   5  -6    1.37    0.32
   5   5   7    0.41    0.23
   5  -5   7    0.12    0.21
  -5  -5  -7    0.24    0.19
  -5  -5   7    0.66    0.25
   5   5  -8    0.90    0.25
   5  -5   8    0.66    0.26
  -5  -5  -8    0.88    0.26
  -5   5  -8    0.88    0.33
   5   5   9    0.13    0.20
   5   5  -9    0.04    0.22
   5  -5   9    0.19    0.23
  -5  -5   9    0.12    0.24
  -5   5  -9    0.10    0.20
   5   7   0   50.43    5.78
  -5  -7   0   56.86    6.52
   5   7  -1    0.61    0.20
   5  -7   1    1.82    0.42
  -5  -7   1    0.70    0.21
  -5   7  -1    1.44    0.37
   5  -7   2    3.27    0.53
  -5   7  -2    2.47    0.46
   5  -7   3   30.23    3.54
  -5  -7   3   24.23    2.83
  -5   7  -3   29.04    3.41
   5   7  -4   11.83    1.44
   5  -7   4   13.38    1.63
  -5   7  -4   11.13    1.36
   5  -7   5    3.05    0.52
  -5  -7   5    2.15    0.45
  -5   7  -5    1.27    0.32
  -5  -7   6    2.68    0.50
  -5   7  -6    1.84    0.37
   5   7  -7    3.63    0.55
   5  -7   7    3.04    0.52
  -5  -7   7    3.77    0.56
  -5   7  -7    3.02    0.55
   5   7  -8    0.69    0.24
   5  -7   8    0.35    0.20
  -5  -7  -8    0.46    0.22
   5   7   9    0.24    0.22
   5   7  -9    0.03    0.20
   5  -7   9   -0.08    0.19
  -5  -7  -9   -0.08    0.23
  -5  -7   9    0.04    0.21
   5   9   0    3.21    0.44
  -5  -9   0    3.09    0.43
   5   9  -1   38.23    4.40
   5  -9   1   30.01    3.50
  -5  -9   1   33.97    3.93
  -5   9  -1   34.11    3.98
   5   9  -2    3.70    0.49
   5  -9   2    4.11    0.60
  -5   9  -2    3.82    0.59
   5  -9   3   98.68   11.34
  -5   9  -3   98.37   11.32
   5   9  -4    0.55    0.24
  -5   9  -4    0.02    0.25
   5   9  -5   53.82    6.26
   5  -9   5   58.31    6.75
  -5  -9   5   43.40    5.07
  -5   9  -5   59.55    6.89
   5   9  -6    0.11    0.23
  -5  -9   6    0.24    0.27
  -5   9  -6    0.41    0.27
   5   9  -7    9.28    1.19
   5  -9   7    7.74    1.04
  -5  -9   7    9.18    1.18
   5   9  -8    0.19    0.17
  -5  -9   8    0.06    0.19
  -5   9  -8    0.32    0.21
   5  11   0    3.49    0.47
  -5 -11   0    4.59    0.60
   5  11  -1    9.95    1.20
   5 -11   1    7.49    0.95
  -5 -11   1    8.98    1.09
  -5  11  -1    6.68    0.86
   5  11  -2   -0.05    0.20
   5 -11   2    0.44    0.28
   5 -11   3    7.73    1.00
  -5  11  -3    7.68    1.00
   5 -11   4    0.63    0.38
  -5  11  -4    0.98    0.35
   5  11  -5    1.63    0.38
   5 -11   5    0.76    0.38
  -5  11  -5    0.86    0.33
   5  11  -6    0.24    0.21
   5 -11   6    0.44    0.26
  -5  11  -6    0.57    0.28
   5  11  -7    1.17    0.30
  -5 -11   7    1.18    0.29
  -5  11  -7    1.03    0.31
   5  11  -8    0.09    0.19
   5 -11   8    0.50    0.23
  -5 -11   8    0.07    0.19
  -5  11  -8    0.51    0.24
   5  13   0  130.31   14.91
  -5 -13   0  136.37   15.62
   5  13  -1    3.72    0.50
  -5 -13   1    3.62    0.53
  -5  13  -1    3.54    0.54
   5  13  -2    4.57    0.61
   5 -13   2    3.27    0.52
  -5 -13   2    4.69    0.66
   5 -13   3    8.63    1.15
  -5 -13   3    8.66    1.11
  -5  13  -3    8.81    1.18
   5 -13   4   54.75    6.37
  -5 -13   4   57.07    6.62
   5  13  -5    0.59    0.27
   5 -13   5    0.61    0.30
  -5  13  -5    0.37    0.30
   5  13  -6    1.70    0.36
   5 -13   6    1.13    0.33
   5  13  -7    0.18    0.19
   5 -13   7   -0.02    0.18
  -5 -13   7    0.31    0.22
  -5  13  -7    0.33    0.22
   5  13  -8    0.39    0.24
  -5 -13   8    0.12    0.20
  -5  13  -8    0.03    0.18
   5  15   0    1.40    0.32
  -5 -15   0    1.05    0.32
   5 -15   1    0.18    0.32
  -5  15  -1   -0.07    0.30
   5 -15   2   16.61    2.04
  -5  15  -2   15.63    1.97
   5 -15   3    0.68    0.41
  -5 -15   3    0.34    0.28
  -5  15  -3    0.57    0.40
   5  15  -4    1.04    0.38
   5 -15   4    1.54    0.41
  -5 -15   4    1.08    0.31
  -5  15  -4    1.22    0.40
   5  15  -5    0.79    0.29
   5 -15   5   -0.04    0.29
  -5 -15   5   -0.06    0.25
  -5  15  -5    0.15    0.27
   5  15  -6    0.32    0.21
   5 -15   6    0.91    0.30
  -5 -15   6    1.06    0.33
  -5  15  -6    1.06    0.34
   5  15  -7    0.18    0.26
  -5 -15   7    0.33    0.22
  -5  15  -7    0.26    0.22
   5  17   0    0.36    0.32
   5  17  -1    4.30    0.66
   5 -17   1    1.99    0.46
  -5  17  -1    2.71    0.61
   5  17  -2    0.38    0.28
  -5 -17   2    0.30    0.32
  -5  17  -2    0.57    0.36
   5 -17   3   11.20    1.46
  -5 -17   3   12.21    1.53
  -5  17  -3   11.93    1.54
   5  17  -4    0.66    0.29
   5 -17   4    0.81    0.37
  -5 -17   4    0.73    0.32
  -5  17  -4    0.64    0.35
   5  17  -5    6.06    0.84
   5 -17   5    9.04    1.21
  -5 -17   5    6.97    0.96
   5  17  -6    0.07    0.20
  -5 -17   6    0.24    0.22
  -5  17  -6    0.01    0.23
   5  19   0   -0.02    0.28
   5  19  -1    0.63    0.24
   5 -19   1    0.06    0.25
  -5 -19   1    0.57    0.30
  -5  19  -1    1.14    0.37
   5 -19   2    0.03    0.25
  -5  19  -2    0.03    0.29
   5  19  -3    2.55    0.47
   5 -19   3    2.04    0.46
  -5 -19   3    2.73    0.46
  -5  19  -3    1.78    0.45
   5  19  -4    0.15    0.21
   5 -19   4    0.27    0.30
  -5 -19   4    0.07    0.20
  -5  19  -4    0.27    0.31
   5 -19   5    0.49    0.27
  -5 -19   5    0.26    0.26
   5  19  -6   -0.08    0.19
   5 -19   6   -0.03    0.20
   5  21   0    0.83    0.30
  -5 -21   0    1.27    0.31
   5  21  -1    0.50    0.24
  -5 -21   1    0.83    0.27
  -5  21  -1    0.32    0.26
  -5 -21   2    3.93    0.64
  -5  21  -2    2.63    0.54
   5  21  -3    0.51    0.25
   5 -21   3    0.00    0.25
  -5 -21   3    0.28    0.23
  -5  21  -3   -0.06    0.24
   5  21  -4    0.20    0.21
   5 -21   4    0.62    0.33
  -5 -21   4    0.24    0.23
  -5  21  -4    0.37    0.31
   5  21  -5    0.46    0.25
   5 -21   5    0.68    0.31
  -5 -21   5    0.78    0.29
   5  23   0    1.20    0.33
  -5 -23   0    2.21    0.42
   5 -23   1    0.01    0.24
  -5 -23   1   -0.07    0.24
  -5  23  -1    0.01    0.27
   5  23  -2    0.14    0.22
   5 -23   2    0.32    0.31
  -5 -23   2    0.30    0.26
  -5  23  -2    0.32    0.34
   5  23  -3    0.13    0.20
   5 -23   3    0.10    0.23
  -5 -23   3   -0.05    0.20
  -5  23  -3    0.12    0.22
   5 -25   0    0.13    0.27
  -5 -25   0    0.53    0.24
   5 -25   1    0.13    0.24
  -5 -25   1    0.14    0.25
   6   0   4   25.18    2.94
  -6   0  -4   24.84    2.92
   6   0   6   14.87    1.83
  -6   0   6    8.74    1.11
  -6   0  -6   11.21    1.38
   6   0  -8    1.45    0.33
   6   0   8    2.04    0.45
  -6   0   8    1.74    0.35
  -6   0  -8    2.37    0.44
   6   2   1   34.44    3.95
   6  -2   1   34.33    3.97
   6   2   2   20.05    2.34
   6   2  -2   15.74    1.85
   6  -2   2   21.80    2.53
  -6  -2  -2   17.97    2.09
  -6   2  -2   18.92    2.22
   6  -2   3   10.56    1.27
  -6  -2  -3   12.16    1.45
  -6   2  -3   14.05    1.68
   6   2   4    9.57    1.18
   6  -2   4    8.79    1.09
  -6  -2  -4    9.55    1.16
  -6  -2   4    7.56    0.95
  -6   2  -4    8.37    1.04
   6   2   5    4.80    0.67
   6   2  -5    6.02    0.80
   6  -2   5    4.99    0.69
  -6  -2  -5    5.38    0.73
  -6   2  -5    5.69    0.76
   6   2   6    1.53    0.37
   6   2  -6    0.68    0.29
   6  -2   6    1.03    0.32
  -6  -2  -6    0.67    0.33
  -6  -2   6    1.23    0.34
  -6   2  -6    0.95    0.29
   6  -2   7    0.08    0.19
  -6  -2  -7    0.19    0.23
  -6  -2   7    0.69    0.25
  -6   2  -7    0.02    0.19
   6   2   8    0.26    0.22
   6  -2  -8    0.09    0.19
   6   2  -8    0.21    0.18
  -6  -2  -8    0.19    0.21
  -6  -2   8    0.11    0.16
  -6   2  -8    0.23    0.20
   6   2   9    0.23    0.24
   6  -2  -9    0.41    0.24
   6   2  -9    0.19    0.22
   6  -2   9    0.15    0.22
  -6  -2  -9    0.26    0.25
  -6  -2   9    0.27    0.24
  -6   2  -9    0.20    0.25
   6   4   0    4.14    0.49
  -6  -4   0    4.79    0.56
   6   4  -1   55.92    6.41
   6  -4   1   37.05    4.28
  -6   4  -1   37.67    4.34
   6   4  -2    1.07    0.25
   6  -4   2    0.68    0.26
  -6  -4   2    0.46    0.25
  -6   4  -2    0.86    0.28
   6   4  -3    4.97    0.64
   6  -4   3    4.04    0.57
  -6   4  -3    5.28    0.70
   6   4   4    0.40    0.19
  -6  -4  -4   -0.02    0.20
  -6  -4   4    0.13    0.23
   6   4  -5   49.65    5.76
   6  -4   5   45.14    5.25
  -6  -4  -5   44.60    5.16
  -6  -4   5   44.14    5.16
  -6   4  -5   37.36    4.34
   6   4   6    0.23    0.26
   6   4  -6    0.32    0.30
   6  -4   6    0.11    0.21
  -6  -4   6    0.37    0.37
   6   4   7    1.16    0.30
   6   4  -7    0.65    0.25
  -6  -4  -7    0.58    0.27
  -6  -4   7    0.44    0.23
  -6   4  -7    0.31    0.21
   6   4   8    0.14    0.17
   6   4  -8    0.00    0.18
  -6  -4  -8    0.13    0.18
  -6  -4   8    0.11    0.17
  -6   4  -8    0.12    0.18
   6   4   9    1.94    0.42
   6   4  -9    1.93    0.48
   6  -4   9    2.36    0.52
  -6  -4  -9    2.31    0.47
  -6  -4   9    2.48    0.50
   6   6   0   24.87    2.86
  -6  -6   0   35.48    4.07
   6   6  -1   39.75    4.57
  -6  -6   1   39.74    4.56
  -6   6  -1   43.86    5.07
   6   6  -2    0.43    0.22
   6  -6   2    0.28    0.26
  -6  -6   2    0.42    0.18
  -6   6  -2   -0.07    0.29
   6   6  -3   11.13    1.33
   6  -6   3   11.23    1.41
  -6  -6   3   11.39    1.38
  -6   6  -3   10.70    1.32
   6   6  -4    1.16    0.28
   6  -6   4    1.97    0.38
  -6  -6   4    2.15    0.38
  -6   6  -4    1.33    0.33
   6   6  -5   14.16    1.73
   6  -6   5   11.89    1.45
  -6  -6   5   12.97    1.60
  -6   6  -5   14.81    1.79
   6   6   6    0.28    0.25
   6  -6   6    0.09    0.20
  -6  -6   6    0.09    0.29
  -6   6  -6    0.10    0.22
   6   6  -7    1.15    0.28
  -6  -6  -7    0.88    0.26
  -6  -6   7    1.52    0.36
  -6   6  -7    0.78    0.26
   6   6   8    0.14    0.20
   6   6  -8    0.07    0.16
   6  -6   8    0.31    0.22
  -6  -6  -8    0.14    0.19
  -6  -6   8    0.19    0.19
  -6   6  -8    0.04    0.19
   6   6   9    1.15    0.35
   6  -6   9    0.82    0.33
  -6  -6  -9    0.99    0.30
  -6  -6   9    0.82    0.39
  -6   6  -9    0.85    0.32
   6   8   0  224.60   25.67
  -6  -8   0  252.82   28.90
   6   8  -1    0.29    0.20
   6  -8   1    0.37    0.34
  -6  -8   1    0.62    0.19
  -6   8  -1    0.54    0.37
   6   8  -2   15.15    1.77
   6  -8   2   20.34    2.45
  -6   8  -2   16.42    1.97
   6   8  -3    4.95    0.64
   6  -8   3    4.69    0.68
  -6   8  -3    5.03    0.71
   6   8  -4   65.20    7.53
   6  -8   4   70.61    8.14
  -6  -8   4   69.87    8.05
  -6   8  -4   69.61    8.03
   6   8  -5    0.34    0.30
   6  -8   5    0.92    0.36
  -6   8  -5    0.46    0.29
   6   8  -6    2.72    0.48
   6  -8   6    2.29    0.42
  -6   8  -6    1.75    0.37
   6   8  -7    0.88    0.25
  -6  -8   7    0.98    0.31
  -6   8  -7    0.81    0.29
   6   8  -8    0.83    0.27
   6  -8   8    1.37    0.34
  -6  -8   8    1.19    0.30
  -6   8  -8    1.21    0.33
   6  10  -1    1.12    0.25
   6 -10   1    1.22    0.33
  -6 -10   1    1.30    0.26
   6  10  -2    0.67    0.18
   6 -10   2    0.71    0.29
  -6 -10   2    1.16    0.23
  -6  10  -2    0.53    0.32
   6 -10   3    0.33    0.28
  -6 -10   3    0.63    0.25
  -6  10  -3    0.13    0.28
   6 -10   4    1.53    0.37
  -6  10  -4    0.78    0.33
   6  10  -5    0.94    0.33
   6 -10   5    0.75    0.31
  -6 -10   5    0.71    0.31
  -6  10  -5    0.72    0.30
   6 -10   6    0.26    0.23
  -6 -10   6    0.78    0.27
  -6  10  -6    0.62    0.30
   6  10  -7    0.04    0.19
   6 -10   7    0.07    0.18
  -6 -10   7    0.17    0.22
  -6  10  -7    0.05    0.20
   6 -10   8    0.27    0.20
  -6 -10   8   -0.02    0.17
   6  12   0   30.89    3.56
  -6 -12   0   30.97    3.59
   6  12  -1    2.43    0.37
  -6 -12   1    2.59    0.39
  -6  12  -1    1.86    0.38
   6  12  -2    8.37    1.02
   6 -12   2    9.23    1.17
  -6 -12   2    8.12    1.00
   6  12  -3    6.05    0.81
   6 -12   3    7.36    1.00
  -6 -12   3    7.01    0.91
  -6  12  -3    8.50    1.17
   6 -12   4   13.81    1.71
  -6 -12   4   10.18    1.29
  -6  12  -4   12.57    1.59
   6  12  -5    1.00    0.32
   6 -12   5    0.26    0.27
  -6 -12   5    0.28    0.29
   6  12  -6    2.79    0.51
   6 -12   6    2.76    0.51
  -6 -12   6    2.26    0.43
  -6  12  -6    3.27    0.58
   6  12  -7    1.36    0.36
   6 -12   7    1.05    0.29
  -6 -12   7    0.73    0.29
   6  12  -8    0.61    0.27
   6 -12   8    0.14    0.19
  -6 -12   8    0.23    0.25
  -6  12  -8    0.13    0.19
   6  14   0    0.24    0.22
  -6 -14   0    0.05    0.23
   6  14  -1    8.62    1.07
  -6 -14   1    6.59    0.86
  -6  14  -1    8.49    1.13
   6 -14   2   11.63    1.48
  -6  14  -2   11.96    1.54
   6  14  -3   11.31    1.39
   6 -14   3   12.93    1.65
  -6 -14   3   12.23    1.52
  -6  14  -3   13.70    1.73
   6  14  -4   -0.15    0.23
   6 -14   4    0.55    0.35
  -6 -14   4   -0.14    0.23
  -6  14  -4    0.35    0.34
   6 -14   5    0.35    0.31
  -6 -14   5    0.61    0.25
  -6  14  -5    0.38    0.30
   6  14  -6    0.18    0.19
   6 -14   6    0.09    0.20
  -6 -14   6    0.25    0.22
  -6  14  -6    0.36    0.24
   6  14  -7    1.16    0.32
   6 -14   7    0.78    0.26
  -6  14  -7    0.71    0.27
   6  16   0    5.72    0.76
  -6 -16   0    5.72    0.76
   6  16  -1    2.74    0.49
   6 -16   1    1.22    0.42
  -6 -16   1    1.73    0.38
  -6  16  -1    2.18    0.52
   6  16  -2    0.29    0.28
  -6  16  -2    0.85    0.41
   6  16  -3   -0.02    0.22
   6 -16   3    0.10    0.32
  -6 -16   3    0.12    0.22
  -6  16  -3    0.02    0.29
   6  16  -4    0.29    0.22
   6 -16   4    0.65    0.32
  -6 -16   4    0.56    0.23
  -6  16  -4    0.37    0.33
   6 -16   5    1.24    0.37
  -6 -16   5    1.48    0.36
  -6  16  -5    1.17    0.39
   6 -16   6    0.10    0.24
  -6 -16   6    0.26    0.22
  -6  16  -6    0.42    0.25
   6  16  -7    0.01    0.18
  -6 -16   7    0.02    0.21
  -6  16  -7    0.14    0.20
   6  18  -1    0.98    0.31
  -6  18  -1    0.28    0.30
   6  18  -2    0.80    0.26
   6 -18   2    1.53    0.41
  -6  18  -2    1.52    0.44
   6 -18   3    0.39    0.31
  -6 -18   3    0.13    0.20
  -6  18  -3    0.25    0.34
   6  18  -4    5.07    0.73
   6 -18   4    4.57    0.72
  -6 -18   4    3.24    0.51
  -6  18  -4    4.41    0.74
   6  18  -5    0.47    0.23
   6 -18   5    0.52    0.27
  -6 -18   5    0.53    0.25
   6  18  -6    1.05    0.31
  -6 -18   6    1.39    0.37
  -6  18  -6    0.80    0.32
   6  20   0    1.01    0.31
  -6 -20   0    0.36    0.23
   6  20  -1    0.38    0.20
   6 -20   1   -0.07    0.27
  -6  20  -1    0.19    0.27
   6  20  -2    3.29    0.53
  -6  20  -2    3.01    0.57
   6 -20   3    0.32    0.30
  -6 -20   3    0.35    0.21
  -6  20  -3    0.28    0.28
   6  20  -4    0.58    0.24
   6 -20   4    0.97    0.36
  -6 -20   4    0.79    0.27
  -6  20  -4    1.24    0.39
   6  20  -5    0.33    0.26
   6 -20   5    0.43    0.26
  -6 -20   5    0.58    0.26
   6  22   0    0.06    0.26
   6  22  -1    0.22    0.22
   6 -22   1    0.05    0.24
   6  22  -2    0.11    0.18
   6 -22   2   -0.01    0.24
  -6 -22   2    0.39    0.27
  -6  22  -2   -0.21    0.26
   6 -22   3    0.50    0.32
  -6 -22   3    1.37    0.35
  -6  22  -3    0.34    0.28
   6  22  -4   -0.02    0.22
   6 -22   4   -0.16    0.22
   6  24   0    0.11    0.21
   6  24  -1    1.34    0.33
   6 -24   1    0.74    0.29
  -6 -24   1    1.23    0.32
   6 -24   2    0.04    0.28
  -6 -24   2    0.09    0.22
  -6  24  -2   -0.01    0.28
   7   1   1   12.97    1.51
   7  -1   1   15.07    1.77
  -7  -1  -1   12.73    1.48
  -7   1  -1   12.82    1.52
   7   1   3  188.71   21.58
   7  -1   3  161.74   18.50
   7   1   4    5.87    0.75
   7   1  -4    5.53    0.75
   7  -1   4    5.60    0.72
   7   1   5    9.12    1.13
   7  -1   5    8.29    1.05
  -7  -1  -5   12.59    1.53
  -7   1  -5   11.31    1.40
   7   1   6    0.18    0.27
   7   1  -6   -0.09    0.23
   7  -1   6    0.26    0.28
  -7  -1   6    0.22    0.25
  -7   1  -6    0.27    0.27
   7   1   7    8.09    1.08
   7   1  -7    7.22    0.94
   7  -1   7    6.60    0.88
  -7  -1  -7    6.63    0.90
  -7  -1   7    7.82    1.01
   7   1   8    0.45    0.22
   7  -1  -8    0.10    0.16
   7   1  -8    0.26    0.17
   7  -1   8    0.06    0.17
  -7  -1  -8    0.78    0.29
  -7   1  -8    0.05    0.18
   7  -1  -9    0.22    0.21
   7  -1   9    0.69    0.32
  -7  -1  -9    0.78    0.34
  -7   1   9    0.40    0.25
  -7  -1   9    0.96    0.30
  -7   1  -9    0.63    0.27
   7   3   1    8.85    1.03
   7   3  -1    7.67    0.91
   7  -3   1   11.38    1.36
  -7  -3  -1    8.85    1.03
  -7   3  -1   12.21    1.45
   7   3   2  114.14   13.07
   7   3  -2   77.12    8.84
  -7  -3  -2  112.02   12.82
  -7  -3   2   94.82   10.86
  -7   3  -2  109.01   12.49
   7   3  -3    1.21    0.25
   7  -3   3    1.97    0.34
  -7  -3   3    1.56    0.31
   7   3   4    8.80    1.10
  -7  -3  -4    8.97    1.09
  -7  -3   4    8.96    1.11
  -7   3  -4   12.08    1.45
   7   3   5    1.80    0.37
   7   3  -5    2.15    0.41
   7  -3   5    2.05    0.39
  -7  -3  -5    2.13    0.39
  -7  -3   5    2.36    0.44
   7   3   6    3.68    0.58
   7   3  -6    3.69    0.58
  -7  -3  -6    3.43    0.58
  -7  -3   6    4.29    0.68
  -7   3  -6    2.84    0.45
   7   3   7    0.23    0.22
   7   3  -7    0.12    0.20
   7  -3   7    0.59    0.25
  -7  -3  -7    0.38    0.29
  -7   3  -7    0.08    0.19
   7   3   8   -0.01    0.18
   7   3  -8    0.27    0.18
   7  -3   8    0.49    0.24
  -7   3  -8    0.15    0.19
   7   3   9   -0.06    0.24
   7   3  -9    0.14    0.24
   7  -3   9    0.05    0.19
  -7   3  -9    0.08    0.21
   7   5   0    5.61    0.66
  -7  -5   0    4.56    0.54
   7   5  -1    0.33    0.15
  -7  -5   1    0.25    0.18
  -7   5  -1    0.88    0.36
   7  -5   2    0.32    0.30
  -7   5  -2    0.88    0.31
   7   5   3    0.52    0.19
   7   5  -3    1.23    0.25
   7  -5   3    1.18    0.29
  -7  -5  -3    1.36    0.29
  -7   5  -3    0.87    0.32
   7   5   4    6.12    0.76
   7  -5   4    9.87    1.23
  -7  -5  -4    7.07    0.89
  -7  -5   4    7.59    0.96
  -7   5  -4    7.90    0.99
   7   5   5    0.59    0.27
   7   5  -5    0.75    0.31
   7  -5   5    0.90    0.32
  -7  -5  -5    0.93    0.28
  -7  -5   5    0.91    0.35
  -7   5  -5    0.87    0.29
   7   5   6    0.01    0.25
  -7  -5  -6    0.25    0.25
  -7  -5   6    0.10    0.30
   7   5   7    0.16    0.21
   7   5  -7    0.34    0.22
   7  -5   7    0.40    0.22
  -7  -5  -7    0.20    0.19
  -7  -5   7    0.32    0.22
  -7   5  -7    0.50    0.23
   7   5  -8    0.38    0.20
   7  -5   8    0.27    0.22
  -7  -5  -8    0.26    0.21
  -7   5  -8    0.80    0.30
   7   5  -9   -0.08    0.20
   7  -5   9   -0.02    0.22
  -7  -5   9    0.15    0.25
  -7   5  -9    0.10    0.21
   7   7  -1   11.01    1.29
  -7  -7   1   10.21    1.21
  -7   7  -1   12.77    1.57
   7   7  -2   25.38    2.94
  -7   7  -2   19.76    2.35
   7   7  -3    0.56    0.20
  -7   7  -3    0.44    0.27
   7  -7   4    3.41    0.52
  -7   7  -4    2.87    0.46
   7   7  -5    9.86    1.25
   7  -7   5    6.28    0.83
  -7  -7   5    8.86    1.17
   7   7  -6    2.99    0.50
   7  -7   6    1.11    0.29
  -7  -7  -6    1.83    0.37
  -7   7  -6    1.60    0.39
   7   7   7    0.25    0.20
   7   7  -7    0.04    0.17
   7  -7   7    0.13    0.19
  -7  -7  -7    0.15    0.22
  -7  -7   7    0.20    0.19
  -7   7  -7    0.10    0.20
   7   7   8    0.68    0.26
   7   7  -8    0.96    0.28
   7  -7   8    0.78    0.27
  -7  -7  -8    0.91    0.25
   7   9   0    5.24    0.65
  -7  -9   0    4.62    0.59
   7   9  -1   17.89    2.08
   7  -9   1   15.59    1.88
  -7  -9   1   16.55    1.94
  -7   9  -1   13.27    1.65
   7   9  -2    1.30    0.23
   7  -9   2    1.01    0.35
  -7  -9   2    0.41    0.17
  -7   9  -2    1.14    0.37
   7   9  -3   26.74    3.10
  -7   9  -3   33.75    3.95
   7  -9   4    0.17    0.26
  -7  -9   4    0.40    0.25
  -7   9  -4    0.09    0.30
   7   9  -5   21.45    2.56
   7  -9   5   21.28    2.52
  -7  -9   5   26.04    3.09
   7   9  -6    0.20    0.25
   7  -9   6    0.37    0.24
  -7  -9   6    0.32    0.24
  -7   9  -6    0.67    0.27
   7   9  -7    2.38    0.43
   7  -9   7    2.72    0.48
  -7  -9   7    2.17    0.42
   7   9  -8    0.02    0.17
   7  -9   8    0.05    0.22
  -7  -9   8   -0.11    0.19
  -7   9  -8    0.04    0.20
   7  11   0    1.03    0.24
  -7 -11   0    0.81    0.23
   7  11  -1    4.68    0.60
  -7 -11   1    4.56    0.59
  -7  11  -1    3.36    0.53
   7  11  -2    1.71    0.31
   7 -11   2    2.73    0.48
  -7 -11   2    1.80    0.31
   7  11  -3    3.91    0.54
   7 -11   3    3.72    0.60
  -7 -11   4    0.57    0.28
  -7  11  -4    1.48    0.38
   7 -11   5    1.43    0.36
  -7 -11   5    1.62    0.36
  -7  11  -5    0.87    0.32
   7  11  -6    0.97    0.27
   7 -11   6    0.12    0.26
  -7 -11   6    0.35    0.20
  -7  11  -6    0.02    0.23
   7  11  -7    0.16    0.17
  -7 -11   7    0.18    0.20
  -7  11  -7    0.37    0.23
   7  11  -8    0.42    0.24
   7 -11   8    0.38    0.23
  -7 -11   8    0.19    0.21
  -7  11  -8    0.22    0.23
   7  13  -1    7.07    0.88
  -7 -13   1    7.07    0.89
   7 -13   2   44.77    5.22
  -7  13  -2   40.19    4.71
   7  13  -3    1.27    0.30
   7 -13   3    1.87    0.47
  -7  13  -3    2.32    0.52
   7 -13   4    2.19    0.46
  -7 -13   4    1.52    0.36
   7  13  -5    1.24    0.31
   7 -13   5    0.63    0.30
  -7 -13   5    0.81    0.27
  -7  13  -5    0.61    0.31
   7  13  -6    4.76    0.68
   7 -13   6    5.40    0.77
  -7 -13   6    4.98    0.74
   7  13  -7    0.64    0.25
   7 -13   7    0.46    0.24
  -7 -13   7    0.24    0.23
  -7  13  -7    0.43    0.24
   7  15   0   11.58    1.40
  -7 -15   0   13.72    1.66
   7  15  -1    0.35    0.30
   7 -15   1    0.18    0.31
  -7 -15   1    0.90    0.34
  -7  15  -1    0.26    0.34
   7  15  -2    0.67    0.31
  -7 -15   2    1.32    0.36
  -7  15  -2    1.33    0.44
   7  15  -3    0.49    0.27
   7 -15   3    0.51    0.34
  -7  15  -3    0.69    0.40
   7 -15   4    3.35    0.59
  -7  15  -4    3.64    0.64
   7  15  -5    1.03    0.28
  -7 -15   5    0.24    0.21
  -7  15  -5    0.10    0.28
   7  15  -6    0.34    0.20
   7 -15   6    0.06    0.19
  -7 -15   6    0.45    0.23
  -7  15  -6    0.18    0.23
   7  15  -7    0.06    0.21
   7 -15   7    0.01    0.15
  -7 -15   7    0.21    0.22
  -7  15  -7    0.02    0.20
   7  17   0    0.79    0.27
  -7 -17   0    0.20    0.25
   7  17  -1    1.96    0.39
  -7 -17   1    2.02    0.38
   7  17  -2    0.29    0.21
   7 -17   2    0.24    0.29
  -7 -17   2    0.12    0.22
  -7  17  -2    0.48    0.33
   7  17  -3    2.46    0.42
   7 -17   3    2.48    0.51
   7 -17   4    0.22    0.27
  -7  17  -4    0.24    0.29
   7  17  -5    3.82    0.59
   7 -17   5    3.75    0.67
  -7 -17   5    3.49    0.55
  -7  17  -5    3.68    0.64
   7  17  -6    0.27    0.21
   7 -17   6    0.33    0.25
  -7 -17   6    0.35    0.23
  -7  17  -6    0.35    0.24
   7  19   0   -0.01    0.20
  -7 -19   0    0.11    0.19
   7  19  -1    2.18    0.41
   7 -19   1    1.42    0.39
  -7 -19   1    1.45    0.34
  -7  19  -1    1.50    0.41
   7  19  -2    0.14    0.23
   7 -19   2    0.33    0.34
  -7  19  -2    0.20    0.30
   7  19  -3    0.70    0.22
   7 -19   3    0.96    0.36
  -7 -19   3    0.90    0.25
  -7  19  -3    0.68    0.32
   7 -19   4    0.26    0.27
  -7 -19   4    0.16    0.18
  -7  19  -4    0.13    0.28
  -7 -19   5    1.30    0.37
  -7  19  -5    1.19    0.39
   7  21  -1    0.26    0.20
   7 -21   1    0.29    0.26
  -7 -21   1    0.21    0.21
   7 -21   2    0.15    0.26
  -7  21  -2    0.19    0.30
   7  21  -3    0.68    0.26
   7 -21   3    0.90    0.35
  -7 -21   3    0.74    0.26
  -7  21  -3    0.72    0.33
   7 -21   4    0.14    0.23
  -7 -21   4    0.06    0.22
  -7 -23   0    0.75    0.29
   7  23  -1   -0.07    0.20
   7 -23   1    0.18    0.26
  -7  23  -1    0.24    0.33
   7  23  -2    0.86    0.27
   7 -23   2    0.43    0.27
  -7  23  -2    1.07    0.35
   7  23  -3    0.04    0.20
   7 -23   3    0.35    0.27
  -7 -23   3    0.13    0.22
   8   0   2    9.90    1.18
  -8   0  -2    8.07    0.97
   8   0   4   53.45    6.15
  -8   0  -4   45.75    5.28
   8   0  -8    0.50    0.23
  -8   0   8    0.41    0.20
  -8   0  -8    0.91    0.28
   8   2   1    0.49    0.14
  -8  -2  -1    0.28    0.14
   8   2   2   16.16    1.88
   8  -2   2   14.95    1.75
  -8  -2  -2   16.51    1.92
   8  -2   3    3.45    0.48
  -8  -2  -3    3.17    0.47
  -8   2  -3    2.97    0.43
   8   2   4    2.82    0.41
   8  -2   4    2.17    0.35
  -8  -2  -4    1.73    0.34
  -8   2  -4    2.48    0.39
   8   2   5    0.87    0.28
   8   2  -5    0.61    0.32
   8  -2   5    1.03    0.36
  -8  -2   5    0.50    0.29
  -8   2  -5    1.94    0.38
   8   2   6    0.67    0.29
   8   2  -6    0.59    0.29
   8  -2   6    0.33    0.24
  -8  -2  -6    0.95    0.33
  -8  -2   6    0.83    0.34
  -8   2  -6    0.34    0.27
   8   2   7    1.60    0.34
   8   2  -7    2.22    0.41
  -8  -2   7    1.25    0.28
   8   2   8    0.33    0.24
   8   2  -8    0.05    0.17
  -8  -2  -8    0.35    0.20
  -8  -2   8    0.23    0.18
  -8   2  -8    0.24    0.22
   8   2   9   -0.08    0.20
   8   2  -9   -0.05    0.19
   8  -2   9    0.10    0.19
  -8  -2  -9    0.02    0.20
  -8  -2   9    0.09    0.21
  -8   2  -9   -0.03    0.20
   8   4   0    2.07    0.25
   8   4   1   97.09   11.11
   8   4  -1   95.99   10.98
  -8  -4  -1  107.90   12.36
  -8  -4   1  104.65   11.98
  -8   4  -1  102.78   11.78
   8   4   2    0.55    0.16
   8   4  -2    0.53    0.19
   8  -4   2    0.78    0.25
  -8  -4  -2    0.83    0.21
  -8  -4   2    0.83    0.23
   8   4   3  107.09   12.27
   8   4  -3  117.75   13.49
   8  -4   3  117.09   13.43
  -8  -4  -3  110.31   12.64
  -8   4  -3  113.39   12.99
   8   4   4    0.15    0.23
   8  -4   4    0.54    0.22
  -8  -4  -4    0.40    0.24
  -8  -4   4    0.38    0.24
  -8   4  -4    0.57    0.25
   8   4   5   65.76    7.59
   8  -4   5   81.30    9.36
  -8  -4  -5   82.95    9.54
  -8  -4   5   84.56    9.74
  -8   4  -5   87.97   10.12
   8   4   6    0.35    0.27
   8   4  -6   -0.09    0.30
   8  -4   6    0.29    0.21
  -8  -4  -6    0.14    0.27
  -8  -4   6    0.07    0.28
  -8   4  -6   -0.04    0.19
   8  -4   7    4.45    0.67
  -8   4  -7    5.10    0.77
   8   4   8    0.05    0.18
   8   4  -8    0.03    0.19
  -8  -4  -8   -0.07    0.20
  -8  -4   8    0.07    0.19
  -8   4  -8    0.11    0.21
   8   6   0    0.17    0.11
  -8  -6   0    0.11    0.11
   8   6  -1    6.83    0.82
  -8  -6   1    7.07    0.85
  -8   6  -1    6.34    0.84
   8   6  -2    3.72    0.48
   8  -6   2    3.50    0.52
  -8   6  -2    3.47    0.52
   8   6  -3   19.54    2.28
   8  -6   3   25.54    2.99
  -8  -6   3   20.51    2.40
  -8   6  -3   27.70    3.24
   8   6  -4    0.33    0.20
  -8  -6   4    0.27    0.25
  -8   6  -4    0.01    0.22
   8   6   5    7.58    0.98
   8   6  -5    8.56    1.13
  -8  -6  -5    7.78    1.02
  -8  -6   5    7.40    0.99
  -8   6  -5    6.79    0.88
   8   6   6    0.30    0.26
   8   6  -6    0.35    0.24
   8  -6   6    0.51    0.27
  -8  -6  -6    0.29    0.22
  -8   6  -6    0.38    0.23
   8   6   7    1.06    0.29
   8   6  -7    0.61    0.22
   8  -6   7    1.06    0.31
  -8  -6   7    0.97    0.28
  -8   6  -7    1.17    0.35
   8   6   8    0.01    0.16
   8   6  -8   -0.03    0.17
   8  -6   8    0.28    0.22
  -8  -6  -8    0.15    0.17
  -8  -6   8    0.11    0.21
  -8   6  -8    0.19    0.22
   8   8   0   43.47    4.99
  -8  -8   0   39.22    4.50
   8   8  -1   12.22    1.43
   8  -8   1    8.08    1.02
  -8  -8   1   10.61    1.25
  -8   8  -1    8.87    1.13
   8   8  -2   90.58   10.37
   8  -8   2   99.70   11.46
  -8   8  -2   94.67   10.89
   8   8  -3    2.15    0.33
   8  -8   3    2.19    0.41
  -8  -8   3    2.06    0.33
  -8   8  -3    2.49    0.45
   8   8  -4   27.58    3.22
  -8  -8   4   33.51    3.91
  -8   8  -4   30.53    3.57
   8   8  -5    6.55    0.92
   8  -8   5    5.34    0.75
  -8  -8   5    6.38    0.87
  -8   8  -5    5.21    0.70
   8   8  -6    2.47    0.43
   8  -8   6    2.79    0.48
  -8  -8   6    2.40    0.44
   8   8  -7    0.29    0.19
  -8  -8  -7    0.19    0.19
  -8  -8   7    0.29    0.25
  -8   8  -7   -0.12    0.17
   8   8   8    0.49    0.20
   8   8  -8    0.56    0.25
   8  -8   8    0.55    0.25
  -8  -8  -8    0.55    0.24
  -8  -8   8    0.43    0.24
  -8   8  -8    0.99    0.32
   8  10   0    0.48    0.19
  -8 -10   0    0.46    0.18
   8  10  -1    0.59    0.17
   8 -10   1    0.38    0.28
  -8 -10   1    0.77    0.18
  -8  10  -1    0.15    0.28
   8  10  -2    0.69    0.21
   8 -10   2    0.60    0.28
  -8 -10   2    1.33    0.26
   8  10  -3    0.41    0.21
   8 -10   3    0.56    0.29
  -8 -10   3    0.66    0.22
  -8  10  -3    0.67    0.33
   8  10  -4    2.92    0.45
   8 -10   4    4.11    0.60
  -8  10  -4    3.31    0.52
  -8 -10   5    0.69    0.28
  -8  10  -5    0.85    0.30
   8  10  -6    0.56    0.22
   8 -10   6    0.82    0.28
  -8  10  -6    0.57    0.27
   8  10  -7    0.21    0.18
   8 -10   7    0.61    0.26
  -8  10  -7    0.30    0.23
   8 -10   8    0.10    0.23
  -8 -10   8    0.13    0.20
  -8  10  -8    0.14    0.23
   8  12  -1   10.98    1.31
  -8  12  -1    8.48    1.13
   8  12  -2    9.25    1.12
  -8 -12   2    9.26    1.13
   8  12  -3    5.00    0.66
   8 -12   3    7.33    0.98
  -8 -12   3    5.38    0.72
  -8  12  -3    7.91    1.11
   8  12  -4    0.71    0.24
   8 -12   4    0.62    0.29
  -8 -12   4    0.39    0.27
  -8  12  -4    1.19    0.38
   8 -12   5   11.42    1.45
  -8 -12   5    8.56    1.10
  -8  12  -5   10.72    1.41
   8 -12   6    0.24    0.24
  -8 -12   6    0.47    0.22
  -8  12  -6    0.13    0.21
   8  12  -7    0.96    0.29
   8 -12   7    0.46    0.26
   8  14   0    5.35    0.70
  -8 -14   0    5.31    0.70
   8  14  -1   18.10    2.14
  -8 -14   1   19.24    2.28
  -8  14  -1   12.16    1.52
   8  14  -2    1.49    0.34
  -8 -14   2    1.21    0.31
  -8  14  -2    1.75    0.46
   8  14  -3    0.56    0.27
   8 -14   3    1.55    0.43
  -8 -14   3    0.96    0.29
  -8  14  -3    1.60    0.48
   8 -14   4    0.63    0.29
  -8 -14   4    0.71    0.27
  -8  14  -4    0.77    0.37
   8 -14   5   10.71    1.40
  -8  14  -5   11.68    1.51
   8 -14   6    0.01    0.19
  -8 -14   6    0.18    0.20
  -8  14  -6    0.07    0.22
   8  14  -7   -0.11    0.16
   8 -14   7    0.11    0.19
  -8 -14   7    0.15    0.19
  -8  14  -7    0.04    0.19
   8  16   0    2.73    0.44
  -8 -16   0    2.76    0.48
   8  16  -1    0.29    0.24
   8 -16   1    0.10    0.31
  -8 -16   1    0.65    0.30
  -8  16  -1    0.39    0.34
   8  16  -2    0.61    0.25
   8 -16   2    0.52    0.30
  -8 -16   2    0.62    0.25
  -8  16  -2    0.43    0.34
   8  16  -3    1.47    0.31
   8 -16   3    1.46    0.41
  -8 -16   3    1.30    0.30
   8  16  -4    0.54    0.22
   8 -16   4    0.85    0.33
  -8 -16   4    0.79    0.25
  -8  16  -4    0.53    0.35
  -8  16  -5    0.37    0.29
   8 -16   6    0.15    0.20
  -8 -16   6    0.08    0.22
  -8  16  -6   -0.01    0.20
   8  18  -1    0.66    0.23
   8 -18   1    0.18    0.28
  -8 -18   1    0.71    0.24
   8  18  -2    2.12    0.39
   8 -18   2    1.94    0.47
  -8 -18   2    3.07    0.51
  -8  18  -2    2.33    0.51
   8  18  -3   -0.05    0.17
   8 -18   3    0.17    0.29
  -8 -18   3    0.08    0.18
  -8  18  -3    0.31    0.26
   8  18  -4    0.05    0.18
   8 -18   4    0.05    0.25
  -8 -18   4    0.22    0.18
  -8  18  -4    0.17    0.36
  -8 -18   5   -0.06    0.15
  -8  18  -5    0.24    0.26
   8  18  -6    0.09    0.18
   8 -18   6    0.35    0.23
  -8 -18   6    0.18    0.21
  -8  18  -6    0.26    0.23
   8  20   0    1.52    0.31
  -8 -20   0    1.60    0.32
   8  20  -1    0.43    0.22
   8 -20   1    0.13    0.23
  -8 -20   1    0.16    0.21
   8  20  -2    0.02    0.23
   8 -20   2    0.05    0.26
  -8 -20   2   -0.13    0.23
  -8  20  -2    0.09    0.31
   8  20  -3    1.09    0.28
   8 -20   3    0.95    0.33
  -8  20  -3    0.71    0.32
   8  20  -4    0.68    0.24
   8 -20   4    0.94    0.35
  -8 -20   4    1.30    0.31
   8  20  -5    0.36    0.26
   8 -20   5    0.52    0.31
  -8 -20   5    0.82    0.27
  -8  20  -5    0.66    0.34
   8  22   0    0.04    0.18
  -8 -22   0    0.10    0.18
   8  22  -1    0.49    0.24
   8 -22   1    0.06    0.25
  -8 -22   1    0.47    0.23
  -8  22  -1    0.54    0.31
   8  22  -2   -0.11    0.24
   8 -22   2    0.03    0.25
  -8 -22   2    0.09    0.25
  -8  22  -2    0.27    0.32
   8  22  -3    1.10    0.31
   8 -22   3    1.01    0.32
   8  24   0    0.15    0.22
  -8 -24   0    0.11    0.19
   8  24  -1   -0.11    0.18
   8 -24   1    0.15    0.27
  -8 -24   1    0.11    0.21
  -8  24  -1    0.03    0.29
   9   1   1   51.12    5.86
   9  -1   1   36.70    4.22
  -9  -1  -1   54.61    6.26
   9   1   2    1.27    0.23
   9  -1   2    0.96    0.24
  -9  -1  -2    0.88    0.20
  -9   1  -2    1.10    0.24
  -9  -1  -3    1.90    0.33
  -9   1  -3    2.53    0.38
   9  -1   4    0.24    0.19
  -9  -1  -4    0.27    0.19
  -9   1  -4    0.54    0.23
   9  -1   5   12.80    1.56
  -9  -1  -5   15.38    1.85
  -9   1  -5   12.62    1.57
   9   1  -6    0.21    0.25
   9  -1   6    0.05    0.23
  -9  -1  -6   -0.02    0.22
  -9   1  -6    0.06    0.23
   9   1   7    1.53    0.36
   9   1  -7    1.22    0.30
   9  -1   7    1.36    0.32
  -9  -1  -7    1.74    0.39
  -9  -1   7    0.72    0.25
  -9   1  -7    1.25    0.32
   9   1   8    0.03    0.16
   9   1  -8    0.25    0.20
   9  -1   8    0.08    0.17
  -9  -1  -8    0.05    0.17
  -9   1  -8    0.05    0.19
   9   3   1    3.06    0.37
  -9  -3  -1    2.95    0.36
   9   3   2   41.83    4.80
   9  -3   2   41.94    4.84
  -9  -3  -2   44.49    5.11
  -9   3  -2   43.86    5.06
   9   3   3    1.80    0.30
   9   3  -3    2.43    0.37
   9  -3   3    1.73    0.30
  -9  -3  -3    1.63    0.29
  -9   3  -3    1.50    0.31
   9   3   5    1.40    0.33
   9  -3   5    1.49    0.40
  -9  -3  -5    1.84    0.38
  -9  -3   5    1.56    0.42
  -9   3  -5    1.90    0.38
   9   3  -6    0.47    0.28
   9  -3   6    0.54    0.27
  -9  -3  -6    1.04    0.33
  -9  -3   6    1.46    0.35
  -9   3  -6    0.47    0.28
   9   3   7    0.23    0.20
   9   3  -7    0.23    0.20
   9  -3   7    0.42    0.21
  -9  -3  -7    0.09    0.21
  -9  -3   7    0.04    0.18
  -9   3  -7    0.19    0.20
   9   3   8    0.31    0.19
   9   3  -8    0.23    0.18
  -9  -3  -8    0.36    0.21
  -9   3  -8    0.78    0.27
   9   5   0    3.14    0.37
  -9  -5   0    4.11    0.48
   9   5  -1    0.36    0.14
   9  -5   1    0.18    0.23
  -9  -5  -1    0.58    0.10
  -9  -5   1    0.59    0.18
  -9   5  -1    0.36    0.24
   9   5   2    4.61    0.56
   9   5  -2    4.03    0.53
   9  -5   2    5.83    0.74
  -9  -5  -2    4.26    0.52
  -9  -5   2    3.13    0.43
   9   5   3    0.45    0.18
   9   5  -3    0.47    0.22
   9  -5   3    0.30    0.21
  -9  -5  -3    0.54    0.21
  -9  -5   3    0.42    0.20
  -9   5  -3   -0.02    0.23
   9  -5   4    8.52    1.06
  -9  -5  -4    6.21    0.79
  -9  -5   4    5.79    0.77
   9   5   5    0.65    0.31
   9   5  -5    0.33    0.30
   9  -5   5    0.29    0.26
  -9  -5  -5    0.06    0.24
  -9  -5   5    0.24    0.33
  -9   5  -5    0.62    0.29
   9   5  -6    1.90    0.39
   9  -5   6    2.77    0.47
  -9  -5  -6    2.27    0.43
  -9  -5   6    1.73    0.44
  -9   5  -6    3.00    0.54
   9   5   7    0.19    0.24
   9   5  -7    0.11    0.21
   9  -5   7   -0.08    0.18
  -9  -5  -7   -0.12    0.25
  -9   5  -7    0.07    0.21
   9   5   8    1.64    0.35
   9   5  -8    2.13    0.42
   9  -5   8    1.49    0.37
  -9  -5   8    2.37    0.50
  -9   5  -8    1.91    0.42
   9   7   0    4.08    0.49
  -9  -7   0    3.47    0.42
   9   7  -1    1.69    0.25
  -9   7  -1    0.99    0.31
   9   7  -2    0.29    0.17
   9  -7   2    0.47    0.27
  -9  -7   2    0.31    0.18
  -9   7  -2    0.83    0.30
   9   7  -3    2.69    0.40
  -9  -7   3    4.05    0.56
   9  -7   4    1.18    0.32
  -9   7  -4    1.56    0.37
   9   7   5    0.00    0.22
   9  -7   5    0.18    0.23
  -9  -7  -5    0.47    0.30
  -9  -7   5    0.21    0.29
  -9   7  -5   -0.10    0.22
   9   7  -6    0.31    0.21
   9  -7   6    0.33    0.22
  -9  -7  -6    0.46    0.23
  -9  -7   6    0.17    0.21
  -9   7  -6   -0.03    0.22
   9   7   7    0.26    0.18
  -9  -7  -7    0.20    0.17
  -9  -7   7    0.13    0.19
  -9   7  -7    1.12    0.32
   9   7   8    0.09    0.20
   9   7  -8    0.21    0.21
   9  -7   8    0.34    0.25
  -9  -7  -8    0.22    0.19
  -9  -7   8   -0.05    0.22
   9   9   0    5.60    0.67
  -9  -9   0    8.36    0.99
   9  -9   1   11.90    1.46
  -9   9  -1   10.54    1.34
   9   9  -2    0.24    0.14
  -9  -9   2    0.08    0.14
   9   9  -3    0.13    0.18
   9  -9   3    0.20    0.28
  -9  -9   3    0.96    0.24
  -9   9  -3    0.00    0.28
   9   9  -4    0.11    0.24
   9  -9   4    0.08    0.26
  -9   9  -4    0.29    0.32
   9  -9   5    5.47    0.75
  -9   9  -5    5.40    0.75
   9   9  -6    0.12    0.17
   9  -9   6    0.17    0.22
   9   9  -7    0.43    0.22
   9  -9   7    0.92    0.30
  -9   9  -7    0.27    0.27
   9   9  -8    0.01    0.16
   9  -9   8    0.07    0.22
  -9  -9  -8    0.15    0.16
  -9  -9   8    0.00    0.19
  -9   9  -8   -0.02    0.20
   9  11   0    2.65    0.38
  -9 -11   0    2.12    0.32
   9  11  -1    1.75    0.29
   9 -11   1    1.06    0.32
  -9 -11   1    1.51    0.26
  -9  11  -1    2.16    0.42
   9  11  -2    0.91    0.23
  -9 -11   2    0.13    0.21
   9 -11   3    1.33    0.38
  -9 -11   3    0.75    0.30
   9  11  -4    1.19    0.29
   9 -11   4    0.38    0.33
  -9  11  -4    0.40    0.28
   9  11  -5    0.69    0.24
   9 -11   5    0.47    0.27
  -9 -11   5    0.93    0.27
  -9  11  -5    0.28    0.28
   9  11  -6    0.05    0.15
   9 -11   6    0.21    0.21
  -9 -11   6    0.17    0.20
  -9  11  -6   -0.15    0.19
   9  11  -7   -0.03    0.17
   9 -11   7   -0.01    0.23
  -9 -11   7   -0.06    0.19
  -9  11  -7   -0.05    0.20
   9  13  -1    0.53    0.24
  -9 -13   1    0.14    0.25
  -9  13  -1    0.50    0.33
   9  13  -2   24.23    2.84
  -9 -13   2   25.81    3.02
  -9  13  -2   20.23    2.43
   9  13  -3    0.32    0.26
   9 -13   3   -0.07    0.31
  -9 -13   3    0.47    0.27
   9  13  -4    0.07    0.22
   9 -13   4    0.22    0.25
   9 -13   5    0.31    0.27
  -9 -13   5    0.11    0.21
  -9  13  -5    0.17    0.27
   9  13  -6    0.64    0.23
   9 -13   6    0.55    0.25
  -9 -13   6    0.92    0.26
   9  13  -7    0.07    0.16
   9 -13   7    0.17    0.20
  -9 -13   7   -0.01    0.19
   9  15   0    1.70    0.33
  -9 -15   0    2.39    0.39
   9  15  -1    0.20    0.25
   9 -15   1    0.19    0.29
  -9 -15   1    0.35    0.27
  -9  15  -1   -0.06    0.30
   9  15  -2    0.04    0.19
   9 -15   2    0.17    0.30
  -9 -15   2    0.08    0.20
  -9  15  -2    0.35    0.31
   9  15  -3    0.11    0.18
   9 -15   3    0.34    0.27
  -9 -15   3    0.09    0.17
   9  15  -4    0.35    0.21
   9 -15   4    0.28    0.29
   9  15  -5    0.15    0.16
   9 -15   5    0.20    0.24
  -9 -15   5    0.28    0.18
  -9  15  -5    0.03    0.25
   9  15  -6    0.21    0.18
   9 -15   6    0.15    0.21
  -9 -15   6    0.52    0.22
  -9  15  -6    0.22    0.24
   9  17   0    5.07    0.66
  -9 -17   0    3.33    0.49
   9  17  -1    0.67    0.23
   9 -17   1    0.63    0.30
  -9 -17   1    1.79    0.36
   9  17  -2    0.03    0.17
   9 -17   2    0.05    0.27
  -9 -17   2    0.10    0.18
  -9  17  -2    0.14    0.29
   9  17  -3    0.07    0.16
   9 -17   3   -0.14    0.27
  -9 -17   3    0.16    0.17
  -9  17  -3    0.13    0.25
   9  17  -4    0.09    0.14
   9 -17   4    0.17    0.26
   9  17  -5    0.28    0.20
   9 -17   5    0.54    0.28
  -9 -17   5    0.26    0.19
  -9  17  -5    0.96    0.35
   9  17  -6    0.08    0.16
   9 -17   6    0.20    0.20
  -9 -17   6    0.12    0.17
  -9  17  -6   -0.02    0.20
   9  19   0    0.19    0.17
  -9 -19   0    0.25    0.23
   9  19  -1    0.66    0.22
   9 -19   1    0.26    0.25
  -9 -19   1    1.10    0.27
  -9  19  -1    0.51    0.35
   9  19  -2    0.31    0.23
   9 -19   2   -0.01    0.23
  -9 -19   2   -0.16    0.21
  -9  19  -2    0.16    0.28
   9  19  -3    0.07    0.16
   9 -19   3    0.12    0.25
  -9 -19   3    0.14    0.17
  -9  19  -3    0.10    0.25
   9  19  -4    0.12    0.16
   9 -19   4   -0.28    0.28
  -9  19  -4   -0.13    0.30
   9 -19   5    0.15    0.22
  -9  19  -5    0.11    0.24
   9  21   0    1.85    0.33
  -9 -21   0    1.36    0.30
   9  21  -1    0.26    0.21
   9 -21   1    0.05    0.23
  -9 -21   1    0.14    0.20
  -9  21  -1    0.27    0.28
   9  21  -2    0.76    0.28
   9 -21   2    0.00    0.29
  -9 -21   2    0.05    0.21
  -9  21  -2    0.12    0.29
   9  21  -3    0.12    0.17
   9 -21   3    0.38    0.24
  -9 -21   3    0.30    0.19
   9 -21   4    0.25    0.28
  -9  21  -4    0.28    0.30
   9  23   0    0.27    0.18
  -9 -23   0    0.34    0.18
   9  23  -1    0.16    0.18
   9 -23   1    0.15    0.22
  -9 -23   1    0.10    0.17
  -9  23  -1   -0.01    0.24
   9  23  -2    0.23    0.22
   9 -23   2    0.27    0.28
  -9 -23   2    0.52    0.27
  10   0   2    0.91    0.22
 -10   0  -2    1.02    0.22
  10   0   4   45.63    5.27
 -10   0  -4   37.17    4.30
 -10   0  -6    8.26    1.09
  10   0  -8    1.03    0.28
  10   0   8    1.14    0.31
  10   2   1    5.89    0.70
  10  -2   1    4.17    0.56
 -10  -2  -1    6.16    0.73
 -10   2  -1    4.81    0.63
  10   2   2   26.89    3.10
 -10  -2  -2   28.66    3.30
  10   2   3    4.07    0.54
 -10  -2  -3    3.34    0.48
 -10   2  -3    2.87    0.42
  10  -2   4    5.91    0.77
 -10   2  -4    5.23    0.70
  10   2   5    0.86    0.28
  10   2  -5    0.34    0.26
  10  -2   5    0.58    0.28
 -10   2  -5    1.23    0.33
  10   2   6    2.14    0.40
  10   2  -6    1.91    0.40
  10  -2   6    1.43    0.33
 -10  -2   6    1.98    0.40
 -10   2  -6    1.35    0.33
  10   2   7    0.14    0.20
  10   2  -7    0.27    0.20
  10  -2   7    0.28    0.22
 -10  -2  -7    0.76    0.26
  10   2  -8    0.12    0.18
  10  -2   8    0.27    0.23
 -10  -2  -8    0.17    0.19
 -10  -2   8    0.19    0.21
  10  -4   1    0.38    0.21
 -10   4  -1    0.88    0.27
  10   4   2    0.41    0.13
  10   4  -2    0.39    0.18
  10  -4   2    0.50    0.20
 -10  -4  -2    0.29    0.13
 -10   4  -2    0.61    0.26
  10   4   3   53.11    6.11
  10   4  -3   40.47    4.66
  10  -4   3   49.77    5.75
 -10  -4  -3   47.95    5.52
 -10  -4   3   44.22    5.10
 -10   4  -3   52.33    6.03
  10   4   4    1.40    0.30
 -10  -4  -4    0.56    0.28
 -10   4  -4    0.31    0.23
  10   4   5    9.84    1.22
  10  -4   5    6.05    0.85
 -10  -4  -5    9.69    1.22
 -10  -4   5   10.12    1.28
 -10   4  -5    7.18    0.95
  10   4   6    0.14    0.20
  10   4  -6    0.16    0.20
 -10  -4  -6   -0.12    0.23
 -10  -4   6    0.00    0.24
 -10   4  -6    0.32    0.22
  10  -4   7    8.35    1.10
 -10  -4  -7   10.93    1.40
 -10  -4   7    7.08    0.95
 -10   4  -7    9.07    1.22
  10   4   8   -0.01    0.17
  10   4  -8    0.12    0.20
 -10  -4  -8    0.17    0.20
 -10  -4   8    0.23    0.22
 -10   4  -8    0.44    0.25
  10   6   0   17.15    1.97
 -10  -6   0   18.03    2.07
  10   6  -1    4.75    0.58
  10  -6   1    3.02    0.49
 -10   6  -1    3.75    0.53
  10   6  -2    1.93    0.31
  10  -6   2    2.03    0.41
 -10  -6  -2    1.64    0.24
 -10  -6   2    1.85    0.30
 -10   6  -2    1.39    0.31
  10   6   3   14.96    1.75
  10   6  -3   17.23    2.02
  10  -6   3   19.92    2.36
 -10  -6  -3   15.57    1.82
 -10  -6   3   19.05    2.23
 -10   6  -3   26.07    3.05
  10   6   4    0.28    0.19
  10   6  -4    0.28    0.24
  10  -6   4    0.26    0.28
 -10  -6  -4    0.44    0.22
  10  -6   5    0.36    0.25
 -10  -6   5    0.74    0.34
  10   6   6    0.47    0.22
  10   6  -6    0.54    0.22
 -10  -6  -6    0.65    0.26
 -10  -6   6    0.78    0.26
 -10   6  -6    0.73    0.26
  10   6   7    2.35    0.39
  10   6  -7    2.20    0.41
  10  -6   7    1.92    0.39
 -10  -6  -7    1.68    0.33
 -10  -6   7    2.14    0.40
  10   6   8    0.08    0.17
  10   6  -8    0.18    0.23
  10  -6   8    0.22    0.23
 -10  -6  -8   -0.04    0.17
 -10  -6   8    0.01    0.22
 -10   6  -8    0.11    0.19
  10   8   0  111.25   12.73
 -10  -8   0  103.01   11.79
  10  -8   1    0.92    0.30
 -10  -8   1    0.30    0.14
  10   8  -2   92.80   10.63
  10  -8   2   87.07   10.02
 -10  -8   2   84.74    9.71
 -10   8  -2   67.85    7.84
  10   8  -3    0.40    0.23
  10  -8   3    0.53    0.37
 -10   8  -3    0.58    0.32
  10   8  -4    9.95    1.22
  10  -8   4   11.84    1.46
 -10  -8   4   10.70    1.32
 -10   8  -4   11.22    1.42
  10   8  -5    0.54    0.23
  10  -8   5    0.97    0.29
 -10  -8   5    0.73    0.28
  10   8   6    0.34    0.19
 -10  -8  -6    0.41    0.21
 -10  -8   6    0.37    0.19
 -10   8  -6    0.68    0.27
  10   8   7    0.13    0.17
  10   8  -7    0.05    0.17
 -10  -8  -7   -0.04    0.17
 -10  -8   7    0.04    0.18
 -10   8  -7   -0.02    0.21
  10   8   8    1.51    0.32
  10   8  -8    2.18    0.47
  10  -8   8    1.52    0.39
 -10  -8  -8    1.50    0.33
 -10  -8   8    1.82    0.41
 -10   8  -8    1.61    0.41
  10  10   0   32.92    3.78
 -10 -10   0   26.90    3.10
  10  10  -1   -0.04    0.11
 -10 -10   1    0.02    0.12
 -10  10  -1   -0.14    0.25
  10  10  -2    7.56    0.91
  10 -10   2    9.02    1.15
 -10  10  -2   11.57    1.46
  10  10  -3    0.21    0.24
  10 -10   3    0.50    0.32
 -10  10  -3    0.14    0.37
  10  10  -4    7.73    1.00
  10 -10   4   10.28    1.30
 -10 -10   4    7.43    0.98
 -10  10  -4    9.63    1.21
  10  10  -5    0.07    0.18
 -10 -10   5    0.02    0.19
 -10  10  -5    0.06    0.23
  10  10  -6    0.14    0.17
  10 -10   6    0.31    0.21
 -10 -10   6    0.32    0.19
 -10  10  -6    0.43    0.22
  10  10  -7    0.38    0.19
  10 -10   7    0.43    0.25
 -10 -10   7    0.35    0.20
 -10  10  -7    0.12    0.21
  10  12   0    0.26    0.18
 -10 -12   0    0.00    0.16
  10  12  -1    5.11    0.64
  10 -12   1    3.69    0.58
 -10 -12   1    5.61    0.70
 -10  12  -1    4.42    0.66
  10  12  -2   14.33    1.69
 -10 -12   2   20.73    2.42
 -10  12  -2   18.51    2.22
  10  12  -3    2.72    0.42
  10 -12   3    2.10    0.44
 -10 -12   3    3.05    0.47
  10  12  -4    0.68    0.27
  10 -12   4    0.37    0.28
 -10 -12   4    0.24    0.25
 -10  12  -4    0.43    0.29
  10  12  -5    9.39    1.20
  10 -12   5    8.69    1.16
 -10 -12   5   13.95    1.72
 -10 -12   6    0.71    0.26
 -10  12  -6    0.73    0.29
  10  12  -7    1.29    0.32
 -10 -12   7    2.00    0.42
 -10  12  -7    1.25    0.39
  10  14   0    2.93    0.41
 -10 -14   0    2.75    0.40
  10  14  -1    2.69    0.42
  10 -14   1    1.51    0.36
 -10 -14   1    1.99    0.36
  10  14  -2    1.37    0.28
  10 -14   2    1.19    0.36
 -10 -14   2    1.01    0.26
 -10  14  -2    1.25    0.37
  10 -14   3    1.52    0.38
 -10 -14   3    0.69    0.23
  10  14  -4    1.06    0.25
  10 -14   4    0.45    0.27
 -10 -14   4    0.54    0.23
  10  14  -5    1.54    0.31
  10 -14   5    1.75    0.42
 -10  14  -5    1.42    0.40
  10 -14   6    0.09    0.21
 -10  14  -6    0.16    0.28
  10  16   0    1.62    0.30
 -10 -16   0    1.29    0.28
  10  16  -1    0.22    0.20
  10 -16   1    0.04    0.25
 -10 -16   1    0.12    0.21
 -10  16  -1   -0.14    0.32
  10  16  -2    2.29    0.40
  10 -16   2    1.62    0.40
 -10 -16   2    1.80    0.34
 -10  16  -2    1.36    0.40
  10  16  -3    0.89    0.28
 -10 -16   3    0.40    0.24
 -10  16  -3    0.30    0.27
  10 -16   4    0.27    0.26
 -10 -16   4    0.25    0.20
  10  16  -5    0.52    0.20
  10 -16   5    0.51    0.27
 -10  16  -5    0.16    0.28
  10 -16   6    0.10    0.22
 -10  16  -6   -0.02    0.20
  10  18   0    0.58    0.19
 -10 -18   0    0.93    0.23
  10  18  -1    0.04    0.14
  10 -18   1    0.05    0.23
 -10 -18   1    0.31    0.20
 -10  18  -1   -0.12    0.26
  10  18  -2    3.14    0.47
  10 -18   2    2.18    0.45
 -10 -18   2    2.85    0.44
 -10  18  -2    2.61    0.54
  10 -18   3    0.21    0.27
 -10 -18   3    0.19    0.19
 -10  18  -3    0.35    0.28
  10  18  -4    0.08    0.19
 -10  18  -4   -0.01    0.24
  10  18  -5    0.09    0.17
  10 -18   5    0.00    0.22
 -10 -18   5    0.03    0.18
 -10  18  -5    0.23    0.26
  10  20   0    1.00    0.24
 -10 -20   0    1.12    0.27
  10  20  -1    0.22    0.18
  10 -20   1    0.01    0.23
 -10 -20   1    0.18    0.18
 -10  20  -1   -0.19    0.27
  10  20  -2    0.46    0.22
 -10 -20   2    0.28    0.24
 -10  20  -2    0.15    0.29
  10  20  -3    1.19    0.28
  10 -20   3    0.71    0.31
 -10 -20   3    0.81    0.24
  10  20  -4    0.07    0.16
  10 -20   4    0.25    0.23
 -10 -20   4    0.21    0.18
 -10  20  -4    0.25    0.27
  10  22   0    0.23    0.15
 -10 -22   0    0.15    0.17
  10  22  -1    0.14    0.16
  10 -22   1   -0.05    0.23
 -10 -22   1    0.16    0.18
 -10  22  -1    0.08    0.26
  10  22  -2    0.00    0.16
  10 -22   2    0.07    0.19
 -10 -22   2    0.10    0.18
 -10  22  -3    0.30    0.30
  11   1   1    7.64    0.90
  11  -1   1    8.50    1.02
 -11  -1  -1    6.31    0.75
 -11   1  -1    8.80    1.06
  11   1   2    1.67    0.27
  11  -1   2    1.26    0.26
 -11  -1  -2    1.42    0.26
 -11   1  -2    1.32    0.31
  11   1   3   69.25    7.95
 -11  -1  -3   67.36    7.75
  11  -1   4    5.83    0.76
 -11   1  -4    6.31    0.82
  11   1   5    0.46    0.27
  11  -1   5    1.60    0.39
 -11  -1  -5    0.39    0.24
  11   1   6    0.44    0.23
 -11  -1  -6    0.83    0.28
 -11   1  -6    0.73    0.28
  11   1   7    1.66    0.33
  11  -1   7    3.20    0.51
 -11  -1  -7    2.52    0.44
 -11   1  -7    1.90    0.36
  11   1   8    0.02    0.16
  11   1  -8    0.01    0.17
  11  -1   8    0.28    0.20
 -11  -1  -8    0.13    0.19
 -11   1  -8    0.09    0.20
  11   3   1    5.28    0.62
 -11  -3  -1    4.68    0.55
  11   3   2    1.44    0.21
 -11  -3  -2    1.11    0.19
  11   3   3    0.52    0.21
  11  -3   3    0.50    0.23
 -11  -3  -3    0.83    0.23
 -11   3  -3    0.75    0.26
  11   3   4    1.83    0.33
  11   3  -4    0.73    0.23
  11  -3   4    0.81    0.29
 -11  -3  -4    0.58    0.25
 -11   3  -4    0.36    0.26
  11   3   5    2.10    0.37
 -11  -3  -5    1.57    0.35
 -11  -3   5    2.61    0.45
 -11   3  -5    2.10    0.40
  11   3   6    0.51    0.23
  11   3  -6    0.34    0.22
  11  -3   6    0.47    0.22
 -11  -3   6    0.18    0.23
 -11   3  -6    0.29    0.22
  11   3   7    0.06    0.20
  11   3  -7    0.33    0.19
  11  -3   7    0.13    0.21
 -11  -3  -7    0.17    0.18
 -11  -3   7    0.19    0.19
 -11   3  -7    0.52    0.22
  11   3   8    0.41    0.20
  11   3  -8    0.32    0.22
  11  -3   8    0.27    0.20
 -11  -3  -8    1.07    0.29
 -11  -3   8    1.27    0.39
 -11   3  -8    0.24    0.22
  11   5   1    0.27    0.06
  11   5  -1    0.14    0.11
  11  -5   1   -0.01    0.22
 -11   5  -1    0.16    0.22
  11   5   2    1.89    0.26
  11   5  -2    2.65    0.37
 -11  -5  -2    2.31    0.31
 -11   5  -2    1.73    0.34
  11   5   3    0.24    0.17
  11   5  -3    0.56    0.19
  11  -5   3   -0.09    0.24
 -11  -5  -3    1.11    0.25
 -11  -5   3    0.51    0.23
 -11   5  -3    0.14    0.24
  11   5   4   55.32    6.39
 -11  -5  -4   59.75    6.90
 -11  -5   4   52.52    6.06
 -11   5  -4   58.26    6.73
  11   5  -5    0.40    0.23
 -11  -5   5    0.10    0.22
 -11   5  -5    0.31    0.24
  11   5   6    1.25    0.27
  11   5  -6    1.77    0.33
  11  -5   6    1.42    0.33
 -11  -5  -6    0.92    0.25
 -11  -5   6    1.41    0.29
 -11   5  -6    1.92    0.39
  11   5   7    0.26    0.19
  11   5  -7    0.17    0.18
  11  -5   7    0.24    0.21
 -11  -5  -7    0.22    0.20
 -11  -5   7    0.00    0.16
 -11   5  -7    0.13    0.19
  11   5   8    1.50    0.34
  11   5  -8    1.37    0.35
  11  -5   8    1.23    0.33
 -11  -5  -8    1.85    0.40
 -11  -5   8    2.23    0.48
 -11   5  -8    0.99    0.31
  11   7  -1    8.57    1.01
  11  -7   1    5.28    0.70
 -11  -7   1    8.03    0.96
 -11   7  -1    5.62    0.74
  11   7  -2   14.36    1.68
  11  -7   2   17.57    2.10
 -11  -7   2   13.24    1.56
 -11   7  -2   14.81    1.80
  11   7  -3    0.46    0.19
  11  -7   3   -0.03    0.27
 -11  -7  -3    0.73    0.22
 -11  -7   3    0.64    0.22
 -11   7  -3    0.03    0.31
  11   7   4    1.29    0.29
  11   7  -4    1.09    0.29
  11  -7   4    1.01    0.39
 -11  -7  -4    0.96    0.29
 -11  -7   4    0.68    0.34
 -11   7  -4    0.51    0.29
  11   7  -5    5.00    0.68
 -11  -7  -5    3.96    0.59
 -11  -7   5    4.95    0.70
 -11   7  -5    4.66    0.68
  11   7   6    0.95    0.23
  11  -7   6    1.02    0.29
 -11  -7  -6    1.05    0.24
 -11  -7   6    1.25    0.29
 -11   7  -6    1.47    0.34
  11   7   7    0.36    0.19
  11   7  -7    0.29    0.20
  11  -7   7    0.49    0.23
 -11  -7  -7    0.12    0.16
 -11   7  -7   -0.04    0.19
  11   7  -8    0.61    0.27
  11  -7   8    0.85    0.34
 -11  -7   8    0.74    0.32
  11   9   0    0.39    0.13
 -11  -9   0    0.19    0.12
  11   9  -1    5.97    0.72
 -11  -9   1    4.92    0.60
  11   9  -2    0.29    0.15
 -11  -9   2    0.39    0.15
  11   9  -3   10.64    1.30
  11  -9   3   14.65    1.82
 -11  -9   3   10.35    1.29
 -11   9  -3   13.53    1.69
  11   9  -4    0.34    0.22
  11  -9   4   -0.04    0.24
 -11  -9   4    0.21    0.22
 -11   9  -4    0.09    0.27
  11   9  -5    7.03    0.91
  11  -9   5    8.31    1.08
 -11   9  -5    8.35    1.09
  11  -9   6    0.03    0.18
 -11  -9  -6    0.09    0.15
 -11  -9   6   -0.07    0.16
  11  -9   7    0.01    0.18
 -11  -9  -7    0.71    0.23
 -11  -9   7    0.25    0.20
 -11   9  -7    0.12    0.25
  11  11  -1   10.05    1.18
  11 -11   1    8.99    1.15
 -11 -11   1   10.65    1.25
 -11  11  -1    7.40    1.01
  11 -11   2    6.60    0.93
 -11 -11   2    4.86    0.62
 -11  11  -2    4.83    0.72
  11  11  -3    5.94    0.78
  11 -11   3    6.51    0.89
 -11 -11   3    7.61    0.98
  11  11  -4    1.19    0.27
 -11 -11   4    2.17    0.39
  11  11  -5    1.80    0.35
  11 -11   5    2.51    0.50
 -11  11  -5    2.55    0.53
  11 -11   6    0.33    0.23
 -11  11  -6    0.16    0.24
  11  11  -7    0.09    0.19
  11 -11   7    0.15    0.22
 -11 -11   7    0.23    0.21
 -11  11  -7   -0.03    0.21
  11  13   0    2.55    0.36
 -11 -13   0    2.08    0.31
  11  13  -1    3.14    0.44
  11 -13   1    3.21    0.52
 -11 -13   1    3.70    0.49
  11  13  -2    2.66    0.40
  11 -13   2    2.82    0.49
 -11 -13   2    2.41    0.39
 -11  13  -2    2.16    0.44
  11  13  -3    0.57    0.22
  11 -13   3    0.50    0.28
 -11 -13   3    0.97    0.27
 -11  13  -3    0.61    0.36
  11 -13   4    0.65    0.31
 -11  13  -4    0.96    0.34
  11  13  -5    0.62    0.19
  11 -13   5    0.90    0.32
 -11  13  -5    0.61    0.33
  11  13  -6    0.28    0.18
  11 -13   6    0.27    0.30
 -11 -13   6    0.16    0.17
 -11  13  -6    0.08    0.27
  11  15   0    0.73    0.18
 -11 -15   0    1.29    0.24
  11  15  -1    0.43    0.18
  11 -15   1    0.01    0.25
 -11 -15   1    0.07    0.16
 -11  15  -1    0.02    0.26
  11  15  -2    0.22    0.19
  11 -15   2    0.23    0.25
 -11 -15   2    0.16    0.17
 -11  15  -2   -0.22    0.32
  11  15  -3    0.18    0.21
 -11  15  -3    0.15    0.25
  11  15  -4    0.22    0.16
  11 -15   4    0.35    0.30
 -11 -15   4    0.06    0.16
 -11  15  -4    0.40    0.33
  11 -15   5    0.01    0.22
 -11  15  -5    0.14    0.27
  11  15  -6    0.39    0.19
  11 -15   6    0.39    0.24
 -11 -15   6    0.41    0.19
  11  17   0    0.44    0.18
 -11 -17   0    0.48    0.17
  11  17  -1    1.30    0.27
  11 -17   1    0.42    0.27
 -11  17  -1    0.47    0.32
  11  17  -2    0.14    0.15
  11 -17   2    0.13    0.25
 -11 -17   2    0.25    0.17
 -11  17  -2   -0.05    0.26
  11  17  -3    1.09    0.24
  11 -17   3    0.76    0.33
 -11 -17   3    1.03    0.25
 -11  17  -3    0.47    0.31
  11  17  -4   -0.08    0.13
 -11 -17   4    0.06    0.15
 -11  17  -4   -0.20    0.25
  11  17  -5    1.96    0.40
  11 -17   5    2.43    0.50
 -11  17  -5    1.89    0.47
  11  19   0    0.07    0.15
 -11 -19   0    0.35    0.19
  11  19  -1    0.12    0.15
 -11 -19   1    0.90    0.25
 -11  19  -1    0.16    0.32
  11  19  -2   -0.08    0.18
 -11 -19   2    0.06    0.16
 -11  19  -2    0.00    0.29
  11  19  -3    0.19    0.17
  11 -19   3    0.34    0.26
 -11 -19   3    0.36    0.19
  11  19  -4    0.02    0.15
  11 -19   4    0.08    0.22
 -11 -19   4    0.14    0.16
 -11  19  -4    0.03    0.24
  11  21  -1    0.23    0.16
 -11 -21   1    0.22    0.18
 -11  21  -1   -0.01    0.30
  11  21  -2    2.35    0.38
 -11 -21   2    2.07    0.37
  11  21  -3    0.38    0.22
  11 -21   3    0.24    0.26
 -11 -21   3    0.31    0.19
 -11  21  -3    0.21    0.27
  12   0   2  209.50   23.97
 -12   0  -2  226.95   25.95
  12   0   6    2.12    0.38
 -12   0  -6    1.50    0.32
  12   0   8   10.54    1.36
 -12   0  -8    9.42    1.28
  12  -2   1    2.97    0.42
 -12   2  -1    2.47    0.38
  12   2   2   10.58    1.25
  12  -2   2   14.66    1.74
 -12  -2  -2   12.85    1.50
 -12   2  -2   11.68    1.40
  12   2   3    7.64    0.94
 -12  -2  -3    9.95    1.20
  12   2   4    9.52    1.19
  12  -2   4    8.11    1.06
 -12  -2  -4    8.21    1.05
 -12   2  -4    8.19    1.03
  12   2   5    1.25    0.34
  12  -2   5    1.14    0.34
 -12   2  -5    0.47    0.27
  12   2   6    0.22    0.16
 -12  -2  -6    0.32    0.19
 -12   2  -6    0.92    0.29
  12   2   7    0.27    0.17
  12   2  -7    0.15    0.18
  12  -2   7    0.55    0.21
 -12  -2  -7    0.22    0.17
 -12   2  -7    0.57    0.21
  12   2   8    0.52    0.24
  12   2  -8    0.49    0.24
  12  -2   8    0.89    0.28
 -12  -2   8    0.50    0.25
 -12   2  -8    0.66    0.29
  12   4   1    0.68    0.12
  12  -4   1    0.98    0.26
  12   4   2    0.84    0.16
  12  -4   2    0.97    0.30
 -12  -4  -2    1.11    0.20
 -12   4  -2    0.84    0.29
  12   4   3    1.79    0.30
  12  -4   3    1.37    0.31
 -12  -4  -3    1.87    0.32
 -12   4  -3    1.39    0.34
  12   4   4    1.23    0.27
  12   4  -4    0.80    0.26
  12  -4   4    1.12    0.32
 -12  -4  -4    1.09    0.29
 -12  -4   4    0.73    0.27
 -12   4  -4    0.87    0.31
  12  -4   5    2.21    0.42
 -12  -4   5    1.55    0.32
 -12   4  -5    2.22    0.43
  12   4   6    0.06    0.16
  12   4  -6    0.18    0.15
  12  -4   6    0.19    0.20
 -12  -4  -6    0.13    0.16
 -12  -4   6    0.11    0.16
  12   4   7    1.43    0.31
  12  -4   7    1.66    0.34
 -12  -4   7    1.32    0.35
 -12   4  -7    1.83    0.37
  12   4   8    0.06    0.20
  12   4  -8    0.12    0.18
  12  -4   8    0.05    0.22
 -12  -4  -8    0.19    0.24
 -12  -4   8   -0.01    0.20
  12   6   0    6.66    0.77
  12   6   1    8.40    0.97
  12   6  -1   11.54    1.34
 -12  -6  -1    8.23    0.96
 -12  -6   1    6.53    0.78
 -12   6  -1    7.78    0.98
  12   6   2    1.57    0.23
  12   6  -2    1.68    0.28
  12  -6   2    1.97    0.43
 -12  -6  -2    0.86    0.17
 -12  -6   2    1.30    0.23
  12   6   3   11.55    1.37
  12   6  -3    9.89    1.21
  12  -6   3   14.39    1.76
 -12  -6  -3   14.71    1.74
 -12  -6   3   10.83    1.33
 -12   6  -3   15.11    1.86
  12   6   4    3.38    0.50
  12  -6   4    3.16    0.52
 -12  -6  -4    2.28    0.43
 -12  -6   4    2.25    0.44
 -12   6  -4    2.62    0.46
  12  -6   5    3.89    0.59
 -12  -6  -5    2.89    0.47
 -12   6  -5    3.59    0.56
  12   6   6    0.68    0.22
  12  -6   6    0.21    0.19
 -12  -6  -6    0.19    0.19
 -12  -6   6    0.41    0.21
  12   6   7    1.04    0.26
  12   6  -7    0.85    0.28
  12  -6   7    0.65    0.23
 -12  -6  -7    0.49    0.23
 -12  -6   7    0.60    0.25
 -12   6  -7    0.38    0.23
  12   8   0   44.85    5.14
 -12  -8   0   44.56    5.11
  12   8  -1    2.01    0.27
  12  -8   1    1.58    0.38
 -12  -8   1    1.90    0.26
 -12   8  -1    1.32    0.35
  12   8  -2   26.68    3.08
  12  -8   2   19.84    2.38
 -12  -8   2   22.20    2.58
  12   8  -3    0.52    0.20
 -12  -8   3    1.56    0.31
 -12   8  -3    0.78    0.38
  12   8  -4    2.60    0.42
  12  -8   4    3.17    0.53
 -12  -8  -4    1.66    0.34
 -12  -8   4    2.73    0.46
 -12   8  -4    2.55    0.53
  12   8   5    0.66    0.20
  12  -8   5    0.54    0.25
 -12  -8  -5    0.71    0.23
 -12   8  -5    0.57    0.31
  12   8   6    0.34    0.17
  12   8  -6    0.36    0.18
 -12  -8   6    0.37    0.19
 -12   8  -6    0.47    0.23
  12   8   7    0.65    0.23
  12   8  -7    0.58    0.22
 -12  -8  -7    0.33    0.21
 -12  -8   7    0.62    0.25
 -12   8  -7    0.56    0.28
  12  10   0    3.39    0.43
 -12 -10   0    3.33    0.42
  12  10  -1    0.40    0.12
  12 -10   1    0.15    0.33
 -12 -10   1    0.17    0.13
  12  10  -2   28.04    3.24
  12 -10   2   23.26    2.80
  12  10  -3   -0.01    0.19
  12 -10   3   -0.23    0.28
 -12 -10   3    0.26    0.22
 -12  10  -3   -0.50    0.39
  12  10  -4    1.24    0.31
  12 -10   4    1.82    0.41
 -12 -10   4    1.18    0.32
 -12  10  -4    1.41    0.37
  12 -10   5   -0.10    0.26
 -12  10  -5    0.01    0.22
  12  10  -6    0.39    0.19
  12 -10   6    0.29    0.21
 -12 -10   6    0.43    0.19
 -12  10  -6    0.09    0.20
  12  10  -7   -0.06    0.15
  12 -10   7    0.02    0.19
 -12 -10  -7   -0.04    0.15
 -12 -10   7   -0.04    0.18
 -12  10  -7    0.03    0.20
  12  12   0   11.95    1.39
 -12 -12   0   12.22    1.42
  12  12  -1    4.64    0.57
  12 -12   1    3.89    0.60
 -12 -12   1    4.75    0.58
 -12  12  -1    4.17    0.65
  12  12  -2    1.10    0.22
  12 -12   2    1.21    0.35
 -12 -12   2    1.31    0.26
 -12  12  -2    1.22    0.36
  12  12  -3    7.53    0.94
  12 -12   3    6.90    0.96
 -12 -12   3    4.44    0.61
 -12  12  -3    5.87    0.86
  12  12  -4    2.48    0.40
 -12 -12   4    2.32    0.39
 -12  12  -4    2.21    0.47
  12  12  -5    0.15    0.13
  12 -12   5    0.30    0.24
 -12 -12   5    0.17    0.16
 -12  12  -5    0.55    0.34
  12  12  -6    0.61    0.20
  12 -12   6    0.65    0.36
 -12 -12   6    0.74    0.23
 -12  12  -6    0.44    0.26
  12  14   0    0.04    0.14
 -12 -14   0    0.01    0.11
  12  14  -1    5.04    0.63
  12 -14   1    4.10    0.61
 -12 -14   1    5.06    0.64
 -12  14  -1    4.07    0.63
  12  14  -2    0.87    0.20
  12 -14   2    1.14    0.35
 -12 -14   2    1.00    0.21
  12  14  -3    0.89    0.24
 -12 -14   3    2.21    0.38
 -12  14  -3    1.16    0.36
  12  14  -4    0.11    0.16
 -12 -14   4   -0.06    0.16
 -12  14  -4    0.27    0.27
  12  14  -5    1.19    0.28
  12 -14   5    1.54    0.42
 -12 -14   5    0.85    0.24
 -12  14  -5    0.90    0.39
  12  14  -6    0.30    0.17
  12 -14   6    0.24    0.26
 -12 -14   6    0.14    0.18
  12  16  -1    0.00    0.14
 -12 -16   1    0.02    0.13
 -12  16  -1    0.02    0.27
  12  16  -2    1.03    0.22
  12 -16   2    0.72    0.32
 -12 -16   2    0.62    0.18
 -12  16  -2    1.01    0.36
  12  16  -3    0.44    0.16
  12 -16   3    0.23    0.29
 -12 -16   3    0.25    0.15
 -12  16  -3    0.20    0.26
  12  16  -4    0.02    0.12
  12 -16   4   -0.02    0.33
 -12 -16   4   -0.09    0.14
 -12  16  -4   -0.05    0.32
  12  16  -5   -0.04    0.15
  12 -16   5    0.12    0.25
 -12 -16   5   -0.07    0.15
 -12  16  -5    0.22    0.27
  12  18   0    1.51    0.30
 -12 -18   0    2.33    0.36
  12  18  -1    0.39    0.16
 -12 -18   1    0.22    0.18
 -12  18  -1    0.17    0.33
  12  18  -2    0.17    0.13
 -12 -18   2    0.22    0.15
 -12  18  -2    0.17    0.29
  12  18  -3   -0.02    0.14
  12 -18   3    0.43    0.29
 -12 -18   3   -0.05    0.13
  12  18  -4    0.26    0.17
  12 -18   4    0.02    0.22
 -12 -18   4    0.16    0.16
 -12  18  -4   -0.21    0.25
  12  20   0    0.30    0.16
 -12 -20   0    0.10    0.16
  12  20  -1    0.24    0.14
 -12 -20   1    0.10    0.17
 -12  20  -1   -0.29    0.31
  12  20  -2    0.14    0.16
  12 -20   2    0.10    0.21
 -12 -20   2    0.27    0.17
 -12  20  -2    0.13    0.29
  12  20  -3    0.21    0.16
  12 -20   3    0.13    0.25
 -12 -20   3    0.15    0.15
 -12  20  -3    0.08    0.25
  12  22   0    0.06    0.13
 -12 -22   0    0.09    0.14
  12  22  -1    0.01    0.13
  13   1   1   20.18    2.34
  13  -1   1   18.79    2.19
 -13  -1  -1   19.44    2.25
 -13   1  -1   18.06    2.12
  13   1   2   12.62    1.50
  13  -1   2   13.79    1.64
 -13  -1  -2   13.04    1.54
 -13   1  -2   12.93    1.55
  13   1   3    5.42    0.71
  13  -1   3    5.90    0.76
 -13  -1  -3    6.76    0.86
 -13   1  -3    6.70    0.86
  13   1   4    0.35    0.24
 -13  -1  -4    1.20    0.31
  13   1   5   10.75    1.32
  13  -1   5   13.50    1.64
 -13  -1  -5   11.07    1.37
 -13   1  -5   13.93    1.70
  13   1   6    0.13    0.18
  13  -1   6    0.32    0.18
 -13  -1  -6    0.12    0.17
 -13   1  -6    0.22    0.18
  13   1   7    0.08    0.16
 -13  -1  -7    0.08    0.16
 -13   1  -7    0.58    0.24
  13   3   1    0.33    0.12
  13  -3   1   -0.04    0.21
 -13  -3  -1    0.48    0.13
 -13   3  -1    0.00    0.22
  13   3   2    6.35    0.76
 -13  -3  -2    8.60    1.02
 -13   3  -2    8.86    1.12
  13   3   3    0.76    0.23
  13  -3   3    0.59    0.28
 -13  -3  -3    0.55    0.22
  13   3   4    0.58    0.23
 -13   3  -4    0.02    0.25
 -13  -3  -5    0.21    0.21
 -13   3  -5    0.32    0.23
  13   3   6    0.84    0.26
  13   3  -6    0.40    0.19
 -13   3  -6    1.19    0.28
  13   3   7    0.42    0.19
  13   3  -7    0.07    0.17
 -13  -3  -7    0.57    0.23
 -13  -3   7    0.15    0.20
  13   5   1    0.12    0.07
  13  -5   1    0.13    0.29
 -13  -5  -1    0.24    0.09
 -13   5  -1    0.23    0.25
  13   5   2  119.52   13.67
  13  -5   2  168.54   19.33
 -13  -5  -2  139.59   15.96
  13   5   3    0.26    0.18
  13   5  -3    0.11    0.19
  13  -5   3    0.15    0.30
 -13  -5  -3    0.21    0.19
 -13  -5   3    0.68    0.23
 -13   5  -3    0.50    0.41
  13   5   4    0.86    0.23
  13   5  -4    0.13    0.21
  13  -5   4    0.06    0.24
 -13  -5  -4    0.92    0.25
 -13  -5   4    0.19    0.21
 -13   5  -4    0.15    0.28
  13   5   5    0.58    0.18
  13   5  -5    0.81    0.23
  13  -5   5    0.65    0.25
 -13  -5  -5    0.41    0.19
  13   5   6    0.65    0.23
  13  -5   6    0.83    0.27
 -13  -5   6    0.88    0.23
 -13   5  -6    1.31    0.30
  13   5   7    0.14    0.16
  13   5  -7    0.21    0.17
 -13  -5  -7    0.05    0.16
 -13  -5   7    0.04    0.17
 -13   5  -7    0.07    0.17
  13   7   0   11.75    1.36
 -13  -7   0   12.98    1.50
  13   7  -1    1.52    0.22
  13  -7   1    0.98    0.36
 -13  -7  -1    1.63    0.20
 -13  -7   1    1.97    0.27
  13   7   2    0.68    0.15
  13   7  -2    0.77    0.19
 -13  -7  -2    0.92    0.19
 -13  -7   2    0.82    0.21
  13   7   3    6.06    0.75
  13   7  -3    6.62    0.85
  13  -7   3    6.56    0.93
 -13  -7  -3    5.89    0.74
 -13  -7   3    5.67    0.75
 -13   7  -3    7.33    1.01
  13   7   4    3.08    0.43
  13   7  -4    3.67    0.57
  13  -7   4    4.30    0.68
 -13  -7  -4    3.49    0.52
 -13   7  -4    3.51    0.59
  13   7   5    0.57    0.17
  13   7  -5    0.18    0.17
  13  -7   5    0.58    0.29
 -13  -7  -5    0.59    0.22
 -13  -7   5    0.85    0.27
 -13   7  -5    0.33    0.29
  13   7  -6    1.05    0.25
  13  -7   6    0.75    0.24
 -13  -7   6    1.36    0.30
 -13   7  -6    0.84    0.26
  13   7   7    1.89    0.38
  13   7  -7    1.97    0.40
  13  -7   7    2.37    0.44
 -13  -7  -7    2.28    0.45
 -13  -7   7    2.19    0.43
 -13   7  -7    1.71    0.38
  13   9   0    0.10    0.10
 -13  -9   0    0.19    0.09
  13  -9   1    0.96    0.37
 -13  -9   1    1.03    0.18
  13   9  -2    0.13    0.14
 -13  -9   2    0.19    0.16
 -13   9  -2    0.74    0.36
  13   9  -3    1.25    0.25
  13  -9   3    1.24    0.42
 -13  -9   3    1.67    0.30
 -13   9  -3    0.70    0.36
  13   9  -4    0.03    0.16
  13  -9   4    0.16    0.23
 -13  -9   4   -0.01    0.17
 -13   9  -4    0.32    0.26
  13   9  -5    2.23    0.36
  13  -9   5    2.39    0.43
 -13  -9  -5    2.06    0.36
 -13  -9   5    2.48    0.42
 -13   9  -5    4.57    0.67
  13   9   6    0.12    0.14
  13   9  -6    0.11    0.15
  13  -9   6   -0.09    0.15
 -13  -9  -6    0.27    0.18
 -13  -9   6   -0.05    0.15
 -13   9  -6    0.02    0.23
  13   9   7    1.46    0.32
  13  -9   7    2.08    0.43
 -13  -9  -7    1.74    0.35
 -13   9  -7    1.23    0.40
  13  11   0    4.63    0.56
 -13 -11   0    4.01    0.49
  13  11  -1    3.14    0.39
  13 -11   1    2.73    0.53
 -13 -11   1    2.86    0.37
 -13  11  -1    2.03    0.46
  13 -11   2    0.14    0.27
 -13  11  -2   -0.05    0.29
  13  11  -3    6.96    0.87
  13 -11   3    6.92    0.99
 -13 -11   3    6.68    0.84
 -13  11  -3    6.34    0.92
  13  11  -4    1.08    0.25
  13 -11   4    0.54    0.33
 -13 -11   4    1.45    0.30
 -13  11  -4    0.78    0.32
  13  11  -5    0.06    0.13
 -13 -11   5    0.16    0.14
 -13  11  -5    0.26    0.24
  13  11  -6    0.37    0.17
  13 -11   6    0.09    0.19
 -13  11  -6    0.14    0.21
  13  13   0    4.25    0.53
 -13 -13   0    4.63    0.57
  13  13  -1    1.15    0.20
 -13 -13   1    0.99    0.19
 -13  13  -1    0.42    0.29
  13  13  -2    1.11    0.22
  13 -13   2    1.05    0.33
 -13 -13   2    1.03    0.20
  13  13  -3    0.27    0.15
 -13 -13   3    0.16    0.16
 -13  13  -3    0.14    0.24
  13  13  -4    0.95    0.25
 -13 -13   4    0.81    0.22
 -13  13  -4    1.32    0.39
  13  13  -5    0.53    0.18
  13 -13   5    0.96    0.33
 -13 -13   5    0.70    0.22
  13  13  -6    1.58    0.35
  13 -13   6    1.82    0.49
 -13  13  -6    1.52    0.43
  13  15   0    0.26    0.14
 -13 -15   0    0.37    0.13
  13  15  -1    0.00    0.12
 -13 -15   1    0.08    0.13
 -13  15  -1    0.13    0.29
  13  15  -2    0.31    0.13
  13 -15   2    0.21    0.26
 -13 -15   2    0.07    0.13
 -13  15  -2   -0.08    0.25
  13  15  -3    0.09    0.12
  13 -15   3    0.13    0.27
 -13 -15   3    0.26    0.15
 -13  15  -3    0.16    0.27
  13  15  -4    0.41    0.16
  13 -15   4    0.28    0.31
 -13 -15   4   -0.02    0.13
 -13  15  -4    0.07    0.31
  13  15  -5    0.10    0.15
  13 -15   5   -0.06    0.23
 -13 -15   5    0.12    0.15
 -13  15  -5    0.04    0.29
  13  17   0    0.18    0.14
 -13 -17   0    0.64    0.19
  13  17  -1    0.33    0.17
  13 -17   1   -0.04    0.32
 -13 -17   1    0.20    0.14
 -13  17  -1    0.07    0.33
  13  17  -2    0.26    0.14
  13 -17   2   -0.13    0.30
 -13 -17   2    0.05    0.11
 -13  17  -2    0.03    0.29
  13  17  -3    2.82    0.43
  13 -17   3    1.88    0.48
 -13 -17   3    2.71    0.41
  13  17  -4    0.16    0.16
  13 -17   4    0.21    0.28
 -13 -17   4    0.14    0.17
 -13  17  -4    0.16    0.26
  13  19   0    0.41    0.19
 -13 -19   0    0.21    0.16
  13  19  -1    0.34    0.18
  13 -19   1    0.27    0.30
 -13 -19   1    0.09    0.16
  13  19  -2    0.04    0.12
  13 -19   2    0.13    0.25
 -13 -19   2    0.02    0.11
 -13  19  -2   -0.11    0.28
  13  19  -3    0.22    0.16
  13 -19   3    0.32    0.26
 -13 -19   3    0.13    0.15
 -13  19  -3   -0.01    0.24
  13  21   0    1.99    0.33
 -13 -21   0    2.20    0.36
  13  21  -1    0.03    0.12
  13 -21   1    0.11    0.24
 -13 -21   1    0.28    0.17
  14   0   2   12.13    1.46
 -14   0  -2   11.98    1.46
  14   0   4    0.61    0.22
 -14   0  -4    0.39    0.21
  14   0   6    0.16    0.17
 -14   0  -6    0.76    0.26
  14  -2   1    0.94    0.29
 -14  -2  -1    1.20    0.26
 -14   2  -1    0.68    0.26
  14   2   2    3.16    0.43
  14  -2   2    3.58    0.53
 -14  -2  -2    2.67    0.39
 -14   2  -2    3.38    0.53
  14   2   3    0.56    0.23
  14  -2   3    0.14    0.23
 -14  -2  -3    0.26    0.22
 -14   2  -3    0.36    0.23
  14   2   4    0.37    0.20
  14  -2   4    0.34    0.20
 -14  -2  -4    0.05    0.20
 -14   2  -4    0.32    0.23
  14  -2   5    0.29    0.19
 -14   2  -5    0.71    0.24
  14   2   6    0.50    0.19
  14  -2   6    0.79    0.24
 -14  -2  -6    0.53    0.19
 -14   2  -6    1.08    0.28
  14  -2   7   -0.09    0.16
 -14  -2  -7    0.07    0.21
 -14   2  -7   -0.15    0.16
  14   4   1    7.94    0.93
 -14  -4  -1    8.48    1.00
  14   4   2    1.05    0.20
 -14  -4  -2    1.00    0.20
  14   4   3    4.44    0.58
 -14  -4  -3    5.31    0.68
 -14   4  -3    6.16    0.85
  14   4   4    0.41    0.20
 -14  -4  -4    0.26    0.19
 -14   4  -4    0.17    0.22
  14   4   5    0.90    0.19
  14   4  -5    0.71    0.20
  14  -4   5    1.15    0.31
 -14  -4  -5    1.07    0.24
 -14   4  -5    0.99    0.28
  14   4  -6    0.12    0.14
  14  -4   6   -0.06    0.15
 -14  -4   6    0.13    0.16
 -14   4  -6    0.31    0.19
  14   4   7    1.57    0.32
  14   4  -7    1.00    0.29
  14  -4   7    2.43    0.42
 -14  -4  -7    1.12    0.29
 -14   4  -7    1.79    0.37
  14   6   1    5.31    0.62
  14  -6   1    5.18    0.74
 -14  -6  -1    6.62    0.77
  14   6   2    4.08    0.50
  14   6  -2    4.03    0.50
  14  -6   2    4.79    0.71
 -14  -6   2    3.25    0.42
  14   6   3    4.79    0.61
  14   6  -3    5.40    0.69
  14  -6   3    4.81    0.71
 -14  -6  -3    4.62    0.60
 -14  -6   3    4.42    0.59
 -14   6  -3    6.72    0.93
  14   6   4    0.03    0.14
  14   6  -4    0.23    0.17
  14  -6   4    0.37    0.26
 -14  -6  -4    0.14    0.17
 -14  -6   4    0.10    0.18
 -14   6  -4    0.12    0.21
  14   6   5    0.53    0.16
  14   6  -5    0.40    0.16
 -14  -6  -5    0.94    0.24
 -14  -6   5    0.57    0.19
 -14   6  -5    1.25    0.31
  14   6  -6    0.13    0.14
  14  -6   6    0.23    0.17
 -14  -6  -6    0.70    0.22
 -14   6  -6    0.06    0.15
  14   6   7    1.47    0.36
  14  -6   7    0.89    0.26
 -14  -6  -7    1.52    0.38
 -14  -6   7    1.30    0.34
 -14   6  -7    1.57    0.35
  14   8   0    1.10    0.16
 -14  -8   0    0.99    0.15
  14   8  -1    0.39    0.12
  14  -8   1   -0.09    0.32
 -14  -8   1    0.14    0.12
 -14   8  -1    0.42    0.39
  14   8  -2    0.95    0.20
  14  -8   2    2.78    0.56
 -14  -8  -2    1.52    0.22
 -14  -8   2    1.36    0.24
 -14   8  -2    0.85    0.40
  14   8   3    0.10    0.12
  14   8  -3    0.11    0.17
 -14  -8  -3    0.11    0.14
 -14  -8   3    0.21    0.21
 -14   8  -3    0.28    0.29
  14   8   4    0.31    0.13
  14   8  -4    0.47    0.20
  14  -8   4    0.04    0.23
 -14  -8  -4    0.76    0.20
 -14  -8   4    0.33    0.20
 -14   8  -4    0.31    0.26
  14   8   5    0.05    0.11
  14   8  -5    0.06    0.14
  14  -8   5    0.16    0.19
 -14  -8  -5   -0.05    0.16
 -14  -8   5   -0.02    0.16
 -14   8  -5    0.09    0.18
  14   8   6    1.12    0.24
  14   8  -6    0.89    0.24
 -14  -8  -6    0.52    0.20
 -14   8  -6    0.58    0.24
 -14  -8  -7    0.08    0.18
 -14  -8   7    0.27    0.21
 -14   8  -7   -0.01    0.21
  14  10   0    2.86    0.36
 -14 -10   0    2.94    0.36
  14  10  -1    0.12    0.09
 -14 -10   1    0.49    0.13
 -14  10  -1   -0.11    0.37
  14  10  -2    0.54    0.16
  14 -10   2    0.39    0.32
 -14 -10   2    0.39    0.14
 -14  10  -2    0.44    0.31
  14  10  -3    0.12    0.15
 -14 -10   3    0.15    0.13
 -14  10  -3    0.40    0.33
  14  10  -4    0.58    0.18
  14 -10   4    0.55    0.26
 -14 -10   4    0.40    0.17
 -14  10  -4    0.56    0.29
  14  10  -5    0.02    0.11
  14 -10   5    0.29    0.21
 -14 -10  -5    0.16    0.14
 -14 -10   5    0.04    0.14
 -14  10  -5   -0.08    0.19
  14  10  -6    0.34    0.19
  14 -10   6    0.16    0.20
 -14 -10  -6    0.40    0.20
 -14 -10   6    0.04    0.17
 -14  10  -6    0.01    0.18
  14  12   0    1.28    0.20
 -14 -12   0    1.40    0.21
  14  12  -1    0.14    0.10
 -14  12  -1    0.10    0.29
  14  12  -2    0.45    0.14
  14 -12   2   -0.02    0.28
 -14 -12   2    0.23    0.12
 -14  12  -2    0.16    0.34
  14  12  -3    0.13    0.12
  14 -12   3    0.57    0.36
 -14 -12   3    0.21    0.13
 -14  12  -3    0.56    0.28
  14  12  -4    0.22    0.12
  14 -12   4    0.69    0.32
 -14 -12   4    0.31    0.15
 -14  12  -4    0.50    0.32
  14  12  -5    0.21    0.15
  14 -12   5    0.24    0.25
 -14 -12   5   -0.07    0.15
  14  12  -6    0.25    0.18
  14 -12   6    0.26    0.23
 -14 -12   6    0.17    0.17
 -14  12  -6    0.42    0.28
  14  14   0    0.27    0.12
 -14 -14   0    0.50    0.14
  14  14  -1    0.19    0.12
  14 -14   1   -0.01    0.26
 -14 -14   1    0.15    0.11
 -14  14  -1    0.05    0.30
  14  14  -2    0.12    0.12
  14 -14   2    0.13    0.26
 -14 -14   2    0.04    0.11
 -14  14  -2    0.14    0.28
  14  14  -3    0.12    0.13
  14 -14   3    0.11    0.26
 -14 -14   3    0.06    0.12
 -14  14  -3    0.33    0.27
  14  14  -4    0.15    0.12
  14 -14   4    0.15    0.26
 -14 -14   4    0.02    0.12
 -14  14  -4    0.23    0.30
  14  14  -5    0.19    0.16
  14 -14   5    0.06    0.26
 -14 -14   5    0.10    0.15
  14  16   0    0.39    0.17
 -14 -16   0    0.16    0.13
  14  16  -1    0.17    0.15
  14 -16   1    0.14    0.29
 -14 -16   1    0.09    0.13
  14  16  -2    0.10    0.12
  14 -16   2    0.07    0.28
 -14 -16   2    0.09    0.11
 -14  16  -2    0.18    0.37
  14  16  -3    0.24    0.15
  14 -16   3    0.86    0.37
 -14 -16   3    0.28    0.13
  14  16  -4    0.01    0.12
  14 -16   4    0.08    0.25
 -14 -16   4    0.19    0.16
 -14  16  -4    0.09    0.25
  14  18   0    0.69    0.20
 -14 -18   0    1.07    0.24
  14  18  -1    0.13    0.16
  14 -18   1    0.05    0.26
 -14 -18   1    0.10    0.13
  14  18  -2    0.19    0.14
  14 -18   2   -0.18    0.23
 -14 -18   2    0.11    0.12
 -14  18  -2   -0.02    0.28
  14  18  -3    0.01    0.10
  14 -18   3    0.42    0.29
 -14 -18   3    0.01    0.14
 -14  18  -3   -0.13    0.24
  14  20   0    0.13    0.14
 -14 -20   0    0.18    0.15
  14  20  -1    0.00    0.14
  14 -20   1    0.06    0.22
 -14 -20   1    0.07    0.16
 -14  20  -1   -0.05    0.34
  15   1   1    0.51    0.24
  15  -1   1    1.04    0.34
 -15  -1  -1    0.92    0.25
  15   1   2    2.25    0.37
  15  -1   2    1.92    0.37
 -15  -1  -2    1.74    0.37
 -15   1  -2    2.22    0.41
  15   1   3    1.79    0.32
  15  -1   3    1.72    0.31
 -15  -1  -3    1.74    0.32
 -15   1  -3    2.39    0.39
  15   1   4    0.82    0.23
 -15  -1  -4    0.29    0.20
 -15   1  -4    0.14    0.20
 -15  -1  -5    1.33    0.29
  15   1   6    0.09    0.12
  15  -1   6   -0.06    0.15
 -15  -1  -6    0.12    0.14
 -15   1  -6   -0.02    0.15
  15   1   7    4.40    0.68
  15  -1   7    2.86    0.51
  15   3   1    0.59    0.20
  15  -3   1    0.65    0.29
 -15  -3  -1    1.06    0.24
  15   3   2    3.63    0.47
  15  -3   2    3.35    0.57
 -15  -3  -2    3.16    0.42
 -15   3  -2    3.20    0.53
  15   3   3    1.03    0.24
 -15  -3  -3    1.07    0.24
  15   3   4    0.40    0.15
  15  -3   4    0.13    0.17
 -15   3  -4    0.12    0.18
  15   3   5    0.15    0.15
  15  -3   5    0.08    0.15
 -15  -3  -5    0.07    0.16
 -15   3  -5    0.04    0.15
  15   3   7    0.18    0.17
  15   3  -7    0.20    0.17
  15  -3   7    0.35    0.22
 -15  -3  -7    0.26    0.20
 -15   3  -7    0.47    0.25
  15   5   1    0.25    0.13
  15  -5   1    0.11    0.28
 -15  -5  -1    0.19    0.13
  15   5   2   20.68    2.38
  15  -5   2   15.35    1.86
 -15  -5  -2   17.60    2.04
  15   5   3    0.37    0.14
  15  -5   3    0.17    0.24
 -15  -5  -3    0.23    0.16
 -15   5  -3    0.74    0.30
  15   5   4    1.36    0.26
  15  -5   4    1.52    0.32
 -15  -5  -4    1.72    0.31
 -15   5  -4    1.73    0.35
  15   5   5    0.10    0.11
  15   5  -5    0.04    0.14
  15  -5   5    0.11    0.15
 -15  -5  -5    0.16    0.16
 -15  -5   5    0.14    0.16
 -15   5  -5    0.05    0.16
  15   5   6    0.48    0.17
 -15  -5  -6    0.52    0.20
 -15   5  -6   -0.07    0.17
 -15  -5  -7   -0.02    0.18
 -15  -5   7    0.18    0.19
  15   7   1    0.72    0.10
  15   7  -1    0.41    0.11
 -15  -7  -1    0.84    0.12
 -15   7  -1    0.14    0.36
  15   7   2    0.50    0.12
  15   7  -2    0.39    0.13
 -15  -7  -2    0.42    0.12
 -15  -7   2    0.39    0.15
  15   7   3    1.61    0.24
  15   7  -3    1.33    0.26
  15  -7   3    1.51    0.39
 -15  -7  -3    1.30    0.22
 -15  -7   3    2.28    0.34
 -15   7  -3    1.86    0.41
  15   7   4    0.62    0.16
  15   7  -4    0.14    0.16
 -15  -7  -4    0.06    0.13
  15   7   5    0.93    0.20
  15   7  -5    0.79    0.20
  15  -7   5    1.11    0.29
 -15  -7  -5    1.51    0.31
 -15  -7   5    0.56    0.19
 -15   7  -5    0.61    0.27
  15   7   6    0.07    0.12
  15   7  -6    0.04    0.13
  15  -7   6    0.25    0.16
 -15  -7  -6    0.16    0.16
 -15  -7   6    0.12    0.17
 -15   7  -6    0.23    0.18
  15   9   0    0.54    0.11
 -15  -9   0    0.84    0.13
  15   9  -1    0.86    0.16
 -15  -9   1    0.94    0.16
 -15   9  -1    0.44    0.35
  15   9  -2   -0.03    0.10
  15  -9   2    0.24    0.31
 -15  -9   2   -0.06    0.12
 -15   9  -2   -0.03    0.26
  15   9  -3    4.16    0.54
 -15  -9  -3    3.56    0.45
 -15  -9   3    3.83    0.52
 -15   9  -3    4.99    0.77
  15   9   4    0.03    0.11
  15   9  -4    0.05    0.12
  15  -9   4    0.12    0.21
 -15  -9  -4   -0.03    0.12
 -15  -9   4    0.01    0.14
 -15   9  -4   -0.08    0.22
  15   9   5    1.27    0.24
  15   9  -5    1.21    0.26
  15  -9   5    0.97    0.27
 -15  -9  -5    1.36    0.29
 -15  -9   5    0.98    0.26
 -15   9  -5    1.11    0.30
  15   9   6    0.17    0.12
  15  -9   6    0.06    0.17
 -15  -9  -6   -0.01    0.15
  15  11   0    1.44    0.21
 -15 -11   0    1.27    0.18
  15  11  -1    0.27    0.11
 -15 -11   1    0.09    0.10
 -15  11  -1   -0.15    0.40
  15  11  -2    1.44    0.24
  15 -11   2    0.41    0.29
 -15  11  -2    1.06    0.37
  15  11  -3    0.37    0.15
  15 -11   3    0.80    0.35
 -15 -11   3    0.35    0.15
 -15  11  -3    0.25    0.25
  15  11  -4    0.98    0.23
  15 -11   4    0.58    0.27
 -15 -11   4    0.51    0.18
 -15  11  -4    0.23    0.27
  15  11  -5    0.15    0.15
  15 -11   5    0.37    0.25
 -15 -11   5    0.45    0.22
 -15  11  -5    0.48    0.27
  15  11  -6    0.06    0.14
  15 -11   6    0.08    0.19
 -15 -11  -6    0.12    0.15
 -15 -11   6    0.20    0.17
 -15  11  -6   -0.06    0.20
  15  13   0    4.05    0.51
 -15 -13   0    4.45    0.55
  15  13  -1    0.44    0.13
 -15 -13   1    0.27    0.12
  15  13  -2    1.25    0.22
  15 -13   2    0.97    0.35
 -15 -13   2    1.59    0.26
 -15  13  -2    1.05    0.37
  15  13  -3    0.02    0.10
  15 -13   3    0.01    0.27
 -15 -13   3    0.09    0.12
 -15  13  -3    0.37    0.30
  15  13  -4    0.47    0.15
  15 -13   4    0.26    0.27
 -15 -13   4    0.93    0.22
 -15  13  -4   -0.01    0.28
  15  13  -5    0.05    0.15
 -15 -13   5    0.09    0.15
 -15  13  -5   -0.12    0.24
  15  15   0    1.07    0.22
 -15 -15   0    1.65    0.27
  15  15  -1    0.19    0.13
  15 -15   1   -0.01    0.24
 -15 -15   1   -0.03    0.11
 -15  15  -1   -0.04    0.39
  15 -15   2    0.18    0.28
 -15 -15   2    0.55    0.16
  15  15  -3    0.17    0.12
  15 -15   3    0.17    0.27
 -15 -15   3    0.05    0.11
  15 -15   4    0.08    0.22
 -15 -15   4    0.17    0.15
 -15  15  -4    0.14    0.26
  15  17   0    0.45    0.19
 -15 -17   0    0.32    0.16
  15  17  -1    0.32    0.17
  15 -17   1    0.08    0.27
 -15 -17   1    0.34    0.15
 -15  17  -1    0.53    0.41
  15  17  -2   -0.01    0.11
  15 -17   2   -0.07    0.25
 -15 -17   2    0.06    0.11
 -15  17  -2    0.03    0.28
  15  17  -3    1.36    0.25
  15 -17   3    0.52    0.29
 -15 -17   3    1.22    0.26
 -15  17  -3    0.90    0.38
  15  19   0    0.16    0.15
 -15 -19   0    0.25    0.16
  15  19  -1    0.13    0.15
  15 -19   1    0.23    0.24
 -15 -19   1    0.18    0.14
 -15  19  -1    0.20    0.31
  15 -19   2   -0.05    0.20
 -15  19  -2    0.02    0.29
  16   0   2   29.02    3.38
 -16   0  -2   32.86    3.82
  16   0   4    0.61    0.19
 -16   0  -4    0.77    0.22
  16   0   6    0.74    0.21
 -16   0  -6    0.41    0.20
  16   2   1    0.42    0.18
  16  -2   1    0.48    0.25
 -16   2  -1    0.58    0.33
  16   2   2    6.81    0.84
  16  -2   2    6.96    0.90
 -16  -2  -2    5.87    0.74
  16  -2   3    0.05    0.17
 -16  -2  -3    0.32    0.19
 -16   2  -3    0.20    0.21
  16   2   5    0.12    0.12
  16  -2   5    0.40    0.21
 -16  -2  -5    0.89    0.24
  16  -2   6    0.41    0.18
 -16   2  -6    0.51    0.21
 -16  -4  -1    0.85    0.19
 -16   4  -1    0.67    0.36
  16   4   2    0.22    0.11
 -16  -4  -2    0.27    0.12
  16   4   4    0.04    0.11
  16  -4   4    0.10    0.17
 -16  -4  -4    0.51    0.19
 -16   4  -4    0.07    0.19
  16   4   5    1.24    0.24
 -16  -4  -5    0.98    0.23
  16   4   6   -0.01    0.12
  16   4  -6   -0.01    0.15
  16  -4   6    0.16    0.17
 -16  -4  -6   -0.05    0.17
 -16   4  -6    0.10    0.16
  16   6   1    0.40    0.10
 -16  -6  -1    0.54    0.12
 -16   6  -1    0.24    0.33
  16   6   2    1.34    0.19
  16  -6   2    2.41    0.45
 -16  -6  -2    1.31    0.19
  16   6   3    1.29    0.21
  16   6  -3    1.28    0.23
  16  -6   3    1.75    0.38
 -16  -6  -3    1.16    0.20
 -16   6  -3    1.47    0.36
  16   6   4    0.17    0.12
  16   6  -4    0.26    0.15
  16  -6   4    0.10    0.21
 -16  -6  -4    0.21    0.14
 -16   6  -4    0.11    0.22
  16   6   5    0.38    0.15
  16   6  -5   -0.06    0.14
  16  -6   5   -0.08    0.17
 -16  -6  -5    0.75    0.24
 -16  -6   5    0.02    0.17
 -16   6  -5   -0.02    0.17
  16   6   6    0.08    0.14
  16   6  -6    0.08    0.14
  16  -6   6    0.08    0.14
 -16  -6  -6    0.35    0.20
 -16  -6   6    0.13    0.17
 -16   6  -6    0.16    0.17
  16   8   0   11.69    1.36
  16   8  -1    0.15    0.10
 -16  -8   1    0.23    0.10
 -16   8  -1   -0.01    0.36
  16   8   2    3.43    0.41
  16   8  -2    3.19    0.42
  16  -8   2    2.01    0.46
 -16  -8  -2    2.96    0.37
 -16  -8   2    2.78    0.37
 -16   8  -2    2.54    0.49
  16   8   3    0.22    0.09
  16   8  -3    0.20    0.14
  16  -8   3    0.41    0.30
 -16  -8  -3    0.06    0.10
 -16  -8   3    0.17    0.12
 -16   8  -3    0.57    0.28
  16  -8   4    0.47    0.24
 -16  -8  -4    0.72    0.19
 -16  -8   4    1.18    0.24
 -16   8  -4    0.55    0.27
  16   8   5   -0.04    0.12
  16   8  -5    0.13    0.16
  16  -8   5    0.00    0.16
 -16  -8  -5    0.13    0.17
 -16   8  -5   -0.10    0.17
  16   8   6    1.39    0.28
  16   8  -6    1.32    0.31
  16  -8   6    1.84    0.41
 -16  -8  -6    1.08    0.31
 -16   8  -6    1.51    0.38
  16  10   0    1.10    0.16
 -16 -10   0    0.96    0.15
  16  10  -1    0.12    0.09
  16 -10   1    0.28    0.31
 -16 -10   1    0.04    0.09
 -16  10  -1    0.05    0.34
  16  10  -2    0.41    0.13
  16 -10   2    0.42    0.28
 -16 -10   2    0.36    0.12
 -16  10  -2    0.31    0.27
  16  10  -3    0.16    0.11
  16 -10   3    0.18    0.26
 -16 -10   3    0.05    0.13
 -16  10  -3    0.12    0.23
  16  10  -4    0.21    0.12
  16 -10   4    0.60    0.26
 -16 -10  -4    0.43    0.15
 -16 -10   4    0.28    0.14
 -16  10  -4    0.61    0.29
  16  10   5    0.17    0.12
  16 -10   5    0.15    0.19
 -16 -10  -5    0.26    0.16
 -16 -10   5    0.31    0.17
 -16  10  -5    0.10    0.20
  16  12   0    2.68    0.35
 -16 -12   0    2.54    0.32
  16  12  -1    0.79    0.15
  16 -12   1    0.25    0.28
 -16 -12   1    0.31    0.11
 -16  12  -1    0.60    0.35
  16  12  -2    0.24    0.12
  16 -12   2    0.12    0.28
 -16 -12   2    0.13    0.10
 -16  12  -2    0.02    0.27
  16  12  -3    2.10    0.32
  16 -12   3    2.39    0.49
 -16 -12   3    2.45    0.37
 -16  12  -3    1.31    0.38
  16  12  -4    0.43    0.16
  16 -12   4    0.56    0.29
 -16 -12   4    0.27    0.13
 -16  12  -4    0.27    0.28
  16  12  -5    0.16    0.15
  16 -12   5    0.37    0.25
 -16 -12   5    0.48    0.17
 -16  12  -5    0.40    0.24
  16  14   0    0.21    0.13
 -16 -14   0    0.21    0.13
  16  14  -1    2.27    0.33
 -16 -14   1    2.04    0.30
  16  14  -2    0.25    0.12
  16 -14   2   -0.13    0.24
 -16 -14   2    0.10    0.11
 -16  14  -2   -0.16    0.33
  16  14  -3    1.77    0.29
  16 -14   3    1.01    0.37
 -16 -14   3    1.24    0.23
  16  14  -4    0.03    0.13
  16 -14   4    0.12    0.22
 -16 -14   4    0.17    0.12
 -16  14  -4    0.15    0.25
  16  16   0    0.38    0.17
 -16 -16   0    0.56    0.18
  16  16  -1    0.38    0.16
  16 -16   1    0.13    0.25
 -16 -16   1    0.28    0.13
 -16  16  -1    0.31    0.34
  16  16  -2    1.35    0.26
  16 -16   2    0.23    0.25
 -16 -16   2    0.83    0.19
 -16  16  -2    0.57    0.32
  16  16  -3    0.06    0.11
  16 -16   3    0.11    0.24
 -16 -16   3   -0.03    0.11
 -16  16  -3    0.19    0.28
  16  18   0    1.82    0.32
 -16 -18   0    1.63    0.28
  16  18  -1    0.10    0.15
  16 -18   1   -0.18    0.20
 -16 -18   1    0.11    0.12
 -16  18  -1   -0.19    0.28
  17   1   1    1.14    0.23
  17  -1   1    1.81    0.34
 -17   1  -1    0.64    0.28
  17   1   2    0.13    0.16
  17  -1   2    0.02    0.19
 -17  -1  -2    0.43    0.20
  17   1   3   14.38    1.71
  17  -1   3   18.56    2.20
 -17  -1  -3   14.07    1.69
  17   1   4    0.34    0.17
  17  -1   4    0.38    0.14
 -17  -1  -4    0.35    0.17
 -17   1  -4    0.32    0.20
  17   1   5    1.17    0.26
 -17  -1  -5    0.47    0.20
  17  -1   6    0.14    0.17
 -17   1  -6    0.05    0.16
  17   3   1    0.09    0.12
 -17  -3  -1    0.25    0.15
 -17   3  -1    0.12    0.25
  17   3   2    1.48    0.23
  17  -3   2    1.30    0.29
 -17  -3  -2    1.70    0.26
 -17   3  -2    1.30    0.30
  17   3   3    0.03    0.12
  17  -3   3    0.27    0.21
 -17  -3  -3    0.08    0.14
 -17   3  -3    0.12    0.24
  17   3   4    1.03    0.20
 -17  -3  -4    0.76    0.21
  17   3   5    0.05    0.13
  17  -3   5    0.08    0.14
 -17  -3  -5    0.18    0.16
 -17   3  -5    0.10    0.15
  17   3   6    0.39    0.18
  17  -3   6    0.40    0.21
 -17  -3  -6    0.20    0.17
 -17   3  -6    0.29    0.20
  17   5   2    1.32    0.19
 -17  -5  -2    0.76    0.14
  17   5   3    0.18    0.10
  17  -5   3    0.12    0.19
 -17  -5  -3    0.04    0.11
 -17   5  -3   -0.01    0.21
  17   5   4    2.22    0.33
  17  -5   4    1.31    0.30
 -17   5  -4    1.94    0.39
  17   5   5    0.07    0.12
  17  -5   5    0.09    0.16
 -17  -5  -5    0.01    0.15
 -17   5  -5    0.00    0.18
  17   5  -6    0.84    0.24
 -17  -5  -6    0.52    0.21
  17   7   1    1.21    0.17
 -17   7  -1    0.82    0.33
  17   7   2    0.73    0.12
  17   7  -2    0.86    0.16
  17  -7   2    0.54    0.29
 -17  -7  -2    0.78    0.14
 -17   7  -2    0.58    0.28
  17   7   3    0.18    0.09
  17   7  -3    0.12    0.12
  17  -7   3    0.05    0.21
 -17  -7  -3    0.27    0.12
 -17  -7   3    0.43    0.15
 -17   7  -3    0.33    0.24
  17   7   4    0.31    0.12
  17   7  -4    0.61    0.16
  17  -7   4    1.52    0.37
 -17  -7  -4    0.45    0.15
 -17  -7   4    0.42    0.16
  17   7   5    2.39    0.36
  17   7  -5    1.94    0.35
  17  -7   5    1.69    0.37
 -17  -7  -5    1.34    0.29
 -17  -7   5    2.31    0.38
 -17   7  -5    1.41    0.37
  17   7  -6    0.38    0.19
  17  -7   6    0.70    0.24
 -17  -7  -6    0.67    0.25
 -17  -7   6    0.63    0.24
 -17   7  -6    0.32    0.24
  17   9   0    0.10    0.06
 -17  -9   0   -0.02    0.05
  17   9  -1    0.91    0.16
 -17  -9   1    0.78    0.14
 -17   9  -1    0.29    0.31
  17   9   2    0.09    0.07
  17   9  -2    0.26    0.13
  17  -9   2    0.37    0.27
 -17  -9  -2    0.11    0.08
 -17  -9   2    0.07    0.11
 -17   9  -2    0.16    0.26
  17   9   3    1.85    0.25
  17   9  -3    2.43    0.36
  17  -9   3    1.87    0.44
 -17  -9  -3    1.55    0.23
 -17  -9   3    1.55    0.25
 -17   9  -3    0.97    0.33
  17   9   4    0.09    0.10
  17   9  -4    0.20    0.15
  17  -9   4    0.25    0.23
 -17  -9  -4   -0.01    0.12
 -17  -9   4    0.09    0.12
 -17   9  -4   -0.03    0.23
  17   9   5    2.60    0.39
  17   9  -5    2.66    0.44
  17  -9   5    2.26    0.42
 -17  -9  -5    2.76    0.45
 -17  -9   5    2.54    0.41
 -17   9  -5    3.68    0.59
  17  11   0    0.23    0.07
 -17 -11   0    0.18    0.08
  17  11  -1    0.65    0.14
  17 -11   1    0.27    0.27
 -17 -11   1    1.10    0.18
 -17  11  -1    0.40    0.32
  17  11  -2    0.95    0.19
  17 -11   2    0.61    0.36
 -17 -11   2    0.88    0.18
 -17  11  -2    0.41    0.30
  17  11  -3    0.85    0.18
  17 -11   3    0.98    0.32
 -17 -11   3    0.63    0.17
 -17  11  -3    0.45    0.27
  17  11  -4    0.17    0.11
  17 -11   4    0.22    0.22
 -17 -11   4    0.00    0.13
 -17  11  -4   -0.08    0.24
  17  11  -5    0.12    0.13
  17 -11   5    0.06    0.18
 -17 -11  -5    0.17    0.16
 -17 -11   5   -0.03    0.14
 -17  11  -5    0.15    0.23
  17  13   0    4.38    0.55
 -17 -13   0    4.42    0.54
  17  13  -1    0.73    0.15
  17 -13   1    0.03    0.24
 -17 -13   1    0.81    0.17
 -17  13  -1    0.97    0.38
  17 -13   2    1.52    0.41
 -17 -13   2    1.44    0.24
 -17  13  -2    1.36    0.44
  17  13  -3    0.42    0.14
  17 -13   3    0.74    0.31
 -17 -13   3    0.43    0.15
  17  13  -4    0.96    0.21
  17 -13   4    0.91    0.32
 -17 -13   4    0.96    0.23
 -17  13  -4    1.16    0.39
  17  15   0    1.70    0.28
 -17 -15   0    2.43    0.36
  17  15  -1    0.08    0.12
  17 -15   1   -0.09    0.20
 -17 -15   1   -0.12    0.10
 -17  15  -1   -0.05    0.27
  17  15  -2    0.54    0.15
  17 -15   2    0.28    0.21
 -17 -15   2    0.81    0.19
 -17  15  -2    0.57    0.29
  17  15  -3    0.24    0.15
  17 -15   3    0.27    0.25
 -17 -15   3    0.38    0.15
 -17  15  -3   -0.25    0.24
  17  17   0    0.25    0.15
 -17 -17   0    0.25    0.14
  17  17  -1    0.10    0.14
  17 -17   1   -0.05    0.21
 -17 -17   1    0.15    0.12
 -17  17  -1    0.11    0.29
  18   0   2    1.49    0.27
 -18   0  -2    2.79    0.44
  18   0   4    2.41    0.38
 -18   0  -4    2.77    0.43
  18   2   1    0.21    0.13
 -18  -2  -1    0.27    0.15
 -18   2  -1    0.31    0.22
  18   2   2    0.16    0.13
  18  -2   2    0.42    0.20
 -18  -2  -2    0.15    0.14
 -18   2  -2    0.21    0.19
  18   2   3    0.18    0.13
  18  -2   3    0.36    0.18
 -18  -2  -3    0.24    0.15
 -18   2  -3    0.29    0.24
  18   2   4    0.97    0.22
  18  -2   4    0.95    0.22
 -18  -2  -4    1.70    0.31
 -18   2  -4    0.97    0.25
  18   2   5    0.40    0.16
 -18  -2  -5    0.49    0.19
 -18  -2  -6    0.92    0.28
  18   4   1    0.00    0.10
  18  -4   1    0.08    0.21
 -18   4  -1    0.16    0.22
  18   4   2    0.18    0.09
  18  -4   2    0.57    0.22
 -18  -4  -2    0.14    0.11
 -18   4  -2    0.24    0.20
  18   4   3    8.56    1.03
 -18  -4  -3    6.17    0.76
 -18   4  -3    6.87    0.91
  18   4   4    0.08    0.11
  18  -4   4   -0.03    0.15
 -18  -4  -4    0.15    0.14
  18   4   5    3.62    0.52
  18  -4   5    3.46    0.53
 -18  -4  -5    2.60    0.42
 -18   4  -5    3.52    0.56
  18  -6   1    0.07    0.21
 -18   6  -1    0.58    0.28
  18  -6   2    0.33    0.25
 -18  -6  -2    0.05    0.08
 -18   6  -2    0.08    0.26
  18   6   3    2.06    0.28
  18  -6   3    2.34    0.45
 -18  -6  -3    2.53    0.35
 -18   6  -3    2.59    0.49
  18   6   4    0.67    0.17
 -18  -6  -4    0.39    0.15
 -18   6  -4    0.25    0.29
  18   6   5    0.44    0.15
  18   6  -5    0.39    0.17
  18  -6   5    0.03    0.19
 -18  -6  -5    0.16    0.19
  18   8   1    0.40    0.07
  18   8  -1    0.43    0.12
  18  -8   1   -0.12    0.22
 -18   8  -1    0.21    0.29
  18   8   2    9.89    1.15
  18   8  -2    6.35    0.78
  18  -8   2    7.51    1.03
 -18  -8  -2    7.57    0.89
 -18   8  -2    8.13    1.10
  18   8   3    0.04    0.08
  18   8  -3    0.16    0.12
  18  -8   3    0.30    0.24
 -18  -8  -3    0.12    0.09
 -18  -8   3   -0.02    0.11
 -18   8  -3    0.13    0.23
  18   8   4    0.22    0.11
  18   8  -4    0.15    0.11
  18  -8   4    0.26    0.22
 -18  -8  -4    0.51    0.16
 -18  -8   4    0.40    0.16
 -18   8  -4    0.17    0.26
  18   8   5    0.65    0.17
  18   8  -5    0.63    0.18
  18  -8   5    0.77    0.25
 -18  -8  -5    0.86    0.24
 -18  -8   5    0.60    0.19
 -18   8  -5    0.68    0.28
  18  10   0    0.19    0.06
 -18 -10   0    0.20    0.06
  18  10  -1   -0.02    0.07
  18 -10   1   -0.13    0.23
 -18 -10   1    0.05    0.08
 -18  10  -1    0.07    0.31
  18  10  -2    0.12    0.11
 -18 -10  -2    0.13    0.07
 -18 -10   2    0.15    0.13
 -18  10  -2    0.01    0.29
  18  10   3    0.15    0.08
  18  10  -3    0.25    0.13
  18 -10   3    0.22    0.24
 -18 -10  -3    0.20    0.10
 -18 -10   3    0.18    0.13
 -18  10  -3    0.16    0.23
  18  10   4    0.27    0.11
  18  10  -4    0.12    0.13
  18 -10   4    0.60    0.23
 -18 -10  -4    0.24    0.13
 -18 -10   4    0.16    0.13
 -18  10  -4    0.21    0.20
  18  12   0    0.75    0.13
 -18 -12   0    0.65    0.11
  18  12  -1    1.68    0.25
 -18 -12   1    1.42    0.22
 -18  12  -1    0.70    0.35
  18  12  -2    2.25    0.33
  18 -12   2    1.28    0.37
 -18 -12   2    2.02    0.31
 -18  12  -2    1.17    0.39
  18  12  -3    0.21    0.13
  18 -12   3    0.50    0.24
 -18 -12   3    0.36    0.15
  18  12  -4    0.33    0.16
  18 -12   4    0.29    0.24
 -18 -12   4    0.47    0.16
 -18  12  -4    0.17    0.31
  18  14   0    0.12    0.11
 -18 -14   0    0.21    0.10
  18  14  -1    2.03    0.30
 -18 -14   1    2.99    0.41
  18  14  -2    0.16    0.12
  18 -14   2   -0.11    0.18
 -18 -14   2    0.41    0.15
 -18  14  -2    0.11    0.24
  18  14  -3    0.06    0.13
  18 -14   3    0.02    0.20
 -18 -14   3    0.30    0.15
 -18  14  -3    0.14    0.24
  18  16   0    1.53    0.26
 -18 -16   0    1.50    0.27
  18 -16   1   -0.05    0.19
 -18  16  -1    0.00    0.28
  19  -1   1    0.24    0.18
  19   1   2    0.10    0.13
  19  -1   2    0.04    0.16
 -19  -1  -2    0.64    0.20
 -19   1  -2    0.19    0.17
  19   1   3    0.22    0.16
  19  -1   3    0.40    0.18
 -19  -1  -3    0.81    0.24
 -19   1  -3    0.44    0.24
  19   1   4   -0.01    0.12
  19  -1   4    0.06    0.15
 -19  -1  -4    0.09    0.17
 -19   1  -4    0.03    0.15
  19   1   5    0.16    0.12
  19  -1   5    0.21    0.15
 -19  -1  -5    0.35    0.19
 -19   1  -5    0.05    0.17
  19  -3   1    0.03    0.18
 -19  -3  -1    0.02    0.11
 -19   3  -1    0.03    0.23
  19   3   2    0.59    0.15
  19  -3   2    0.62    0.22
 -19  -3  -2    0.93    0.20
 -19   3  -2    0.49    0.22
  19   3   3    0.11    0.12
  19  -3   3   -0.15    0.18
 -19  -3  -3    0.01    0.13
 -19   3  -3    0.14    0.21
  19   3   4    0.10    0.12
 -19  -3  -4    0.16    0.17
 -19   3  -4    0.65    0.23
  19   3   5    0.24    0.14
 -19  -3  -5    0.05    0.18
  19   5   1   -0.01    0.09
 -19  -5  -1    0.01    0.09
 -19   5  -1    0.03    0.23
  19   5   2    0.48    0.12
 -19  -5  -2    0.74    0.16
  19   5   3    0.09    0.10
 -19  -5  -3    0.09    0.11
  19   5   4    0.20    0.12
  19  -5   4    0.45    0.22
 -19  -5  -4    0.20    0.15
 -19   5  -4    0.32    0.27
  19   5   5   -0.10    0.12
 -19  -5  -5   -0.01    0.18
 -19   5  -5    0.14    0.19
  19   7   1    0.26    0.10
  19  -7   1   -0.11    0.21
 -19   7  -1    0.25    0.27
  19   7   2    1.29    0.19
  19  -7   2    1.45    0.37
 -19  -7  -2    1.39    0.20
 -19   7  -2    1.22    0.34
  19   7   3    0.73    0.15
  19  -7   3    0.68    0.28
 -19   7  -3    0.44    0.26
  19   7   4    0.26    0.12
  19   7  -4    0.30    0.15
  19  -7   4    0.44    0.25
 -19  -7  -4    0.18    0.13
 -19   7  -4    0.53    0.28
  19   9  -1    0.26    0.09
  19  -9   1   -0.01    0.23
 -19   9  -1   -0.06    0.24
  19   9   2    0.00    0.06
  19   9  -2    0.11    0.11
 -19  -9  -2    0.25    0.08
 -19  -9   2    0.09    0.10
  19   9   3    0.43    0.11
  19   9  -3    0.55    0.16
  19  -9   3    0.54    0.26
 -19  -9  -3    0.39    0.11
 -19  -9   3    0.13    0.12
 -19   9  -3    0.53    0.26
  19   9   4    0.10    0.10
  19   9  -4    0.02    0.10
  19  -9   4    0.14    0.22
 -19  -9  -4    0.04    0.12
 -19  -9   4    0.09    0.11
 -19   9  -4    0.04    0.23
  19  11   0    0.09    0.05
 -19 -11   0    0.09    0.06
  19  11  -1    0.31    0.10
  19 -11   1   -0.08    0.23
 -19 -11   1    0.50    0.12
 -19  11  -1    0.41    0.29
  19  11  -2    0.11    0.11
  19 -11   2   -0.06    0.19
 -19 -11   2    0.10    0.12
 -19  11  -2    0.40    0.26
  19  11  -3    0.06    0.12
  19 -11   3    0.23    0.22
 -19 -11  -3    0.01    0.09
 -19 -11   3   -0.04    0.13
  19  13  -1    0.39    0.12
  19 -13   1   -0.10    0.18
 -19 -13   1    0.35    0.11
 -19  13  -1    0.10    0.24
  19  13  -2    2.30    0.36
 -19 -13   2    2.07    0.32
 -19  13  -2    1.10    0.35
  20   0   2    2.46    0.41
 -20   0  -2    2.06    0.35
  20   0   4    0.64    0.19
 -20   0  -4    0.39    0.21
  20   2   1    0.06    0.13
  20  -2   1    0.12    0.18
  20   2   2    0.51    0.17
  20  -2   2    0.28    0.18
 -20  -2  -2    1.13    0.23
 -20   2  -2    0.28    0.21
  20   2   3    0.14    0.13
  20  -2   3    0.32    0.22
 -20  -2  -3    0.17    0.15
 -20   2  -3    0.10    0.22
  20   2   4    0.15    0.15
  20  -2   4    0.15    0.15
 -20  -2  -4    0.13    0.15
 -20   2  -4    0.21    0.18
  20   4   1    0.05    0.10
  20  -4   1   -0.01    0.17
  20   4   2    0.07    0.10
  20  -4   2    0.48    0.24
 -20  -4  -2    0.06    0.13
 -20   4  -2    0.00    0.22
  20   4   3    4.13    0.54
  20  -4   3    5.84    0.80
 -20  -4  -3    5.35    0.68
 -20   4  -3    4.88    0.73
  20   4   4    0.14    0.12
 -20  -4  -4    0.03    0.13
  20   6   1    0.26    0.10
  20   6   2    0.17    0.09
 -20  -6  -2    0.19    0.11
  20   6   3    0.41    0.12
  20  -6   3    0.34    0.22
 -20   6  -3    0.13    0.21
  20   6   4    0.11    0.10
 -20  -6  -4    0.62    0.19
 -20   6  -4   -0.10    0.25
  20   8   1    0.14    0.08
  20  -8   1   -0.11    0.23
  20  -8   2    0.24    0.27
 -20  -8  -2    0.78    0.14
 -20   8  -2    0.51    0.31
  20   8   3    0.34    0.11
  20   8  -3    0.22    0.13
  20  -8   3    0.33    0.22
 -20  -8  -3    0.43    0.13
 -20   8  -3    0.14    0.21
  20  10   0    0.34    0.07
  20  10  -1    0.05    0.09
  20 -10   1   -0.09    0.18
 -20 -10   1    0.11    0.08
  20  10   2    0.18    0.07
  20  10  -2    0.31    0.14
  20 -10   2   -0.01    0.17
 -20 -10  -2    0.30    0.09
 -20 -10   2    0.05    0.11
 -20  10  -2    0.32    0.24
  20  10   3    0.03    0.09
  20  10  -3   -0.01    0.13
 -20 -10  -3    0.07    0.11
 -20 -10   3    0.05    0.12
  20  12   0    0.06    0.06
 -20 -12   0    0.18    0.06
  20  12  -1    0.14    0.09
  20 -12   1    0.20    0.22
 -20 -12  -1    0.10    0.04
 -20 -12   1    0.18    0.09
  21  -1   1   -0.08    0.14
  21   1   2    0.00    0.13
  21  -1   2    0.23    0.18
 -21  -1  -2    0.04    0.15
 -21   1  -2    0.02    0.19
  21   1   3    3.39    0.49
  21  -1   3    3.48    0.51
 -21  -1  -3    4.44    0.62
 -21   1  -3    3.64    0.56
 -21  -1  -4    0.07    0.17
 -21   1  -4    0.09    0.20
  21  -3   1    0.02    0.15
  21   3   2    0.42    0.16
  21  -3   2    0.76    0.28
 -21  -3  -2    0.80    0.20
 -21   3  -2    0.34    0.23
  21   3   3    0.07    0.11
  21  -3   3   -0.11    0.14
 -21  -3  -3    0.12    0.13
 -21   3  -3    0.18    0.19
  21   5   1   -0.08    0.10
  21  -5   1    0.03    0.18
  21   5   2    0.07    0.10
  21  -5   2    0.24    0.17
 -21  -5  -2    0.05    0.12
 -21   5  -2    0.09    0.20
  21   5   3    0.19    0.10
 -21  -5  -3   -0.09    0.12
 -21   5  -3    0.07    0.19
  21   7   1    0.04    0.08
  21  -7   1    0.08    0.16
  21   7   2    0.50    0.12
  21  -7   2    0.19    0.21
 -21  -7  -2    0.32    0.11
 -21   7  -2    0.32    0.23
  21   7   3    0.18    0.10
 -21  -7  -3    0.30    0.13
 -21   7  -3    0.24    0.21
  21   9   1    0.18    0.07
  21  -9   1    0.03    0.20
  21   9   2    0.13    0.08
  21   9  -2    0.03    0.12
 -21  -9  -2    0.15    0.08
 -21   9  -2    0.13    0.24
  22   2   1   -0.06    0.10
  22  -2   1   -0.09    0.12
  22   2   2    1.35    0.24
  22  -2   2    0.53    0.22
 -22  -2  -2    1.06    0.23
 -22   2  -2    0.93    0.27
  22  -4   1    0.07    0.14
  22   4   2   -0.03    0.11
 -22  -4  -2    0.23    0.14
 -22   4  -2   -0.02    0.22
   0   0   0    0.00    0.00
;
_shelx_hkl_checksum   52645
