# Supplementary material for: High-throughput continuous rotation electron diffraction data acquisition via software automation
Source: J Appl Crystallogr. 2018 Nov 22;51(Pt 6):1652–61. doi: 10.1107/S1600576718015145 (PMC6276279; doi:10.1107/S1600576718015145)
Supplement: Supplementary file 2 [file j-51-01652-mordenite_1sup2.hkl]

#
# Unique observed reflections after correcting
# for dispersion and merging Friedel opposites
#
data_mordenite_1
_shelx_title 'mordenite 1 in Cmcm'
_shelx_refln_list_code          3
_shelx_F_calc_maximum      142.66
_exptl_crystal_F_000       469.58
_reflns_d_resolution_high  0.9100

loop_
 _space_group_symop_operation_xyz
 'x, y, z'
 '-x, -y, z+1/2'
 '-x, y, -z+1/2'
 'x, -y, -z'
 'x+1/2, y+1/2, z'
 '-x+1/2, -y+1/2, z+1/2'
 '-x+1/2, y+1/2, -z+1/2'
 'x+1/2, -y+1/2, -z'
 '-x, -y, -z'
 'x, y, -z-1/2'
 'x, -y, z-1/2'
 '-x, y, z'
 '-x+1/2, -y+1/2, -z'
 'x+1/2, y+1/2, -z-1/2'
 'x+1/2, -y+1/2, z-1/2'
 '-x+1/2, y+1/2, z'

_cell_length_a    18.1100
_cell_length_b    20.5300
_cell_length_c     7.5280
_cell_angle_alpha  90.000
_cell_angle_beta   90.000
_cell_angle_gamma  90.000

loop_
 _refln_index_h
 _refln_index_k
 _refln_index_l
 _refln_F_meas
 _refln_F_sigma
 _refln_A_calc
 _refln_B_calc
   2   0   0    174.4321     43.1798   -142.6626      0.0000
   4   0   0     42.2472     10.4757    -20.2704      0.0000
   6   0   0     49.8514      9.2274    -19.2777      0.0000
   8   0   0     28.5672      4.9464    -18.3645      0.0000
  10   0   0     28.4121      4.9846     53.9426      0.0000
  12   0   0     14.1716      2.4996      5.3987      0.0000
  14   0   0     11.1504      2.0047     -3.2072      0.0000
  16   0   0     13.6429      2.4471     14.3128      0.0000
  18   0   0      6.9453      1.3485    -10.7281      0.0000
   3   1   0     57.2449      6.9586     50.2166      0.0000
   5   1   0     22.0790      3.4099    -10.9991      0.0000
   7   1   0     16.8102      2.0761     15.2649      0.0000
   9   1   0     10.2979      1.3159     -5.3193      0.0000
  11   1   0     10.2966      1.3252    -12.9154      0.0000
  13   1   0      8.5651      1.1131      3.9374      0.0000
  15   1   0      6.9671      1.0041     -4.2901      0.0000
  17   1   0      4.7862      0.8285      2.7077      0.0000
  19   1   0      4.2582      0.7159      0.1032      0.0000
   2   2   0     20.8302      2.9233    -12.9175      0.0000
   4   2   0     25.0927      3.0980     22.7529      0.0000
   6   2   0     23.8441      3.4380     27.4903      0.0000
   8   2   0     14.3445      2.0657     -4.5477      0.0000
  10   2   0     11.0628      1.6290     -8.6945      0.0000
  12   2   0     10.2113      1.4533    -11.6851      0.0000
  14   2   0      7.0323      1.1301      3.3372      0.0000
  16   2   0      9.7653      1.2695     -3.6932      0.0000
  18   2   0      5.7661      0.8417      6.1481      0.0000
   1   3   0     40.2101      5.8209    -41.2300      0.0000
   3   3   0    105.4423     18.4519     88.1232      0.0000
   5   3   0     73.2825      8.9459    -75.1371      0.0000
   7   3   0     24.9659      3.0819     18.2516      0.0000
   9   3   0     17.1403      2.9745    -15.9896      0.0000
  11   3   0     10.5651      2.2414      3.2844      0.0000
  13   3   0     10.4397      1.5488     10.8978      0.0000
  15   3   0      9.5629      1.4644     -8.1499      0.0000
  17   3   0      6.1516      0.9149     -4.6619      0.0000
  19   3   0      5.6023      0.8059      1.5633      0.0000
   0   4   0     58.4736     10.2065    -44.7214      0.0000
   2   4   0     19.7500      2.9071      8.5936      0.0000
   4   4   0     26.9241      3.8015      8.4490      0.0000
   6   4   0     24.3069      2.9197     -7.9050      0.0000
   8   4   0     21.6065      2.6657     -1.5358      0.0000
  10   4   0     15.9787      2.8097     -1.1685      0.0000
  12   4   0      9.9444      1.4589     -3.1844      0.0000
  14   4   0      8.0901      1.3239      3.8665      0.0000
  16   4   0      6.8133      1.0194     -5.8557      0.0000
  18   4   0      4.9164      0.7743      0.9141      0.0000
   1   5   0    153.8495     38.0808    115.0462      0.0000
   3   5   0    119.7283     14.3561    -99.2166      0.0000
   5   5   0     35.2145      4.2348     25.7851      0.0000
   7   5   0     15.4595      3.3819     -0.1743      0.0000
   9   5   0     14.1178      1.7208      2.9200      0.0000
  11   5   0     23.2420      2.8607     30.8374      0.0000
  13   5   0     18.5871      2.6468    -21.6111      0.0000
  15   5   0     11.1419      1.6983     20.0676      0.0000
  17   5   0      5.2117      0.8352      0.7337      0.0000
  19   5   0      4.8432      0.7680     -4.2028      0.0000
   0   6   0     70.0824     12.1519    -49.7866      0.0000
   2   6   0     11.2801      2.4782      7.9541      0.0000
   4   6   0     13.2337      3.1598      6.7034      0.0000
   6   6   0     12.0117      1.4757      3.9808      0.0000
   8   6   0     14.4737      2.0575     -2.0385      0.0000
  10   6   0     11.2357      1.4233     -1.0546      0.0000
  12   6   0      7.9887      1.2181     -7.2010      0.0000
  14   6   0      7.5997      1.4728      3.3149      0.0000
  16   6   0      4.9363      0.8945     -3.5883      0.0000
  18   6   0      4.3120      0.7479      3.1856      0.0000
   1   7   0     22.3052      3.3532    -11.8137      0.0000
   3   7   0     18.4213      2.2243    -19.9580      0.0000
   5   7   0     22.0607      2.6768     26.1715      0.0000
   7   7   0     14.3201      1.8020      8.7610      0.0000
   9   7   0     11.6547      1.6423     -7.8586      0.0000
  11   7   0      9.6896      1.2194      2.2732      0.0000
  13   7   0      6.9970      1.4047     -8.8568      0.0000
  15   7   0      7.5318      1.4522     -1.6930      0.0000
  17   7   0      4.1892      0.7822      4.2870      0.0000
   0   8   0    106.4119     18.3851    -50.6352      0.0000
   2   8   0     31.6037      6.4192     23.4410      0.0000
   4   8   0     26.1789      3.9981     29.0554      0.0000
   6   8   0     39.3773      9.2600    -59.3577      0.0000
   8   8   0     24.6378      5.1515     31.6519      0.0000
  10   8   0     17.9015      2.5758    -31.1636      0.0000
  12   8   0     11.3899      1.6640     18.0422      0.0000
  14   8   0      7.8658      1.2089      3.5529      0.0000
  16   8   0      6.1360      0.9097    -10.5337      0.0000
  18   8   0      5.2904      0.8932      2.3367      0.0000
   1   9   0      9.0518      2.1603     -6.8624      0.0000
   3   9   0     10.2848      4.6790      0.0031      0.0000
   5   9   0     11.7586      1.6869      5.0622      0.0000
   7   9   0     13.7590      2.4073     -7.3814      0.0000
   9   9   0      8.9292      1.3982     -0.8273      0.0000
  11   9   0      7.7191      1.0526     -1.9747      0.0000
  13   9   0     11.5610      1.6596      1.6879      0.0000
  15   9   0      6.6451      1.0513     -1.2433      0.0000
  17   9   0      4.3795      0.7301     -1.6188      0.0000
   0  10   0     89.3101     16.7229     74.4509      0.0000
   2  10   0     28.1499      8.9275     -9.9628      0.0000
   4  10   0     23.2652      3.6208    -16.8220      0.0000
   6  10   0     15.6262      2.4014      7.3769      0.0000
   8  10   0     10.0335      1.4588     -0.5523      0.0000
  10  10   0     15.0584      2.1269     21.8870      0.0000
  12  10   0     10.1250      2.5890     -6.6687      0.0000
  14  10   0      7.9819      1.8835      3.8619      0.0000
  16  10   0      5.5942      0.9891      3.2009      0.0000
   1  11   0     16.8757      2.3961    -10.0347      0.0000
   3  11   0      8.8946      2.5519      0.7984      0.0000
   5  11   0     10.7399      1.3057      7.6971      0.0000
   7  11   0      8.2931      2.5689      2.3749      0.0000
   9  11   0      8.8486      1.3151     -6.9799      0.0000
  11  11   0      6.7289      1.1176      1.6870      0.0000
  13  11   0      6.5885      0.9596     -6.1274      0.0000
  15  11   0      4.8068      0.8179      3.8449      0.0000
  17  11   0      3.7308      0.8312     -0.2553      0.0000
   0  12   0     13.0300      2.2894      2.9866      0.0000
   2  12   0     14.7480      2.5972    -17.3988      0.0000
   4  12   0      8.6352      2.9827      3.3321      0.0000
   6  12   0     14.0113      3.2693     23.0536      0.0000
   8  12   0      9.1006      1.1647     -6.7205      0.0000
  10  12   0      6.5983      1.2475      1.2818      0.0000
  12  12   0      7.8280      1.7290     -7.0597      0.0000
  14  12   0      4.8623      0.8332     -3.9718      0.0000
  16  12   0      4.7432      0.9119      4.7925      0.0000
   1  13   0     22.6314      3.1084     -9.9155      0.0000
   3  13   0     31.7130      5.5342     37.0765      0.0000
   5  13   0     31.4905     12.8612    -42.0539      0.0000
   7  13   0     13.2140      1.9004      4.8986      0.0000
   9  13   0     15.4003      5.3920     -6.6887      0.0000
  11  13   0     10.8452      1.5967      2.5991      0.0000
  13  13   0      7.9873      1.0586     12.0415      0.0000
  15  13   0      5.4144      0.8064     -7.1920      0.0000
   0  14   0      7.0814      1.2656      5.2193      0.0000
   2  14   0      7.6783      1.3887     -4.0032      0.0000
   4  14   0      5.6766      1.6725     -0.6933      0.0000
   6  14   0      7.6990      1.1545      0.6718      0.0000
   8  14   0      7.9621      1.2007     -7.7542      0.0000
  10  14   0      6.9075      1.1261      4.6711      0.0000
  12  14   0      4.8262      1.1435     -1.9981      0.0000
  14  14   0      3.6852      1.0827      2.3316      0.0000
   1  15   0     16.5027      3.7202      1.3561      0.0000
   3  15   0     12.5596      2.2060      1.4986      0.0000
   5  15   0     11.1208      1.6512      0.8389      0.0000
   7  15   0     10.2002      1.8580     11.0426      0.0000
   9  15   0      6.2486      1.0285      3.6787      0.0000
  11  15   0      4.7890      0.7783     -3.6795      0.0000
  13  15   0      4.8181      0.7647     -2.0680      0.0000
   0  16   0     25.9775      9.1927     19.6476      0.0000
   2  16   0     18.3594      3.5714    -17.6246      0.0000
   4  16   0      7.6131      3.4055      9.4891      0.0000
   6  16   0      9.0882      1.3135     -2.3173      0.0000
   8  16   0      7.9828      2.2685     -4.4558      0.0000
  10  16   0      6.5386      0.8728      3.7779      0.0000
  12  16   0      5.7152      0.9542     -1.8456      0.0000
  14  16   0      3.8366      0.6783     -0.6983      0.0000
   1  17   0      6.6372      1.0062      2.2280      0.0000
   3  17   0      6.3229      1.3654     -4.7596      0.0000
   5  17   0      3.9768      1.4666      2.5553      0.0000
   7  17   0      3.9271      1.0070      2.5534      0.0000
   9  17   0      4.6356      0.8987     -1.7713      0.0000
  11  17   0      4.2485      0.6787      2.2647      0.0000
  13  17   0      4.2060      0.6832     -2.3858      0.0000
   0  18   0     11.1120      2.7825    -11.4539      0.0000
   2  18   0     10.6731      2.9387      7.0769      0.0000
   4  18   0      8.5888      1.5662      0.8794      0.0000
   6  18   0      8.1199      2.4893     -8.7078      0.0000
   8  18   0      7.1183      0.9141      3.0643      0.0000
  10  18   0      5.3405      1.6250     -4.5961      0.0000
   1  19   0      4.3933      0.7405      0.2760      0.0000
   3  19   0      4.2094      1.0399     -1.2331      0.0000
   5  19   0      4.2014      1.6721     -0.0988      0.0000
   7  19   0      3.8584      0.7160     -0.4779      0.0000
   9  19   0      3.1222      0.6060     -1.7886      0.0000
   0  20   0      6.0642      1.5718     -3.3647      0.0000
   2  20   0      6.2850      1.0185      2.9072      0.0000
   4  20   0      4.3969      1.2806      0.5580      0.0000
   6  20   0      4.9922      1.2010      0.2575      0.0000
   8  20   0      3.0398      0.6429      5.5053      0.0000
   1  21   0      5.8887      0.8707      2.1506      0.0000
   3  21   0      7.5639      1.1049     -5.4454      0.0000
   5  21   0      5.4117      1.0375      5.1229      0.0000
   7  21   0      4.3552      0.7108     -3.1096      0.0000
   0  22   0      3.3365      0.9876     -0.1324      0.0000
   2  22   0      2.0237      0.7612      0.6948      0.0000
   4  22   0      2.9468      0.7734     -1.0819      0.0000
   1   1   1    108.5101     15.4170    -71.7447      0.0000
   3   1   1     53.2867      7.5965    -34.3110      0.0000
   5   1   1    142.4268     26.9447     77.1492      0.0000
   7   1   1     12.4748      1.0894      9.2145      0.0000
   9   1   1     29.4654      2.6803    -26.3981      0.0000
  11   1   1     10.8620      1.0178     -9.0574      0.0000
  13   1   1     16.9875      1.8794    -13.2210      0.0000
  15   1   1      3.3714      0.7398     -2.6494      0.0000
  17   1   1      3.4328      0.8479      4.6315      0.0000
  19   1   1      1.6864      0.8409      2.3948      0.0000
   0   2   1     43.7767     10.8434     34.4268      0.0000
   2   2   1     21.0148      2.9782     18.4621      0.0000
   4   2   1     11.7015      1.6483    -13.4026      0.0000
   6   2   1     20.9928      3.0424    -19.5483      0.0000
   8   2   1      2.6649      1.0865     -1.0896      0.0000
  10   2   1      7.4158      0.7843      7.2610      0.0000
  12   2   1      6.3021      0.6922      6.4179      0.0000
  14   2   1      2.3430      1.0479      1.7797      0.0000
  16   2   1      1.9702      1.1331     -2.3201      0.0000
  18   2   1      1.5195      1.1218     -1.9409      0.0000
   1   3   1     10.6147      1.5206      8.8606      0.0000
   3   3   1     15.0858      1.5281    -15.2210      0.0000
   5   3   1      2.9454      0.7514      2.7257      0.0000
   7   3   1      8.1833      0.9964     -9.2143      0.0000
   9   3   1      4.5153      0.7563     -4.8099      0.0000
  11   3   1      6.5090      0.8413      7.3801      0.0000
  13   3   1      0.5221      1.1870     -0.0943      0.0000
  15   3   1      2.8449      0.9463     -2.5420      0.0000
  17   3   1      1.5992      1.3477     -1.5697      0.0000
  19   3   1      0.8276      1.0509     -0.9200      0.0000
   0   4   1     17.6529      5.2785    -13.9432      0.0000
   2   4   1     88.6311     15.2981     51.2269      0.0000
   4   4   1     12.9695      1.3901     -6.2141      0.0000
   6   4   1     30.7326      2.6056    -23.6090      0.0000
   8   4   1     43.6334      4.6578     35.4477      0.0000
  10   4   1      4.2730      0.7503     -1.5581      0.0000
  12   4   1      2.4825      1.0250     -2.9993      0.0000
  14   4   1      8.8992      0.8650      9.5937      0.0000
  16   4   1      2.0695      1.1452      2.6687      0.0000
  18   4   1      1.5025      1.1111      0.7395      0.0000
   1   5   1      2.2839      0.6278      1.9228      0.0000
   3   5   1      5.0853      0.9577     -5.7766      0.0000
   5   5   1      5.1439      1.2978      5.9796      0.0000
   7   5   1      1.8962      1.1399     -1.1979      0.0000
   9   5   1      1.4910      1.2866     -1.5773      0.0000
  11   5   1      0.0000      1.2707      0.7685      0.0000
  13   5   1      0.8862      1.2493     -0.7326      0.0000
  15   5   1      1.2307      1.2800      0.5066      0.0000
  17   5   1      0.0000      1.1969      0.3717      0.0000
  19   5   1      0.6936      1.0441      0.1366      0.0000
   0   6   1     49.5687     12.2763    -37.7139      0.0000
   2   6   1     38.5916      4.7251    -30.1471      0.0000
   4   6   1     17.3300      1.7137     13.0778      0.0000
   6   6   1     25.8628      2.1433     20.5786      0.0000
   8   6   1      8.1156      0.8684     -8.3783      0.0000
  10   6   1      6.4407      0.6483     -6.6334      0.0000
  12   6   1      8.9531      0.8764     -6.7761      0.0000
  14   6   1      6.3506      0.8887     -7.1629      0.0000
  16   6   1      0.0000      1.3488     -0.9227      0.0000
  18   6   1      1.8961      0.8335      2.7455      0.0000
   1   7   1     22.3647      3.8912     19.4529      0.0000
   3   7   1      5.9421      0.6726     -8.0697      0.0000
   5   7   1      4.4063      2.0825     -1.8582      0.0000
   7   7   1     10.2625      0.8899     -9.8544      0.0000
   9   7   1      2.1740      1.2298     -2.7291      0.0000
  11   7   1      7.8425      0.7078      7.7852      0.0000
  13   7   1      3.3966      0.7654      2.6165      0.0000
  15   7   1      1.5543      1.2911      0.7052      0.0000
  17   7   1      2.1742      0.8128     -2.1931      0.0000
   0   8   1      9.0594      1.5863      9.7715      0.0000
   2   8   1      4.4740      1.6696     -5.1605      0.0000
   4   8   1      3.6959      1.1675     -2.6099      0.0000
   6   8   1      2.7605      0.6876     -0.3302      0.0000
   8   8   1      9.8049      0.9123    -11.2435      0.0000
  10   8   1      1.5590      1.2106      0.5265      0.0000
  12   8   1      3.6056      0.7347      4.4749      0.0000
  14   8   1      2.0341      0.9844     -1.1348      0.0000
  16   8   1      1.1784      1.1647     -0.8133      0.0000
  18   8   1      0.9424      1.1469     -1.9419      0.0000
   1   9   1      9.1904      3.8386      4.3720      0.0000
   3   9   1     23.0906      2.6130     21.6388      0.0000
   5   9   1     21.3857      3.3898    -20.3262      0.0000
   7   9   1     15.3864      1.4058     13.4654      0.0000
   9   9   1     15.7551      1.6100     16.9546      0.0000
  11   9   1      6.3984      0.9907     -6.1623      0.0000
  13   9   1      3.6666      0.7641      2.5981      0.0000
  15   9   1      2.7915      1.1421      2.3389      0.0000
  17   9   1      1.8699      0.7892      1.6893      0.0000
   0  10   1      3.6038      0.7882      3.7258      0.0000
   2  10   1      3.1901      0.5054     -3.5056      0.0000
   4  10   1      2.1347      0.7187      0.8109      0.0000
   6  10   1      2.8306      0.6467      3.2187      0.0000
   8  10   1      2.4720      0.7288     -2.8832      0.0000
  10  10   1      0.0000      1.2168     -0.0248      0.0000
  12  10   1      1.5995      1.2959     -0.0615      0.0000
  14  10   1      0.0000      1.0853      0.0415      0.0000
  16  10   1      1.0247      0.9747      0.6092      0.0000
   1  11   1     21.5804      3.2121    -21.5940      0.0000
   3  11   1      7.2481      3.4940      2.5907      0.0000
   5  11   1     10.4440      1.0453      9.8314      0.0000
   7  11   1      7.4378      1.1158      4.9078      0.0000
   9  11   1      4.0263      0.6777     -4.1838      0.0000
  11  11   1      9.5776      1.2835     -8.8010      0.0000
  13  11   1      5.5367      0.8711     -3.9533      0.0000
  15  11   1      1.2900      1.2713     -0.4939      0.0000
  17  11   1      1.6962      0.9009      1.5378      0.0000
   0  12   1     27.1588      4.6995     24.1270      0.0000
   2  12   1      2.1343      1.4139     -2.3439      0.0000
   4  12   1      4.0022      0.6088     -5.5121      0.0000
   6  12   1      4.6477      0.6494     -3.8203      0.0000
   8  12   1      9.3100      0.8246     -9.0068      0.0000
  10  12   1      6.5999      0.6717      7.1000      0.0000
  12  12   1      6.0035      0.8520      5.6518      0.0000
  14  12   1      0.4497      1.1917     -0.4499      0.0000
  16  12   1      2.0975      0.6712     -1.5385      0.0000
   1  13   1      4.8833      1.0889      5.1055      0.0000
   3  13   1      1.4095      0.7684     -2.4799      0.0000
   5  13   1      5.9007      0.6609     -5.2453      0.0000
   7  13   1      6.3173      1.2429     -6.7217      0.0000
   9  13   1      2.9106      0.8186     -2.7726      0.0000
  11  13   1      5.1787      0.7693      4.9496      0.0000
  13  13   1      2.4534      0.6799      2.1018      0.0000
  15  13   1      0.8897      0.9396     -1.7081      0.0000
   0  14   1     16.6525      2.8675    -11.9712      0.0000
   2  14   1      5.1801      2.2599      3.5913      0.0000
   4  14   1      7.5989      1.1336      5.5291      0.0000
   6  14   1     10.3935      1.4316      7.0699      0.0000
   8  14   1     12.3786      1.1315     12.1704      0.0000
  10  14   1      4.9974      1.4840     -3.5254      0.0000
  12  14   1      5.2238      0.6311     -5.6974      0.0000
  14  14   1      1.3514      1.0680      1.3896      0.0000
   1  15   1      0.7800      0.8070      0.6748      0.0000
   3  15   1      0.0000      0.8113     -0.6530      0.0000
   5  15   1      1.8679      0.7877      0.0186      0.0000
   7  15   1      3.1773      0.6201     -0.1785      0.0000
   9  15   1      0.8879      1.1373     -0.7907      0.0000
  11  15   1      0.0000      1.1010      0.5216      0.0000
  13  15   1      0.0000      1.0185      0.3273      0.0000
   0  16   1      6.0843      3.7152     -3.9275      0.0000
   2  16   1      3.0634      0.9219      1.4740      0.0000
   4  16   1      4.9747      0.7359     -0.9748      0.0000
   6  16   1      6.7080      0.8931     -4.6265      0.0000
   8  16   1      2.0503      0.8925      0.9043      0.0000
  10  16   1      1.8696      0.7916     -0.5701      0.0000
  12  16   1      1.9158      0.7847     -0.6065      0.0000
   1  17   1      3.8702      0.5308      2.8214      0.0000
   3  17   1      4.3846      0.5280     -4.9243      0.0000
   5  17   1      4.6037      0.5812      4.1779      0.0000
   7  17   1      2.3825      0.7815     -2.5105      0.0000
   9  17   1      2.2062      0.6591     -1.8018      0.0000
  11  17   1      2.6762      0.5713      2.9987      0.0000
   0  18   1      2.0543      0.8722     -0.7242      0.0000
   2  18   1      1.5279      0.7440      0.4629      0.0000
   4  18   1      1.1412      0.9488     -0.8734      0.0000
   6  18   1      2.0592      0.7314     -1.8503      0.0000
   8  18   1      1.2517      0.8646     -1.7451      0.0000
  10  18   1      0.4282      0.8710     -0.3931      0.0000
   1  19   1      1.9366      0.8915     -0.4795      0.0000
   3  19   1      1.6792      0.5390      1.1520      0.0000
   5  19   1      2.5467      0.5029      1.9831      0.0000
   7  19   1      4.9795      0.6805      4.0698      0.0000
   9  19   1      2.0029      0.5335      1.9250      0.0000
   0  20   1      0.8045      0.8547     -0.6551      0.0000
   2  20   1      0.0000      0.7105      0.5974      0.0000
   4  20   1      0.2966      0.7166     -0.1352      0.0000
   6  20   1      0.9229      0.7575     -0.6262      0.0000
   8  20   1      1.4537      0.7507      0.4291      0.0000
   1  21   1      0.8906      0.7047     -0.4643      0.0000
   3  21   1      1.1252      0.8209      1.0531      0.0000
   5  21   1      2.2606      0.3677     -1.7247      0.0000
   0  22   1      1.5208      0.6412      2.4131      0.0000
   2  22   1      1.5249      0.4678     -1.4804      0.0000
   0   0   2     79.3724     13.7898     66.6737      0.0000
   2   0   2    248.9849     43.5587   -136.8549      0.0000
   4   0   2     94.0747     23.2804     51.5912      0.0000
   6   0   2     19.3861      3.3991     10.6401      0.0000
   8   0   2      6.8525      3.2193     10.2157      0.0000
  10   0   2      5.3743      0.9644      1.4769      0.0000
  12   0   2     60.2161     16.3724    -41.9803      0.0000
  14   0   2     13.5370      1.6858     -6.7710      0.0000
  16   0   2     16.7863      2.3937     14.5882      0.0000
  18   0   2      1.8149      1.5504     -3.3988      0.0000
   1   1   2      5.4886      1.1742      7.0678      0.0000
   3   1   2     24.4874      3.5053     20.2226      0.0000
   5   1   2     27.3870      3.9000    -20.0531      0.0000
   7   1   2      2.1538      1.1229      2.0264      0.0000
   9   1   2      2.6387      0.8460     -2.8478      0.0000
  11   1   2      3.8591      0.5950      3.7146      0.0000
  13   1   2     10.0981      1.1582      9.3802      0.0000
  15   1   2      4.2830      0.8009     -3.8161      0.0000
  17   1   2      0.0000      1.1552      0.2279      0.0000
  19   1   2      1.0958      1.0890     -1.5570      0.0000
   0   2   2     26.2900      4.6152     24.8625      0.0000
   2   2   2     20.9229      2.9808     19.4399      0.0000
   4   2   2     13.6537      2.9350    -11.9067      0.0000
   6   2   2     15.8333      1.9534    -12.2414      0.0000
   8   2   2     11.5936      1.0066    -11.1749      0.0000
  10   2   2     12.8673      2.0905     11.7643      0.0000
  12   2   2      9.9800      0.8685      9.2983      0.0000
  14   2   2      5.9425      0.8620      4.7552      0.0000
  16   2   2      7.7384      0.9670     -7.7259      0.0000
  18   2   2      0.0000      1.0991      0.9030      0.0000
   1   3   2     26.6888      3.2818    -24.4429      0.0000
   3   3   2     58.4411      7.0990     39.7351      0.0000
   5   3   2     24.4970      3.4757    -18.3950      0.0000
   7   3   2     39.7890      5.3016     31.9109      0.0000
   9   3   2     20.7556      1.6972    -19.8171      0.0000
  11   3   2      6.2775      1.3286      3.9532      0.0000
  13   3   2      8.3394      0.9690      6.3851      0.0000
  15   3   2      6.0306      0.7838     -4.7369      0.0000
  17   3   2      3.3259      0.6930      3.2670      0.0000
  19   3   2      2.4010      0.7345      1.8966      0.0000
   0   4   2      6.4176      1.1957     -6.7246      0.0000
   2   4   2      7.8422      1.0142      8.4869      0.0000
   4   4   2      4.7333      0.8414      4.3675      0.0000
   6   4   2      3.5242      0.8766      2.3142      0.0000
   8   4   2      0.0000      1.3539     -1.9692      0.0000
  10   4   2      0.3706      1.1971      0.2161      0.0000
  12   4   2      2.1255      1.1719      0.6683      0.0000
  14   4   2      3.7785      0.8234      4.8134      0.0000
  16   4   2      1.2858      1.3114     -2.1121      0.0000
  18   4   2      0.8983      1.0881      1.5129      0.0000
   1   5   2     11.2522      4.7128     -4.8671      0.0000
   3   5   2     64.0575      9.0961    -41.4834      0.0000
   5   5   2     17.5688      2.1789     11.6060      0.0000
   7   5   2      2.8084      0.9338     -0.1372      0.0000
   9   5   2      4.8857      0.6112      4.8857      0.0000
  11   5   2      7.5995      1.0109     -2.6595      0.0000
  13   5   2     44.2643      3.7016    -30.4096      0.0000
  15   5   2     13.1663      1.2336     12.3428      0.0000
  17   5   2      2.8241      0.8485     -2.6306      0.0000
   0   6   2      2.2139      1.1689     -2.0134      0.0000
   2   6   2     11.4850      1.6484     12.8697      0.0000
   4   6   2      3.7585      0.8009     -3.1436      0.0000
   6   6   2      1.5492      1.2770     -0.5023      0.0000
   8   6   2      4.3182      0.6866     -5.1821      0.0000
  10   6   2      3.0366      0.6374      3.7916      0.0000
  12   6   2      3.1862      0.7686      1.4356      0.0000
  14   6   2      6.2272      0.7499      5.3838      0.0000
  16   6   2      2.8187      0.7658     -3.5131      0.0000
  18   6   2      1.6312      1.1539      0.3251      0.0000
   1   7   2     16.2452      1.9654     16.0358      0.0000
   3   7   2      5.4541      3.7079     -2.9555      0.0000
   5   7   2      4.8202      1.2327     -4.0768      0.0000
   7   7   2     11.0034      2.0062    -10.3405      0.0000
   9   7   2      4.3528      0.7672     -2.9336      0.0000
  11   7   2     10.7470      1.2344     10.3180      0.0000
  13   7   2      4.2450      0.7694      2.3955      0.0000
  15   7   2      1.9279      1.4160      0.6090      0.0000
  17   7   2      2.2431      0.8369     -1.2310      0.0000
   0   8   2     17.7248      3.0729    -15.0918      0.0000
   2   8   2      5.6151      3.5897     -3.4614      0.0000
   4   8   2     24.8594      3.0406     22.6381      0.0000
   6   8   2     11.0863      1.0816    -11.4851      0.0000
   8   8   2     33.4061      3.5451     26.1452      0.0000
  10   8   2     28.5113      3.6377    -22.9912      0.0000
  12   8   2     15.8145      1.5930     14.8303      0.0000
  14   8   2      3.7068      0.7824     -3.6427      0.0000
  16   8   2      4.3159      0.6631     -4.1886      0.0000
   1   9   2      2.6719      1.1180      0.5717      0.0000
   3   9   2      1.8497      1.3178      1.6368      0.0000
   5   9   2      4.8298      0.6990      5.5275      0.0000
   7   9   2      2.1637      0.7442     -1.7694      0.0000
   9   9   2      0.0000      1.1517      1.6235      0.0000
  11   9   2      1.1158      1.1960     -0.3296      0.0000
  13   9   2      2.0091      1.1757      1.9924      0.0000
  15   9   2      0.0000      1.1041      0.1673      0.0000
  17   9   2      0.0000      1.0572      0.4263      0.0000
   0  10   2     15.5835      3.8660      6.5507      0.0000
   2  10   2     15.7825      2.6709    -19.0805      0.0000
   4  10   2      4.3493      3.1362     -3.3963      0.0000
   6  10   2      4.3013      2.4717      2.6148      0.0000
   8  10   2      2.9058      0.6624     -2.6457      0.0000
  10  10   2      4.6652      0.6249      4.1947      0.0000
  12  10   2     19.7321      1.9028    -18.0070      0.0000
  14  10   2      2.0308      1.0959      1.3934      0.0000
  16  10   2      2.5953      0.7885      1.6247      0.0000
   1  11   2      7.0280      1.4206      4.6657      0.0000
   3  11   2      3.4123      0.7099      0.8750      0.0000
   5  11   2      2.1662      0.8013     -2.1782      0.0000
   7  11   2      3.4238      0.7061     -1.4467      0.0000
   9  11   2      1.8013      1.1401     -1.9667      0.0000
  11  11   2      5.4879      0.8951      6.7924      0.0000
  13  11   2      0.6302      1.1602     -1.6589      0.0000
  15  11   2      2.6106      0.6720      2.4243      0.0000
   0  12   2     14.8595      6.1532     17.9008      0.0000
   2  12   2      3.1553      2.0165      2.0857      0.0000
   4  12   2      6.6485      0.8435     -6.2629      0.0000
   6  12   2      6.8099      0.9931     -6.0256      0.0000
   8  12   2      7.1044      1.0561     -8.6750      0.0000
  10  12   2     10.1802      1.5381      9.4890      0.0000
  12  12   2      3.8088      0.7366      2.8870      0.0000
  14  12   2      1.9503      0.8351      0.7200      0.0000
  16  12   2      1.6837      0.9606     -0.6193      0.0000
   1  13   2     15.7447      2.6148    -16.5144      0.0000
   3  13   2     19.0396      2.6790     19.0668      0.0000
   5  13   2      7.0657      1.1128     -5.3825      0.0000
   7  13   2     27.8544      3.0054     22.6558      0.0000
   9  13   2     15.3038      3.4240    -10.6133      0.0000
  11  13   2      5.9122      1.6047     -3.4098      0.0000
  13  13   2      3.3701      0.7170      3.4422      0.0000
  15  13   2      3.6005      0.5356     -4.0194      0.0000
   0  14   2      0.0000      1.0315      0.3637      0.0000
   2  14   2      2.1304      0.5649     -2.0662      0.0000
   4  14   2      2.9974      0.7146      3.1960      0.0000
   6  14   2      4.6833      0.7401      4.2188      0.0000
   8  14   2      3.5039      0.6745     -2.4235      0.0000
  10  14   2      2.2077      0.9247      3.1965      0.0000
  12  14   2      2.4928      0.7151     -3.4414      0.0000
  14  14   2      1.3911      1.0031      2.2580      0.0000
   1  15   2      4.2654      2.5524      3.4232      0.0000
   3  15   2      3.1860      0.9429     -2.4616      0.0000
   5  15   2     11.7037      1.8703    -11.1553      0.0000
   7  15   2      3.5200      0.7226     -2.0161      0.0000
   9  15   2      0.3004      1.1140      0.7697      0.0000
  11  15   2      2.4991      1.8294     -0.1227      0.0000
  13  15   2      2.5509      1.4254     -0.6319      0.0000
   0  16   2     15.8204      2.7663     13.2418      0.0000
   2  16   2     12.8297      1.5545    -12.1752      0.0000
   4  16   2      7.0481      2.2102      9.2338      0.0000
   6  16   2      2.1782      0.6473     -1.8069      0.0000
   8  16   2      2.2156      0.7366     -1.3167      0.0000
  10  16   2      3.4766      0.5513      2.9231      0.0000
  12  16   2      2.4389      0.5512     -1.9033      0.0000
   1  17   2      3.4765      0.9750      1.4194      0.0000
   3  17   2      2.2033      0.6796     -1.0081      0.0000
   5  17   2      2.2712      1.0340     -0.7604      0.0000
   7  17   2      0.9768      0.9084     -0.8726      0.0000
   9  17   2      2.0280      1.3927     -1.1472      0.0000
  11  17   2      1.7879      0.7954      1.9053      0.0000
   0  18   2      5.0645      1.5162     -6.4357      0.0000
   2  18   2      3.0030      1.4036      2.5096      0.0000
   4  18   2      2.6182      1.0020      2.0038      0.0000
   6  18   2      5.9465      3.7952      1.3696      0.0000
   8  18   2      4.1312      0.8447      4.1542      0.0000
  10  18   2      4.5888      0.5559     -4.0939      0.0000
   1  19   2      0.6826      0.8617     -0.3109      0.0000
   3  19   2      0.0000      0.8157      0.6980      0.0000
   5  19   2      1.1212      0.7535      0.6604      0.0000
   7  19   2      1.0107      0.8173      0.9192      0.0000
   9  19   2      1.2869      0.9424     -0.1582      0.0000
   0  20   2      0.0000      0.9321     -0.3529      0.0000
   2  20   2      1.8528      0.5575      1.5926      0.0000
   4  20   2      2.2657      0.4439     -2.6982      0.0000
   6  20   2      3.8393      0.6386     -3.5119      0.0000
   1  21   2      2.5972      0.9164      0.9774      0.0000
   3  21   2      3.9736      0.8586     -2.7613      0.0000
   5  21   2      3.7330      0.4913      3.8063      0.0000
   1   1   3     20.9383      2.4994     22.9410      0.0000
   3   1   3      6.9223      1.0481      5.6345      0.0000
   5   1   3     15.2656      2.1715     14.8760      0.0000
   7   1   3     53.8885      6.6659    -38.0284      0.0000
   9   1   3      3.6689      0.6978      3.1805      0.0000
  11   1   3     24.8323      3.3566     23.2269      0.0000
  13   1   3      6.1941      1.2693      7.0277      0.0000
  15   1   3      3.4968      0.8312      3.8418      0.0000
  17   1   3      8.5569      1.5830     -9.6874      0.0000
   0   2   3      6.4341      1.2590    -11.1310      0.0000
   2   2   3      5.8669      1.0532     -7.1209      0.0000
   4   2   3      6.2940      4.4524      2.9471      0.0000
   6   2   3      5.9176      0.8163      7.1910      0.0000
   8   2   3      5.1205      0.8603      4.7787      0.0000
  10   2   3      5.1654      1.4015     -3.7446      0.0000
  12   2   3      4.1249      0.8631     -5.5376      0.0000
  14   2   3      3.9373      1.0675     -0.4333      0.0000
  16   2   3      1.1436      1.0845      0.9750      0.0000
  18   2   3      2.0149      0.8325      1.0816      0.0000
   1   3   3      3.9617      0.6941     -5.8034      0.0000
   3   3   3      6.6577      1.2325      0.8648      0.0000
   5   3   3     14.8646      1.8491     16.0408      0.0000
   7   3   3      3.4042      0.8457     -2.9571      0.0000
   9   3   3      3.9068      0.8273     -2.6550      0.0000
  11   3   3      2.0637      0.8847      1.3757      0.0000
  13   3   3      2.4437      0.9451     -1.8032      0.0000
  15   3   3      1.6420      1.2288      2.2708      0.0000
  17   3   3      0.0000      1.0822      1.2452      0.0000
   0   4   3     10.9018      1.9349    -10.7314      0.0000
   2   4   3     10.3617      1.9356     12.2696      0.0000
   4   4   3     39.7264      9.8442    -35.6446      0.0000
   6   4   3      8.1831      1.4944     -5.9550      0.0000
   8   4   3     38.0799      5.4328     26.8121      0.0000
  10   4   3     19.9618      2.0856    -18.6953      0.0000
  12   4   3      4.2735      0.9718     -2.7149      0.0000
  14   4   3      5.1209      0.6412     -5.8711      0.0000
  16   4   3      1.6612      1.1247     -1.2142      0.0000
  18   4   3      6.9508      1.2299      6.3395      0.0000
   1   5   3      0.8514      0.9446      0.9908      0.0000
   3   5   3      2.8744      0.8210     -2.6762      0.0000
   5   5   3      3.3030      0.7753      3.7762      0.0000
   7   5   3      2.5456      0.8750     -3.7161      0.0000
   9   5   3      0.0000      1.2350      1.2197      0.0000
  11   5   3      0.0000      1.2922      1.0806      0.0000
  13   5   3      2.6918      0.9237     -1.0342      0.0000
  15   5   3      0.0000      1.1547      0.7423      0.0000
  17   5   3      0.0000      1.1230     -0.7942      0.0000
   0   6   3      9.7865      2.2789      9.3035      0.0000
   2   6   3      9.0507      1.1257      8.6668      0.0000
   4   6   3      9.5077      1.1791     12.6546      0.0000
   6   6   3      8.7506      1.1087     -7.5969      0.0000
   8   6   3     16.3293      2.0152    -13.9984      0.0000
  10   6   3     10.6992      1.1495      9.7699      0.0000
  12   6   3     11.5492      1.2940      9.4741      0.0000
  14   6   3      5.0482      1.0225      6.1254      0.0000
  16   6   3      2.3376      0.7939     -2.7689      0.0000
   1   7   3      5.2568      1.5562     -5.4336      0.0000
   3   7   3      5.9923      1.9888     -6.2699      0.0000
   5   7   3     12.9855      1.5515     12.2012      0.0000
   7   7   3      4.9118      1.0458     -0.5454      0.0000
   9   7   3      1.6438      0.9209      1.8976      0.0000
  11   7   3      2.3691      0.8334     -1.1009      0.0000
  13   7   3      9.4388      1.4821     -6.1832      0.0000
  15   7   3      2.3398      0.8089      2.8424      0.0000
  17   7   3      1.9609      0.7430     -0.4678      0.0000
   0   8   3      4.4041      1.2522     -5.3540      0.0000
   2   8   3      5.2975      1.2434     -3.7067      0.0000
   4   8   3      7.7054      1.3719      9.1489      0.0000
   6   8   3      5.1946      0.8346      6.3739      0.0000
   8   8   3      3.9111      0.7929     -3.7308      0.0000
  10   8   3      2.1753      1.0339      1.6243      0.0000
  12   8   3      2.7044      0.6904     -0.2405      0.0000
  14   8   3      0.5249      1.1156     -1.3489      0.0000
  16   8   3      0.7632      1.0947      2.1469      0.0000
   1   9   3      3.0409      0.7963      2.9366      0.0000
   3   9   3      5.2696      2.2715     -3.4250      0.0000
   5   9   3     31.2373      5.4715    -25.6778      0.0000
   7   9   3     16.8269      2.4057     14.9962      0.0000
   9   9   3      3.0252      0.8312     -1.7484      0.0000
  11   9   3      8.7745      1.7196     -9.6908      0.0000
  13   9   3      2.7611      0.7583      2.0924      0.0000
  15   9   3      5.6193      1.1539     -4.8656      0.0000
   0  10   3      0.8882      1.0136      1.7259      0.0000
   2  10   3      1.2468      0.7727     -1.8543      0.0000
   4  10   3      1.2293      0.9870      1.6125      0.0000
   6  10   3      1.8544      0.8255     -0.3276      0.0000
   8  10   3      1.4330      1.0590     -1.7743      0.0000
  10  10   3      2.3220      0.8679      2.2585      0.0000
  12  10   3      0.0000      1.2274     -0.6789      0.0000
  14  10   3      0.0000      1.0308      0.1405      0.0000
  16  10   3      0.0000      0.9768     -0.3401      0.0000
   1  11   3      5.3574      1.3137      6.2985      0.0000
   3  11   3      6.3889      0.9443      7.0749      0.0000
   5  11   3      6.9546      0.8683     -4.6782      0.0000
   7  11   3      5.0520      0.8418     -5.9963      0.0000
   9  11   3      4.6319      2.1735      1.2467      0.0000
  11  11   3      5.3788      1.0544      5.6712      0.0000
  13  11   3      5.4844      1.0870      6.3873      0.0000
  15  11   3      1.7166      0.8783     -1.0298      0.0000
   0  12   3      2.7211      2.6881      0.9811      0.0000
   2  12   3     10.0768      1.6607    -11.7738      0.0000
   4  12   3      9.2606      1.6177      8.9694      0.0000
   6  12   3      6.1026      0.9336      7.4385      0.0000
   8  12   3      4.6137      1.4688     -4.5039      0.0000
  10  12   3      3.1063      0.7344      3.4265      0.0000
  12  12   3      7.8130      0.9075     -6.7039      0.0000
  14  12   3      1.7586      0.8823     -0.2148      0.0000
   1  13   3      4.0286      0.7748     -5.8976      0.0000
   3  13   3      3.0239      0.5862      3.0164      0.0000
   5  13   3      5.6284      0.8401      7.1444      0.0000
   7  13   3      3.7387      0.8442      3.0562      0.0000
   9  13   3      1.7792      1.0597     -2.0361      0.0000
  11  13   3      2.0577      1.0313     -0.4638      0.0000
  13  13   3      1.6659      0.8280     -1.2888      0.0000
   0  14   3      5.5675      1.0488      7.0759      0.0000
   2  14   3      4.6287      1.1101      5.2988      0.0000
   4  14   3     12.8211      1.5509    -14.0865      0.0000
   6  14   3      9.0174      1.1216     -8.1361      0.0000
   8  14   3      2.3804      0.8694      3.6508      0.0000
  10  14   3      1.8765      0.9417     -2.1672      0.0000
  12  14   3      3.5928      0.5890      2.3626      0.0000
   1  15   3      1.5305      0.8855     -1.1213      0.0000
   3  15   3      2.7131      0.7577      1.2886      0.0000
   5  15   3      1.4362      1.0767     -0.1559      0.0000
   7  15   3      0.0000      1.0924      0.3833      0.0000
   9  15   3      0.0000      0.9728     -0.2681      0.0000
  11  15   3      0.0000      0.9832     -0.1231      0.0000
   0  16   3      3.4074      0.8603     -3.2023      0.0000
   2  16   3      2.4767      0.6311      2.2905      0.0000
   4  16   3      2.3172      0.7198      2.0156      0.0000
   6  16   3      2.4406      0.7348     -0.1351      0.0000
   8  16   3      2.2690      0.6460      2.0439      0.0000
  10  16   3      2.1576      0.6290     -1.5242      0.0000
  12  16   3      1.7515      0.7710      0.8936      0.0000
   1  17   3      1.9489      0.8407      0.4098      0.0000
   3  17   3      3.6826      1.2307     -3.8479      0.0000
   5  17   3      5.9207      0.8722      6.6040      0.0000
   7  17   3      3.5542      1.1078     -3.8060      0.0000
   9  17   3      1.3322      0.7766      0.8159      0.0000
   0  18   3      2.4728      0.7884     -2.7322      0.0000
   2  18   3      1.2970      0.8184      0.7526      0.0000
   4  18   3      0.9781      0.9688      1.3538      0.0000
   6  18   3      1.0533      0.8770      1.7894      0.0000
   8  18   3      1.4144      0.8172      0.4034      0.0000
   1  19   3      2.1238      0.5415      2.4657      0.0000
   3  19   3      1.9105      0.5795     -2.2069      0.0000
   5  19   3      3.2824      0.7538     -4.1322      0.0000
   7  19   3      2.5947      0.5246     -0.8972      0.0000
   0  20   3      1.6020      0.8720     -2.0792      0.0000
   2  20   3      1.3422      0.6671      1.1712      0.0000
   4  20   3      0.0000      0.7701      0.1025      0.0000
   0   0   4     62.9255     10.9025     71.5586      0.0000
   2   0   4     19.2823      3.3824    -22.2804      0.0000
   4   0   4     31.9146      5.9391     14.9106      0.0000
   6   0   4     11.8781      2.0972    -11.5178      0.0000
   8   0   4     18.0816      4.4899    -12.3062      0.0000
  10   0   4     17.4948      3.0769     13.6163      0.0000
  12   0   4     18.6813      3.2918     15.0195      0.0000
  14   0   4      1.3700      1.8079      0.1970      0.0000
  16   0   4      0.0000      1.1637     -1.2473      0.0000
   1   1   4      6.3925      0.8597     -8.5264      0.0000
   3   1   4      4.4955      1.7256      5.0833      0.0000
   5   1   4      2.8824      1.0723     -3.6112      0.0000
   7   1   4      5.5310      0.7453      6.3136      0.0000
   9   1   4      1.3713      1.0476     -0.0482      0.0000
  11   1   4      5.9832      0.8407     -5.4275      0.0000
  13   1   4      2.0446      1.4545     -0.3334      0.0000
  15   1   4      0.0000      1.1534     -0.9032      0.0000
  17   1   4      0.0000      0.9205      1.7673      0.0000
   0   2   4      8.0506      1.2346    -13.7668      0.0000
   2   2   4      4.9090      0.6889     -5.1566      0.0000
   4   2   4      5.9139      0.9107      3.5253      0.0000
   6   2   4      7.5427      1.3562      7.9510      0.0000
   8   2   4      1.1711      1.0756      0.6272      0.0000
  10   2   4      3.6320      0.7208     -2.4950      0.0000
  12   2   4      7.9414      1.2214     -7.8362      0.0000
  14   2   4      0.8562      1.1747      1.2325      0.0000
  16   2   4      0.1045      0.9418      0.0597      0.0000
   1   3   4      4.1950      0.6124     -3.4968      0.0000
   3   3   4      9.4208      1.1872     11.5790      0.0000
   5   3   4     22.0112      3.1500    -20.1515      0.0000
   7   3   4      7.3603      1.3158      6.4090      0.0000
   9   3   4      2.2026      0.8308     -2.2656      0.0000
  11   3   4      2.8876      1.0158     -0.3000      0.0000
  13   3   4      1.4112      1.5245     -0.3958      0.0000
  15   3   4      0.0000      1.0059     -0.1864      0.0000
  17   3   4      0.0000      1.0070     -1.0153      0.0000
   0   4   4      3.5717      0.9752     -3.8298      0.0000
   2   4   4      1.7641      1.2314      1.0979      0.0000
   4   4   4      3.7759      0.8954     -3.0905      0.0000
   6   4   4      1.1152      1.1238     -1.2906      0.0000
   8   4   4      0.8937      1.1236      1.3791      0.0000
  10   4   4      1.6998      1.2545      0.3947      0.0000
  12   4   4      3.0879      1.0056     -3.1714      0.0000
  14   4   4      0.0000      1.2537      1.1787      0.0000
  16   4   4      0.0000      1.0615     -1.3031      0.0000
   1   5   4     15.7296      2.8854     15.5655      0.0000
   3   5   4      7.9029      2.8286     -5.6029      0.0000
   5   5   4      8.6924      5.5011      9.4276      0.0000
   7   5   4      8.2151      1.4322     -4.5843      0.0000
   9   5   4      6.3320      0.8345     -6.8363      0.0000
  11   5   4     20.4993      2.9355     16.9913      0.0000
  13   5   4      1.5461      1.4154     -0.1473      0.0000
  15   5   4      2.8070      0.7126      3.0777      0.0000
   0   6   4      5.6763      1.0959     -8.4045      0.0000
   2   6   4      2.4930      0.9338      0.7727      0.0000
   4   6   4      1.8085      0.9089     -1.1209      0.0000
   6   6   4      3.1798      1.3653      2.5832      0.0000
   8   6   4      2.1343      0.8200      1.0615      0.0000
  10   6   4      2.3655      0.9557     -0.5276      0.0000
  12   6   4      4.4532      0.9343     -4.2272      0.0000
  14   6   4      0.0000      1.1908      1.1215      0.0000
  16   6   4      0.0000      0.9472     -0.7818      0.0000
   1   7   4      5.0295      0.6726     -5.9429      0.0000
   3   7   4      4.2735      0.7018     -3.2960      0.0000
   5   7   4      8.0435      1.1781      7.3192      0.0000
   7   7   4      4.5456      0.6706      4.3392      0.0000
   9   7   4      2.6273      1.0499     -2.5402      0.0000
  11   7   4      3.6403      0.9660     -1.4331      0.0000
  13   7   4      5.4786      0.8335     -3.8504      0.0000
  15   7   4      0.2179      1.0709     -0.3947      0.0000
   0   8   4      1.8332      1.3180      1.5388      0.0000
   2   8   4      3.1161      0.5846     -0.2771      0.0000
   4   8   4      6.8706      1.0127      4.5558      0.0000
   6   8   4     20.6852      2.5186    -19.2190      0.0000
   8   8   4     13.0571      1.8644     11.8190      0.0000
  10   8   4      7.1653      1.3431     -7.8897      0.0000
  12   8   4      3.4578      1.1262      2.8641      0.0000
  14   8   4      1.0647      1.0710      1.0524      0.0000
   1   9   4      1.3671      1.0340      0.2976      0.0000
   3   9   4      2.4731      0.7923     -2.0387      0.0000
   5   9   4      2.0627      0.9183     -1.0585      0.0000
   7   9   4      0.0000      1.0587     -0.9619      0.0000
   9   9   4      2.5173      0.8219      0.8282      0.0000
  11   9   4      0.7237      1.2374     -1.3130      0.0000
  13   9   4      0.0000      1.1091      0.0167      0.0000
  15   9   4      0.0000      1.0705     -0.2674      0.0000
   0  10   4     10.4857      1.8369     13.2502      0.0000
   2  10   4      2.2362      2.2602     -0.9890      0.0000
   4  10   4      2.6520      1.4722      2.7618      0.0000
   6  10   4      2.4602      1.3281      2.1524      0.0000
   8  10   4      5.0871      1.0769     -5.0030      0.0000
  10  10   4      7.2170      1.1123      7.2639      0.0000
  12  10   4      3.7144      2.8734      2.3832      0.0000
  14  10   4      1.7792      0.8102      1.8631      0.0000
   1  11   4      2.8445      0.9915     -2.8677      0.0000
   3  11   4      1.1137      0.9870      0.1121      0.0000
   5  11   4      2.4564      0.6976      0.9493      0.0000
   7  11   4      4.3215      0.9899      2.9068      0.0000
   9  11   4      2.2868      0.8930     -2.4733      0.0000
  11  11   4      0.0000      1.1998     -0.2088      0.0000
  13  11   4      1.7240      1.1163     -2.3531      0.0000
   0  12   4      3.0190      1.0290     -3.3134      0.0000
   2  12   4      4.6596      0.6527     -5.2713      0.0000
   4  12   4      4.2607      0.6220      2.9691      0.0000
   6  12   4      7.5290      1.0934      8.1434      0.0000
   8  12   4      2.1481      0.9532     -2.2394      0.0000
  10  12   4      1.8409      1.1719     -0.4104      0.0000
  12  12   4      3.3131      0.5908     -3.0956      0.0000
   1  13   4      2.1747      0.7681      1.0891      0.0000
   3  13   4      5.9081      1.2431      7.5412      0.0000
   5  13   4     17.9554      2.2218    -16.0010      0.0000
   7  13   4      7.3791      1.3587      1.6691      0.0000
   9  13   4      2.9937      0.7305     -0.8574      0.0000
  11  13   4      3.1497      0.8551      1.2728      0.0000
  13  13   4      1.9703      0.6850      2.4513      0.0000
   0  14   4      2.9248      0.8463      2.9189      0.0000
   2  14   4      1.8603      0.9166     -1.0617      0.0000
   4  14   4      1.9850      0.9814     -1.6731      0.0000
   6  14   4      0.0000      1.0827     -0.1323      0.0000
   8  14   4      1.8108      1.0335     -2.1092      0.0000
  10  14   4      1.5650      1.0085      1.8397      0.0000
  12  14   4      1.2213      0.9318     -1.1275      0.0000
   1  15   4      2.9704      1.2734     -1.6449      0.0000
   3  15   4      2.9027      0.6567      2.6831      0.0000
   5  15   4      2.4702      0.7153      2.7745      0.0000
   7  15   4      5.3028      0.8246      3.0659      0.0000
   9  15   4      1.2273      1.0250     -0.1378      0.0000
  11  15   4      1.4022      1.3024     -0.0620      0.0000
   0  16   4      4.9682      1.4052      6.7380      0.0000
   2  16   4      5.0616      0.7888     -6.0078      0.0000
   4  16   4      3.4458      0.7026      3.2788      0.0000
   6  16   4      1.1856      1.0131     -1.3696      0.0000
   8  16   4      0.9705      0.9787     -0.4032      0.0000
  10  16   4      0.0000      0.8957      0.4321      0.0000
   1  17   4      0.9660      0.9137     -0.5067      0.0000
   3  17   4      0.9894      0.8070     -0.5983      0.0000
   5  17   4      1.8214      0.7132      1.5593      0.0000
   7  17   4      1.7140      0.7090      0.7722      0.0000
   0  18   4      0.9643      1.0186     -1.0454      0.0000
   2  18   4      1.5673      0.8378      2.0719      0.0000
   4  18   4      2.4126      0.4797     -1.3649      0.0000
   6  18   4      4.6168      0.7136     -3.6872      0.0000
   1  19   4      1.2382      0.7046      0.3779      0.0000
   3  19   4      0.1560      0.8335     -0.6364      0.0000
   1   1   5      7.3126      1.0764     -9.5827      0.0000
   3   1   5     14.8332      1.8369    -14.5401      0.0000
   5   1   5     26.7191      3.8248     26.5974      0.0000
   7   1   5      5.8107      0.7736     -4.9871      0.0000
   9   1   5      9.3055      1.3628     -8.3002      0.0000
  11   1   5      2.3120      1.4012      0.9944      0.0000
  13   1   5      7.8320      1.1759     -7.0458      0.0000
  15   1   5      2.8146      0.7483      1.7796      0.0000
   0   2   5      2.9220      0.8281      4.1884      0.0000
   2   2   5      3.2216      0.6973      2.8836      0.0000
   4   2   5      2.3345      0.6424     -1.7016      0.0000
   6   2   5      5.8233      1.0829     -4.7548      0.0000
   8   2   5      0.4858      1.4943     -0.0021      0.0000
  10   2   5      2.5516      1.0085      1.8705      0.0000
  12   2   5      0.9762      1.3010      1.4826      0.0000
  14   2   5      0.8247      1.2437      0.6497      0.0000
   1   3   5      2.5161      0.6553      3.0899      0.0000
   3   3   5      5.0469      0.7962     -6.5831      0.0000
   5   3   5      5.4233      0.7268      4.3693      0.0000
   7   3   5      2.9376      0.6680     -2.9560      0.0000
   9   3   5      3.0112      0.8779     -2.1058      0.0000
  11   3   5      3.3490      0.9707      3.1857      0.0000
  13   3   5      0.6831      1.2287     -1.0861      0.0000
  15   3   5      1.8720      1.3051      0.1841      0.0000
   0   4   5     11.1153      1.9457    -13.1542      0.0000
   2   4   5     21.2642      3.0233     21.3315      0.0000
   4   4   5      8.1763      1.9521     -5.9067      0.0000
   6   4   5     15.0623      1.8729    -12.8148      0.0000
   8   4   5     24.3123      3.4816     19.9890      0.0000
  10   4   5      6.9947      1.0790     -6.2593      0.0000
  12   4   5      3.5128      0.8646      2.0185      0.0000
  14   4   5      2.7243      0.8521      2.8595      0.0000
   1   5   5      0.9467      0.8679      0.8873      0.0000
   3   5   5      3.1558      0.6797     -3.0589      0.0000
   5   5   5      3.3400      0.7387      3.7397      0.0000
   7   5   5      2.1776      1.1455     -1.3455      0.0000
   9   5   5      1.9908      1.4169     -0.2967      0.0000
  11   5   5      1.2109      1.1558      0.4909      0.0000
  13   5   5      1.1036      1.1084     -0.9036      0.0000
  15   5   5      0.7290      1.0990      0.7816      0.0000
   0   6   5      6.8665      1.7682     -7.4147      0.0000
   2   6   5      9.0942      1.2850     -9.1091      0.0000
   4   6   5      6.6020      2.3675      5.5384      0.0000
   6   6   5      8.6893      1.2665      7.4849      0.0000
   8   6   5      6.9725      1.0694     -6.0123      0.0000
  10   6   5      3.6537      0.7528     -0.9519      0.0000
  12   6   5      4.2288      0.7103     -3.2734      0.0000
  14   6   5      2.7597      0.7041     -1.7686      0.0000
   1   7   5      5.6490      0.8519      5.6090      0.0000
   3   7   5      5.3264      0.7241     -5.3643      0.0000
   5   7   5      2.6405      0.7893      2.6605      0.0000
   7   7   5      6.5364      1.2037     -5.4217      0.0000
   9   7   5      2.0508      1.2291     -0.5436      0.0000
  11   7   5      4.8993      0.7395      4.4137      0.0000
  13   7   5      1.7641      1.0884     -0.9617      0.0000
   0   8   5      4.6385      0.9171      5.7172      0.0000
   2   8   5      2.6707      0.5650     -3.0001      0.0000
   4   8   5      2.7669      0.7237     -1.0809      0.0000
   6   8   5      2.3910      0.8820      1.6216      0.0000
   8   8   5      4.5429      0.9689     -5.1233      0.0000
  10   8   5      1.9325      0.9527      1.3532      0.0000
  12   8   5      1.9251      0.9275      1.9708      0.0000
  14   8   5      1.5682      1.1470     -0.9611      0.0000
   1   9   5      4.4393      3.4782     -1.2823      0.0000
   3   9   5     13.7490      1.6868     12.9008      0.0000
   5   9   5     15.2979      2.1286    -14.7039      0.0000
   7   9   5     12.5721      2.6663      9.4877      0.0000
   9   9   5      6.9733      2.7232      5.8040      0.0000
  11   9   5      5.9941      0.9406     -5.5936      0.0000
  13   9   5      3.5109      1.2677      3.8478      0.0000
   0  10   5      2.1228      0.9698      2.5144      0.0000
   2  10   5      2.6437      0.5536     -2.4459      0.0000
   4  10   5      2.1137      0.7930      0.8407      0.0000
   6  10   5      2.7607      0.7127      1.8392      0.0000
   8  10   5      2.3380      1.3260     -1.8694      0.0000
  10  10   5      1.2294      1.1163      0.7402      0.0000
  12  10   5      0.0000      0.9680     -0.5966      0.0000
   1  11   5      5.3778      0.7367     -6.9456      0.0000
   3  11   5      4.7047      0.7330      2.5937      0.0000
   5  11   5      3.6535      0.7347      2.2053      0.0000
   7  11   5      2.4331      1.2993      1.0533      0.0000
   9  11   5      2.2264      0.8314     -1.1522      0.0000
  11  11   5      3.8371      0.7796     -3.4580      0.0000
   0  12   5     12.5710      3.1386     12.9483      0.0000
   2  12   5      4.7214      0.8300     -5.7455      0.0000
   4  12   5      1.8587      1.3700     -0.0244      0.0000
   6  12   5      1.7214      1.2596      0.6571      0.0000
   8  12   5      8.4019      1.2477     -6.8251      0.0000
  10  12   5      5.8466      1.1181      5.7327      0.0000
   1  13   5      1.9292      0.8135      1.7931      0.0000
   3  13   5      1.3195      1.0480     -1.2484      0.0000
   5  13   5      1.6333      0.9194     -1.1713      0.0000
   7  13   5      2.4562      0.7062     -1.5911      0.0000
   9  13   5      1.3391      0.9820     -1.7704      0.0000
   0  14   5      6.6957      1.7541     -6.6423      0.0000
   2  14   5      3.3119      0.6216      4.2511      0.0000
   4  14   5      2.2089      1.7693      0.0131      0.0000
   6  14   5      3.3604      2.0352      0.5711      0.0000
   8  14   5      7.6846      1.1191      7.0032      0.0000
   1  15   5      0.8853      1.1590      0.0109      0.0000
   3  15   5      0.0000      0.8801     -0.0010      0.0000
   5  15   5      1.3425      0.8874     -0.0005      0.0000
   7  15   5      1.0212      0.9401      0.3478      0.0000
   0  16   5      3.6133      1.0785     -3.8492      0.0000
   2  16   5      1.7030      0.6874      1.6340      0.0000
   4  16   5      0.7945      0.9302      0.3390      0.0000
   6  16   5      2.5016      0.6382     -2.5518      0.0000
   1  17   5      2.6976      1.5374      2.5722      0.0000
   3  17   5      4.0188      0.5516     -5.1526      0.0000
   5  17   5      4.5639      0.7579      4.8034      0.0000
   0   0   6     20.7234      3.6077    -15.0317      0.0000
   2   0   6      5.9538      1.6065     -7.9270      0.0000
   4   0   6     14.7218      2.5949     14.4572      0.0000
   6   0   6      6.6994      1.2361     -3.0539      0.0000
   8   0   6      2.5839      1.5965      1.2080      0.0000
  10   0   6      4.9565      1.4777     -5.1680      0.0000
  12   0   6      2.6195      0.8612     -2.7459      0.0000
   1   1   6      2.9738      0.7052      3.2763      0.0000
   3   1   6      2.1356      0.9967     -1.3430      0.0000
   5   1   6      2.4753      0.8807     -1.9660      0.0000
   7   1   6      2.7527      1.1286      0.4555      0.0000
   9   1   6      0.9163      1.3123      0.0070      0.0000
  11   1   6      1.6351      1.0168      1.0511      0.0000
  13   1   6      0.0000      1.0128      0.6498      0.0000
   0   2   6      4.6014      0.7543      6.5308      0.0000
   2   2   6      1.2467      0.9948      1.4267      0.0000
   4   2   6      2.7214      0.7586     -2.8063      0.0000
   6   2   6      3.0138      0.7181     -1.5898      0.0000
   8   2   6      1.6090      1.3740     -0.6889      0.0000
  10   2   6      2.5207      0.8668      2.7715      0.0000
  12   2   6      0.0000      1.0612      0.5930      0.0000
   1   3   6      3.1947      0.5433      2.3735      0.0000
   3   3   6      3.1067      0.6109     -2.1529      0.0000
   5   3   6      1.1757      1.1838     -0.3350      0.0000
   7   3   6      4.2165      0.8107      4.2114      0.0000
   9   3   6      1.6680      1.1729     -1.3765      0.0000
  11   3   6      1.0737      1.0178      1.4671      0.0000
  13   3   6      1.5519      1.1876     -1.6690      0.0000
   0   4   6      2.4091      1.3207      2.5610      0.0000
   2   4   6      2.0460      0.7602      0.2193      0.0000
   4   4   6      2.0283      1.1145     -1.5757      0.0000
   6   4   6      2.2374      0.9696      1.2816      0.0000
   8   4   6      0.0000      1.3099     -0.0280      0.0000
  10   4   6      0.0000      1.0348      0.6946      0.0000
  12   4   6      0.0000      0.9878     -0.5480      0.0000
   1   5   6     12.4653      1.3470    -10.6819      0.0000
   3   5   6      8.5066      1.0795      6.8120      0.0000
   5   5   6      4.1593      2.6952      1.0688      0.0000
   7   5   6      2.6145      2.1665     -0.5551      0.0000
   9   5   6      2.6845      1.0365     -2.8887      0.0000
  11   5   6      2.9052      0.6391     -1.4823      0.0000
   0   6   6      3.1860      0.7947      3.0190      0.0000
   2   6   6      1.7756      1.1740      0.9831      0.0000
   4   6   6      2.5635      1.0028     -2.0358      0.0000
   6   6   6      1.3620      1.1449     -0.2407      0.0000
   8   6   6      1.8441      1.2752     -0.6118      0.0000
  10   6   6      1.3355      1.0735      1.1660      0.0000
  12   6   6      1.4437      1.0344      0.3569      0.0000
   1   7   6      3.0454      0.5158      2.4728      0.0000
   3   7   6      1.1286      1.1030      1.2099      0.0000
   5   7   6      3.2233      0.6487     -3.0417      0.0000
   7   7   6      2.7015      0.7996     -1.6596      0.0000
   9   7   6      0.0000      1.0033      0.5838      0.0000
  11   7   6      2.8474      0.7330      1.4793      0.0000
   0   8   6      5.6403      1.0714      7.5614      0.0000
   2   8   6      4.8669      0.6716     -5.4678      0.0000
   4   8   6      1.5776      0.9993      1.4577      0.0000
   6   8   6      2.9471      0.9510      1.8597      0.0000
   8   8   6      3.1167      0.9233      2.9604      0.0000
  10   8   6      1.0343      1.0443     -1.1547      0.0000
   1   9   6      0.7515      1.0794      0.7099      0.0000
   3   9   6      1.6490      1.1560     -0.4640      0.0000
   5   9   6      1.4235      1.4050      0.1115      0.0000
   7   9   6      1.4873      1.0129      0.8391      0.0000
   9   9   6      0.0000      1.0790      0.5448      0.0000
  11   9   6      0.6533      0.9709     -0.4249      0.0000
   0  10   6      6.9535      1.2535     -6.3634      0.0000
   2  10   6      2.7626      2.0251     -1.2989      0.0000
   4  10   6      3.3712      0.7603      3.2151      0.0000
   6  10   6      2.4032      0.9961     -0.7212      0.0000
   8  10   6      2.3842      0.8640     -2.0181      0.0000
  10  10   6      2.0454      1.7071     -0.8455      0.0000
   1  11   6      0.3011      1.0092      1.1365      0.0000
   3  11   6      0.4618      1.2057      0.4238      0.0000
   5  11   6      1.4183      0.9075     -1.9848      0.0000
   7  11   6      1.3364      0.9976      0.3732      0.0000
   9  11   6      1.8841      0.7075     -0.2173      0.0000
   0  12   6      0.5923      1.1160      1.0994      0.0000
   2  12   6      1.2222      0.9402      1.7959      0.0000
   4  12   6      1.2066      0.9987     -0.6646      0.0000
   6  12   6      3.0765      0.6437     -2.4794      0.0000
   8  12   6      1.6492      0.7603     -0.7605      0.0000
   1  13   6      1.8996      0.8139     -0.2178      0.0000
   3  13   6      2.0183      0.6002     -1.4509      0.0000
   5  13   6      2.2028      0.8459      1.6474      0.0000
   7  13   6      3.9931      0.7103      3.9520      0.0000
   0  14   6      1.0489      1.2592     -0.0580      0.0000
   2  14   6      0.0000      0.9060     -0.0581      0.0000
   4  14   6      0.9915      1.1263      0.1001      0.0000
   1  15   6      1.4253      1.1731     -0.5041      0.0000
   3  15   6      1.2335      0.8286      0.4657      0.0000
   1   1   7      4.0876      0.7731      4.6513      0.0000
   3   1   7      2.8004      0.6503     -2.2347      0.0000
   5   1   7      1.8758      1.2100      1.5026      0.0000
   7   1   7     13.0827      1.8870     -4.4023      0.0000
   9   1   7      2.5017      0.7370      2.1093      0.0000
   0   2   7      0.3697      1.1091     -1.3505      0.0000
   2   2   7      1.5089      1.2830     -0.5050      0.0000
   4   2   7      1.6812      0.9182      0.8405      0.0000
   6   2   7      1.2831      1.0623      0.5416      0.0000
   8   2   7      1.2716      1.1365      0.4728      0.0000
  10   2   7      0.0000      1.0507     -0.2841      0.0000
   1   3   7      0.9688      0.9888      0.1982      0.0000
   3   3   7      1.7313      0.9772     -1.2093      0.0000
   5   3   7      1.9100      0.9174      1.6869      0.0000
   7   3   7      0.0000      1.0630     -0.0887      0.0000
   9   3   7      0.7801      0.9818      0.0216      0.0000
   0   4   7      6.1022      0.9807     -6.5403      0.0000
   2   4   7      3.0029      0.7267      2.5871      0.0000
   4   4   7      2.2299      0.9384     -1.6383      0.0000
   6   4   7      3.3000      2.3111     -0.9835      0.0000
   8   4   7      6.1163      1.5587      2.9938      0.0000
  10   4   7      6.1135      0.8077     -4.6812      0.0000
   1   5   7      0.2949      0.9164      0.3982      0.0000
   3   5   7      0.6593      1.0670     -0.7049      0.0000
   5   5   7      1.0617      1.1500      0.6985      0.0000
   7   5   7      0.0000      1.1502     -0.8968      0.0000
   9   5   7      1.0913      0.9344      0.2967      0.0000
   0   6   7      3.2203      1.1962      3.8133      0.0000
   2   6   7      1.7938      0.7597      0.9993      0.0000
   4   6   7      1.8187      0.8582     -0.2202      0.0000
   6   6   7      2.4571      0.7431     -1.3938      0.0000
   8   6   7      2.6253      0.8779     -1.3169      0.0000
   1   7   7      0.4658      0.9718     -0.6902      0.0000
   3   7   7      2.0637      0.7328     -1.1651      0.0000
   5   7   7      3.4581      0.5906      2.6255      0.0000
   7   7   7      1.0546      0.9609     -0.2343      0.0000
   0   8   7      0.0000      1.1439      0.2932      0.0000
   2   8   7      1.3171      0.8821     -1.0054      0.0000
   4   8   7      0.6484      1.0744      0.3560      0.0000
   6   8   7      2.0943      0.7261      1.5353      0.0000
   1   9   7      1.8765      0.8389     -1.4583      0.0000
   3   9   7      3.1601      0.6921      2.4562      0.0000
   5   9   7      6.1111      1.3892     -4.1984      0.0000
   7   9   7      2.5557      0.8848      1.9218      0.0000
   0  10   7      0.9857      1.2851      0.8852      0.0000
   2  10   7      0.5735      0.8494     -0.5582      0.0000
   4  10   7      0.6109      0.9652      0.1959      0.0000
   1  11   7      1.4152      0.9292      1.1986      0.0000
   3  11   7      1.9779      0.6390      0.8751      0.0000
   0  12   7      3.4479      0.7959      1.6702      0.0000
   0   0   8      3.4703      0.8100      1.0391      0.0000
   2   0   8      1.4627      1.3946      1.3643      0.0000
   4   0   8      1.5615      1.0683      1.1310      0.0000
   1   1   8      0.0000      0.9177     -0.2622      0.0000
   3   1   8      0.9952      0.9884     -0.2651      0.0000
   0   2   8      0.0000      0.9491     -0.4996      0.0000
   2   2   8      1.0457      0.9313     -0.9328      0.0000
   4   2   8      0.9245      0.8962      0.1627      0.0000
   1   3   8      1.2571      0.8288      0.4350      0.0000
   3   3   8      0.9958      0.9068     -0.9329      0.0000
   0   4   8      0.4186      1.0440      0.2220      0.0000
   2   4   8      0.0000      0.9754     -0.0682      0.0000
   1   5   8      2.1700      0.5569      0.2587      0.0000
                                                    
