# Supplementary material for: High-throughput continuous rotation electron diffraction data acquisition via software automation
Source: J Appl Crystallogr. 2018 Nov 22;51(Pt 6):1652–61. doi: 10.1107/S1600576718015145 (PMC6276279; doi:10.1107/S1600576718015145)
Supplement: Supplementary file 3 [file j-51-01652-mordenite_2sup3.hkl]

#
# h,k,l, Fc-squared, Fo-squared, sigma(Fo-squared), status flag
#
data_mordenite_2
_shelx_title 'mordenite 2 in Cmcm'
_shelx_refln_list_code          4
_shelx_F_calc_maximum      142.98
_exptl_crystal_F_000       469.58
_reflns_d_resolution_high  0.7813

loop_
 _space_group_symop_operation_xyz
 'x, y, z'
 '-x, -y, z+1/2'
 '-x, y, -z+1/2'
 'x, -y, -z'
 'x+1/2, y+1/2, z'
 '-x+1/2, -y+1/2, z+1/2'
 '-x+1/2, y+1/2, -z+1/2'
 'x+1/2, -y+1/2, -z'
 '-x, -y, -z'
 'x, y, -z-1/2'
 'x, -y, z-1/2'
 '-x, y, z'
 '-x+1/2, -y+1/2, -z'
 'x+1/2, y+1/2, -z-1/2'
 'x+1/2, -y+1/2, z-1/2'
 '-x+1/2, y+1/2, z'

_cell_length_a    18.1100
_cell_length_b    20.5300
_cell_length_c     7.5280
_cell_angle_alpha  90.000
_cell_angle_beta   90.000
_cell_angle_gamma  90.000

_shelx_F_squared_multiplier     1.000

loop_
 _refln_index_h
 _refln_index_k
 _refln_index_l
 _refln_F_squared_calc
 _refln_F_squared_meas
 _refln_F_squared_sigma
 _refln_observed_status
   0   2   0       5870.22       4716.69       380.65 o
   2   2   0        206.80        307.62        24.91 o
   4   2   0        467.52        423.99        34.40 o
   1   3   0       1805.51       1358.14       209.15 o
   3   3   0       8038.00      10388.93       839.12 o
   5   3   0       5496.88       9292.05       753.14 o
   0   4   0       1769.63       1223.38       140.19 o
   2   4   0         71.01        202.82        23.45 o
   4   4   0         64.76       1249.30       148.42 o
   6   4   0         42.16         38.13         3.16 o
   8   4   0          6.89         17.49         2.11 o
   1   5   0      12762.02      16511.47      1674.10 o
   3   5   0       9229.18      16519.20      1333.15 o
   5   5   0        676.14        911.97        75.23 o
   7   5   0          4.84         42.52         4.43 o
   9   5   0         13.30         30.17         4.10 o
   0   6   0       2199.02       1520.61       123.16 o
   2   6   0         33.99         54.46         6.95 o
   4   6   0         34.26         35.76         3.28 o
   6   6   0          8.89        247.45        44.87 o
   8   6   0          1.03          1.18         0.66 o
  10   6   0         11.10        148.63        12.07 o
  12   6   0         68.71         57.00         6.59 o
   1   7   0        119.83         98.03        12.09 o
   3   7   0        492.18        332.01        41.53 o
   5   7   0        641.34        546.05        44.19 o
   9   7   0         20.71         31.81         2.70 o
  13   7   0        118.33        106.45         8.69 o
   0   8   0       2680.04       3662.53       296.13 o
   2   8   0        587.53        751.56        60.85 o
   4   8   0        952.20        562.31        45.63 o
   6   8   0       3735.92       3665.01       295.70 o
   8   8   0       1072.67        437.45        35.45 o
  10   8   0       1103.25       1112.99        90.00 o
  12   8   0        466.08        411.89        33.39 o
  14   8   0          6.56          8.82         0.92 o
  16   8   0        114.99        100.42        11.68 o
   1   9   0         29.80         18.42         4.56 o
   3   9   0          3.13          6.16         2.53 o
   5   9   0         59.21         27.04         2.64 o
   7   9   0         53.93         42.09         3.74 o
   9   9   0         13.49         56.85        11.67 o
  11   9   0          1.59          2.41         0.84 o
  13   9   0          0.75          1.24         0.56 o
  15   9   0          2.63          5.89         1.27 o
  17   9   0          0.64          0.29         0.51 o
   4  10   0        187.50        162.16        13.30 o
   8  10   0          3.49          3.96         1.10 o
  10  10   0        460.41        273.58        27.80 o
  12  10   0         34.30         28.51         2.55 o
  14  10   0         23.03         24.55         2.15 o
  16  10   0          7.87          8.70         0.92 o
  18  10   0          0.32          1.65         0.36 o
  20  10   0          0.43          2.87         0.59 o
   1  11   0         49.23         40.65         4.96 o
   3  11   0         17.17         23.89         3.73 o
   5  11   0         56.23         34.06         4.71 o
   7  11   0          5.11          7.84         1.40 o
   9  11   0         20.12         20.06         2.24 o
  13  11   0         50.18         36.59         3.14 o
  15  11   0         15.80         11.39         1.16 o
  17  11   0          0.78          1.75         0.44 o
  19  11   0          0.70          0.76         0.32 o
   2  12   0        335.83         70.64         8.98 o
   4  12   0         19.42         11.27         2.37 o
   6  12   0        450.34        287.41        23.49 o
  10  12   0          0.61          1.03         1.10 o
  12  12   0         99.69        103.70         8.52 o
  14  12   0          8.92         11.31         1.22 o
  16  12   0         22.70         22.04         2.00 o
  18  12   0          3.52          5.86         0.71 o
  20  12   0          0.72          1.01         0.51 o
   1  13   0         76.84         86.94         6.93 o
   3  13   0       1425.33        779.70        89.64 o
   5  13   0       1875.04       1536.26       124.33 o
  11  13   0         18.11         19.49         1.99 o
  13  13   0        160.96         38.38         3.36 o
  15  13   0         43.73         36.02         3.17 o
  17  13   0         26.76         37.24         3.26 o
   2  14   0          9.89          7.72         3.38 o
   4  14   0          2.33          1.77         2.28 o
   6  14   0          0.96          1.24         1.34 o
   8  14   0         72.57         45.58         4.23 o
  10  14   0         27.01         24.07         2.43 o
  12  14   0          0.03          0.20         0.73 o
  14  14   0          0.04          3.26         0.97 o
  16  14   0          2.33          1.77         0.78 o
  18  14   0          1.13          1.41         0.62 o
   1  15   0          3.68         31.53         6.67 o
   3  15   0         16.81         95.73         8.33 o
   5  15   0          7.11         10.55         1.91 o
   7  15   0        142.88        108.78         9.27 o
   9  15   0          3.67         17.26         2.91 o
  11  15   0         14.24          8.53         2.37 o
  13  15   0          2.10          2.67         0.80 o
  15  15   0          5.99         11.51         2.45 o
  17  15   0         14.36         17.22         3.08 o
   2  16   0        414.59        209.81        23.56 o
   4  16   0         84.50         51.92        13.07 o
   6  16   0          9.20         48.31         4.54 o
   8  16   0         12.61         23.19         2.74 o
  10  16   0         13.35         12.36         1.73 o
  14  16   0          2.10          2.19         0.97 o
  16  16   0          7.41          3.96         1.04 o
  18  16   0          9.71         12.79         1.58 o
   1  17   0          2.29          8.15         1.95 o
   3  17   0         15.06         10.06         3.13 o
   5  17   0          1.79          3.04         2.70 o
   7  17   0          2.83          4.08         2.49 o
   9  17   0          0.32         34.77         7.34 o
  11  17   0          0.00          3.88         1.04 o
  13  17   0          4.27          3.28         1.94 o
  15  17   0          0.37          3.20         1.03 o
  17  17   0          2.76          2.11         0.86 o
   0  18   0         90.61        131.63        16.20 o
   2  18   0         47.94         51.04         6.08 o
   4  18   0          0.05         88.71        16.48 o
  10  18   0         16.11          6.45         1.48 o
  12  18   0         13.05         16.34         3.46 o
  14  18   0          8.56          7.49         1.60 o
  16  18   0         24.58         14.53         1.78 o
   1  19   0          0.00          5.86         1.57 o
   3  19   0          0.08          2.78         1.30 o
   5  19   0          0.14         -0.17         2.36 o
   7  19   0          0.10          0.43         1.16 o
   9  19   0          4.56          1.82         1.15 o
  11  19   0          2.70          1.63         1.18 o
  13  19   0          0.00          2.54         1.03 o
  15  19   0          0.09          1.72         0.92 o
   0  20   0         25.59         45.89         6.52 o
   2  20   0          6.93         20.45         5.19 o
   4  20   0          2.09         13.75         2.87 o
   6  20   0          3.09          5.48         2.74 o
   8  20   0         26.80         13.20         1.88 o
  10  20   0          2.35          8.91         1.51 o
  12  20   0          4.33          1.69         0.95 o
  14  20   0          1.16          1.30         0.86 o
   1  21   0         10.27         13.50         4.05 o
   3  21   0         42.68         23.61         2.85 o
   5  21   0         21.31          9.14         1.86 o
   9  21   0          2.76         13.66         2.07 o
  13  21   0         25.06         17.69         2.06 o
   0  22   0          0.81          5.65         2.36 o
   2  22   0          0.48          9.36         3.08 o
   4  22   0          0.32         -0.18         1.33 o
   6  22   0          0.26          0.51         2.19 o
   8  22   0          0.38          0.59         1.07 o
  10  22   0          0.12          1.62         0.95 o
  12  22   0          0.03          0.63         0.80 o
   1  23   0          0.02          5.30         1.63 o
   3  23   0          2.34          9.16         1.97 o
   5  23   0          8.42         14.67         4.26 o
   7  23   0          0.02          6.32         2.45 o
   9  23   0          1.45          2.57         1.07 o
   0  24   0          0.40          1.52         2.28 o
   2  24   0          0.11         12.04         2.26 o
   4  24   0          0.73          1.47         1.11 o
   6  24   0          6.14          0.93         1.77 o
   8  24   0          3.49          1.08         1.21 o
   1  25   0          6.24          3.24         1.77 o
   3  25   0          4.50          0.78         1.35 o
   5  25   0          0.73          2.88         1.69 o
   1   1   1       5310.87       5325.18       430.22 o
   3   1   1       1221.11       1117.58        73.57 o
   5   1   1       6156.47      10437.58       841.07 o
   7   1   1         72.02        115.50         6.75 o
   9   1   1        649.14        460.20        53.98 o
  11   1   1         90.05         66.17         4.17 o
  13   1   1        195.35        167.72         9.75 o
  15   1   1          9.34          6.83         1.30 o
  17   1   1         20.07         10.55         2.55 o
  19   1   1          7.12          2.03         1.52 o
  21   1   1          1.33         -0.67         1.18 o
   0   2   1       1148.33        967.98        78.30 o
   2   2   1        352.42        301.72        17.39 o
   4   2   1        147.67        139.22         6.60 o
   6   2   1        426.56        339.24        27.63 o
   8   2   1          0.29          3.31         0.89 o
  10   2   1         53.57         44.66         3.79 o
  12   2   1         48.02         23.17         2.40 o
  14   2   1          4.95          8.27         1.31 o
  16   2   1          6.81          4.03         1.13 o
  18   2   1          3.18          2.15         0.76 o
  20   2   1          0.01          0.72         0.89 o
  22   2   1          0.58         -0.62         0.65 o
   1   3   1         87.70         97.21         6.65 o
   3   3   1        208.88        165.47        11.13 o
   5   3   1          8.56         13.47         1.21 o
   7   3   1         99.03         82.86         6.73 o
   9   3   1         27.67         25.54         2.19 o
  11   3   1         57.15         42.43         3.52 o
  13   3   1          0.02          2.21         1.03 o
  15   3   1          4.61          6.77         1.24 o
  17   3   1          3.48          1.29         0.74 o
  19   3   1          0.96          0.21         0.73 o
  21   3   1          0.47          0.17         1.26 o
   0   4   1        190.90        186.23        15.32 o
   2   4   1       2662.99       4042.04       230.94 o
   4   4   1         48.58         92.63         7.84 o
   6   4   1        562.10        425.85        55.50 o
   8   4   1       1317.77       1161.45        59.41 o
  10   4   1          4.73          5.14         2.11 o
  12   4   1          4.95          6.33         1.27 o
  14   4   1         91.07         70.37         5.84 o
  16   4   1          7.69          6.78         1.42 o
  18   4   1          0.88          0.48         0.70 o
  20   4   1          1.72          0.23         0.73 o
  22   4   1          2.19          0.59         1.18 o
   1   5   1          5.67          8.54         2.05 o
   3   5   1         66.95         48.54         3.55 o
   5   5   1         45.53         91.77         7.81 o
   7   5   1          0.37          3.39         1.40 o
   9   5   1          5.29          4.04         0.63 o
  11   5   1          0.57          1.70         0.47 o
  13   5   1          1.14          1.48         0.45 o
  15   5   1          0.16          1.68         0.74 o
  19   5   1          0.15          0.04         0.52 o
  21   5   1          0.00         -0.34         0.74 o
   0   6   1       1464.80       2345.61       189.77 o
   2   6   1        937.27        977.51        55.93 o
   4   6   1        142.70         72.47         6.33 o
   6   6   1        450.12        396.19        26.30 o
   8   6   1         61.06         58.00         4.14 o
  10   6   1         42.32         33.00         3.72 o
  12   6   1         74.52         70.68         4.84 o
  14   6   1         60.13         48.60         3.68 o
  16   6   1          0.18          3.74         0.68 o
  18   6   1         10.79          2.44         2.15 o
  20   6   1          1.97          2.19         0.84 o
   1   7   1        383.34        411.56        27.48 o
   3   7   1         39.50        136.52        11.41 o
   5   7   1          4.46          8.83         2.38 o
   7   7   1        121.38         97.80         6.72 o
   9   7   1          6.76         12.64         2.96 o
  11   7   1         83.29         57.75         7.07 o
  13   7   1         12.61         13.80         1.35 o
  15   7   1          0.44          5.66         1.23 o
  17   7   1          9.97          9.63         1.65 o
  19   7   1          2.10          1.37         0.91 o
  21   7   1          0.22          0.45         0.60 o
   0   8   1         83.35         98.90        16.70 o
   2   8   1         16.27        117.37        12.00 o
   4   8   1          0.96          6.52         1.53 o
   6   8   1          3.42          3.89         1.02 o
   8   8   1        127.55         85.42         7.39 o
  10   8   1          1.07          4.22         2.61 o
  12   8   1         22.19         15.36         1.28 o
  14   8   1          0.12          2.01         0.92 o
  16   8   1          2.00          1.40         0.59 o
  18   8   1          5.37          2.87         0.90 o
  20   8   1          0.48          0.64         1.05 o
   1   9   1         11.17         16.82         4.20 o
   3   9   1        474.22        361.82        30.45 o
   5   9   1        375.39        315.92        18.26 o
   7   9   1        215.64        140.02         8.31 o
   9   9   1        246.17         99.81         8.80 o
  11   9   1         45.97         45.97         4.47 o
  13   9   1          7.84          8.58         1.37 o
  15   9   1          6.59          7.19         1.01 o
  17   9   1          6.67          6.57         1.24 o
  19   9   1          2.66          1.12         0.92 o
  21   9   1          0.00          1.19         0.63 o
   2  10   1         18.38         37.09         6.19 o
   4  10   1          1.48          1.64         1.44 o
   6  10   1         12.06         10.27         1.34 o
   8  10   1          7.41          4.64         1.01 o
  10  10   1          0.04         -0.30         0.65 o
  12  10   1          0.01          2.31         0.72 o
  14  10   1          0.68          2.07         1.44 o
  16  10   1          0.59          0.84         0.52 o
  18  10   1          0.00          0.00         0.43 o
  20  10   1          0.06          0.41         0.48 o
   1  11   1        479.43        154.23        12.97 o
   3  11   1          1.53          3.12         2.27 o
   5  11   1         90.85         70.30         5.93 o
   7  11   1         37.25         35.93         3.32 o
   9  11   1         16.22         13.84         1.64 o
  11  11   1         86.35         79.33         5.33 o
  13  11   1         26.97         23.75         1.80 o
  15  11   1          0.58          1.16         0.93 o
  17  11   1          4.18          6.32         1.56 o
  19  11   1          2.30          2.86         0.83 o
   0  12   1        601.05        585.82        67.45 o
   2  12   1          5.10          4.07         1.98 o
   4  12   1         12.43         11.95         1.46 o
   6  12   1         23.57         19.78         1.86 o
   8  12   1         98.05         83.55        10.76 o
  10  12   1         50.42         40.32         3.21 o
  12  12   1         43.29         37.49         2.54 o
  14  12   1          0.31          1.09         0.80 o
  16  12   1          2.85          4.55         1.01 o
  18  12   1         11.26         12.10         1.98 o
  20  12   1          0.08          1.13         0.28 o
   1  13   1         39.83         30.51         2.61 o
   3  13   1          1.51          1.64         1.40 o
   5  13   1         45.75         30.95         2.57 o
   7  13   1         63.44         60.41         5.35 o
   9  13   1          1.69          3.23         1.29 o
  11  13   1         28.07         28.45         2.35 o
  13  13   1          7.90          8.19         1.49 o
  15  13   1          3.44          3.01         0.74 o
  17  13   1          6.39          5.68         1.38 o
  19  13   1          2.18          2.01         0.90 o
   0  14   1        208.90        192.23        16.11 o
   2  14   1          6.40          7.18         2.21 o
   4  14   1         45.15         29.29         6.47 o
   6  14   1         88.28         66.95         5.51 o
   8  14   1        145.54        138.72        18.74 o
  10  14   1         19.00         17.85         2.59 o
  12  14   1         40.11         39.10         2.66 o
  14  14   1          1.60          1.05         0.63 o
  16  14   1         13.06         18.16         1.88 o
  18  14   1         16.79         20.73         4.06 o
   1  15   1          0.53          2.92         1.56 o
   3  15   1          1.18          2.35         2.00 o
   5  15   1          0.26          0.43         1.85 o
   7  15   1          0.08          3.50         1.35 o
   9  15   1          1.49          1.49         1.16 o
  11  15   1          0.19          1.26         0.84 o
  13  15   1          0.00          0.46         0.71 o
  15  15   1          0.02          0.37         0.65 o
  17  15   1          0.04         -0.36         0.58 o
   0  16   1          4.32          5.76         2.43 o
   2  16   1          1.56          5.36         1.78 o
   4  16   1          6.54          9.68         1.76 o
   6  16   1         24.65         17.18         2.41 o
   8  16   1          0.74          2.99         1.22 o
  10  16   1          0.05          0.70         0.98 o
  12  16   1          0.19          0.10         0.76 o
  14  16   1          0.28          1.09         0.78 o
  16  16   1          2.68          2.41         0.76 o
  18  16   1          0.08         -0.25         1.33 o
   1  17   1          7.29          6.15         2.53 o
   3  17   1         18.14         17.22         2.35 o
   5  17   1         18.67         25.77         5.28 o
   7  17   1          8.16         16.81         2.30 o
   9  17   1          3.52          9.10         3.12 o
  11  17   1         10.83          7.11         2.49 o
  13  17   1          0.27          1.52         0.82 o
  15  17   1          0.73          2.59         0.85 o
  17  17   1          0.95          0.75         0.68 o
   0  18   1          0.39          2.63         2.27 o
   2  18   1          0.90          2.37         1.56 o
   4  18   1          0.19          7.67         2.87 o
   6  18   1          5.92          5.35         2.95 o
   8  18   1          2.52          4.52         1.30 o
  10  18   1          0.03          0.66         0.80 o
  12  18   1          1.67          2.37         0.95 o
  14  18   1          0.28          0.84         0.79 o
  16  18   1          0.62          0.00         0.71 o
   1  19   1          2.73          3.34         1.22 o
   3  19   1          1.71          1.86         1.55 o
   5  19   1         10.18          4.69         1.43 o
   7  19   1         22.89         14.13         1.62 o
   9  19   1          2.57          5.66         1.23 o
  11  19   1          4.19          3.25         2.00 o
  13  19   1          2.39          1.87         0.94 o
  15  19   1          0.52          1.49         0.76 o
   0  20   1          0.02         -0.13         1.49 o
   2  20   1          0.38          1.03         1.11 o
   4  20   1          0.31          0.59         1.11 o
   6  20   1          1.61          1.59         1.16 o
   8  20   1          0.72          2.03         1.07 o
  10  20   1          0.58          0.69         0.87 o
  12  20   1          0.51          0.71         1.08 o
  14  20   1          0.02          0.23         0.77 o
   1  21   1          0.02          1.38         1.05 o
   3  21   1          0.17          2.69         1.24 o
   5  21   1          4.55          4.62         1.25 o
   7  21   1          1.37          2.12         1.07 o
   9  21   1          0.01          1.49         0.95 o
  11  21   1          0.01          1.46         0.94 o
  13  21   1          0.61          1.08         0.77 o
   0  22   1          3.95          5.57         2.53 o
   2  22   1          2.19          2.20         1.09 o
   4  22   1          0.07          0.37         1.03 o
   6  22   1          1.39          1.17         1.37 o
   8  22   1          2.81          3.25         1.07 o
  10  22   1          1.04          0.78         0.83 o
  12  22   1          0.04          0.08         1.10 o
   1  23   1          0.11          0.46         1.20 o
   3  23   1          0.07          0.72         0.95 o
   5  23   1          1.66         -0.15         1.21 o
   7  23   1          0.76          0.76         1.20 o
   9  23   1          0.00          0.89         0.83 o
   0  24   1          1.42          0.84         2.45 o
   2  24   1          1.04          1.48         1.11 o
   4  24   1          2.49          3.07         1.30 o
   6  24   1          8.04          9.48         1.52 o
   8  24   1          0.74          0.28         0.95 o
   1  25   1          0.04         -0.29         0.96 o
   3  25   1          0.76          0.18         1.05 o
   5  25   1          1.76          1.14         1.46 o
   0   0   2       4820.76       9393.19      1196.85 o
   2   0   2      20443.99      33762.39      3344.96 o
   4   0   2       3003.12       4462.09       636.27 o
   8   0   2        124.72         77.89         8.01 o
  10   0   2          8.57          8.18         1.31 o
  12   0   2       1914.44       2504.62       202.41 o
  14   0   2         86.61        103.35         8.85 o
  16   0   2        243.17        270.63        22.22 o
  18   0   2         12.72         17.13         5.49 o
  20   0   2         18.92         18.99         2.25 o
   1   1   2         50.08         30.87         2.16 o
   3   1   2        453.29        529.31        27.16 o
   5   1   2        401.33        494.14        40.06 o
   9   1   2          9.56          8.98         0.95 o
  11   1   2         16.07         12.17         1.15 o
  13   1   2        111.82        112.84         6.71 o
  15   1   2         16.06         17.30         1.60 o
  17   1   2          0.03          1.57         0.93 o
  19   1   2          1.11          1.86         0.91 o
  21   1   2          0.19          0.55         0.66 o
   0   2   2        876.39       1179.36       135.18 o
   2   2   2        370.94        444.72        40.06 o
   4   2   2        168.80        159.59         9.31 o
   6   2   2        168.56        167.02         8.67 o
   8   2   2        120.70        138.46         9.31 o
  10   2   2        141.55        242.34        19.73 o
  12   2   2         84.57        105.35         6.51 o
  14   2   2         27.17         26.70         1.94 o
  16   2   2         50.83         55.34         4.02 o
  18   2   2          0.13          1.85         0.66 o
  20   2   2          4.30          5.04         1.53 o
  22   2   2         11.76          8.70         1.16 o
   1   3   2        707.69        794.85        45.57 o
   3   3   2       1778.80       2652.88       175.00 o
   5   3   2        392.48        513.29        26.22 o
   7   3   2       1171.78       1111.60        71.62 o
   9   3   2        437.29        403.79        23.23 o
  11   3   2          6.26         10.81         1.39 o
  13   3   2         55.47         65.91         6.79 o
  15   3   2         20.41         28.27         2.06 o
  17   3   2          9.01         12.51         1.12 o
  19   3   2          3.61          5.74         0.80 o
  21   3   2          2.58          4.92         0.97 o
   0   4   2         59.71         96.25        11.36 o
   2   4   2         71.80         86.23         5.97 o
   4   4   2         20.15         15.17         1.93 o
   6   4   2          7.46          6.73         1.10 o
   8   4   2          6.49          5.87         0.76 o
  10   4   2          0.44          3.51         0.61 o
  12   4   2          9.20          8.02         0.91 o
  14   4   2         10.42          8.66         1.19 o
  16   4   2          2.24          2.06         0.68 o
  18   4   2          0.94          2.00         0.60 o
  20   4   2          0.00          1.01         0.72 o
  22   4   2          0.00          0.52         0.68 o
   1   5   2         41.02         51.26         4.57 o
   3   5   2       1753.78       2421.70       247.30 o
   5   5   2        152.75        252.18        20.68 o
   7   5   2          0.25          5.02         2.36 o
   9   5   2         30.11         36.13         2.79 o
  11   5   2          6.96         18.15         1.63 o
  13   5   2       1091.33       1411.29       117.02 o
  15   5   2        163.19        153.51        11.10 o
  17   5   2          8.01          8.71         2.36 o
  19   5   2          1.87          5.07         1.10 o
  21   5   2          0.02          0.86         0.56 o
   0   6   2          2.44          9.26         1.85 o
   2   6   2        145.52        174.68        10.24 o
   4   6   2          5.49          5.96         1.67 o
   6   6   2          2.75          2.49         0.95 o
   8   6   2         21.25         30.32         2.48 o
  10   6   2         14.77         14.87         1.14 o
  12   6   2          6.75         11.72         1.41 o
  14   6   2         30.96         33.28         2.20 o
  16   6   2         13.81         12.48         2.46 o
  18   6   2          0.26          0.93         0.62 o
  20   6   2          1.39          1.51         0.59 o
   1   7   2        392.52        405.57        27.02 o
   5   7   2         20.18         24.34         3.39 o
   7   7   2        151.81        195.68        24.66 o
   9   7   2          1.12          3.62         0.89 o
  11   7   2        123.78        128.22         7.59 o
  13   7   2          4.23          6.68         0.76 o
  15   7   2          2.98          3.66         0.54 o
  17   7   2          5.38          6.32         0.62 o
  19   7   2         15.13         11.31         1.02 o
  21   7   2          4.65          3.11         0.61 o
   0   8   2        438.10        497.99        45.95 o
   4   8   2        657.63        571.67        38.04 o
   6   8   2        146.61        149.00        11.91 o
   8   8   2        888.86        959.58        63.56 o
  10   8   2        801.80        804.66        46.30 o
  12   8   2        248.03        200.07        15.18 o
  14   8   2         12.59         11.85         2.15 o
  16   8   2         12.80         24.72         1.43 o
  18   8   2         67.55         66.09         3.71 o
  20   8   2          4.40          5.38         1.33 o
   1   9   2          0.84         -0.03         1.04 o
   3   9   2          0.02          0.32         1.27 o
   5   9   2         38.47         32.88         2.72 o
   7   9   2          4.79          8.19         1.34 o
   9   9   2          0.30          1.35         0.83 o
  11   9   2          2.61          2.87         0.89 o
  13   9   2          0.69          2.18         1.35 o
  15   9   2          0.02         -0.05         0.60 o
  17   9   2          0.63          1.20         0.37 o
  19   9   2          0.00          0.89         0.34 o
  21   9   2          0.93          0.97         0.42 o
   0  10   2         17.78         21.27         3.64 o
   2  10   2        346.06        334.77        22.40 o
   4  10   2         10.60         10.86         1.26 o
   6  10   2          3.24          6.99         1.10 o
   8  10   2          5.68          7.96         1.96 o
  10  10   2         17.21         76.52         8.04 o
  12  10   2        329.15        227.95        21.34 o
  14  10   2          1.50          3.79         0.80 o
  16  10   2          0.10          3.19         0.68 o
  18  10   2          0.00          1.01         0.45 o
  20  10   2          0.69          1.63         0.45 o
   1  11   2         44.63         42.18         2.87 o
   3  11   2          2.69          4.35         1.22 o
   5  11   2          0.12          1.30         2.07 o
   7  11   2          7.54         16.85         2.42 o
   9  11   2          2.87          4.69         3.29 o
  11  11   2         54.43         45.13         4.44 o
  13  11   2          3.97          0.41         1.67 o
  15  11   2         11.42          9.49         2.18 o
  17  11   2          7.08          6.83         0.99 o
  19  11   2          0.16          0.97         0.60 o
   0  12   2        477.69        512.34        41.81 o
   2  12   2          6.64          6.55         1.67 o
   4  12   2         45.47         55.10         5.01 o
   6  12   2         70.96         73.08         5.22 o
   8  12   2         64.61         79.06         6.80 o
  10  12   2        118.62        150.34        15.16 o
  12  12   2          7.10         10.15         1.18 o
  14  12   2          3.28          2.16         0.72 o
  16  12   2          1.14          1.25         0.60 o
  18  12   2         14.65         15.81         2.22 o
   1  13   2        387.94        505.44        33.72 o
   3  13   2        451.89        543.10        31.34 o
   5  13   2         33.76         35.32         3.66 o
   7  13   2        665.92        402.67        33.23 o
   9  13   2        141.66        201.05        13.63 o
  11  13   2         20.14         21.34         1.80 o
  13  13   2          7.63          8.99         1.14 o
  15  13   2         12.77         11.07         1.18 o
  17  13   2         22.56         12.21         1.58 o
  19  13   2         13.15         16.65         2.58 o
   0  14   2          0.37          2.02         1.87 o
   2  14   2          6.46         12.32         1.65 o
   4  14   2         11.27         11.24         2.15 o
   6  14   2         25.03         99.90         9.04 o
   8  14   2          9.37         12.24         1.73 o
  10  14   2          7.07         10.21         1.29 o
  12  14   2          7.73          8.20         1.13 o
  14  14   2          0.92          0.80         0.63 o
  16  14   2          0.50          0.67         0.78 o
  18  14   2          0.25          1.33         0.69 o
   1  15   2         13.11         18.03         2.07 o
   3  15   2          1.16          8.07         2.80 o
   5  15   2        188.12        140.77        12.38 o
   7  15   2          4.66          9.17         1.78 o
   9  15   2          0.02          1.16         0.98 o
  11  15   2          0.32          1.08         0.90 o
  13  15   2          0.20          1.24         0.69 o
  15  15   2          3.17          3.60         1.56 o
  17  15   2          4.38          4.87         0.82 o
   0  16   2        322.98        386.29        32.01 o
   2  16   2        233.80        255.67        27.36 o
   4  16   2        108.41        144.47        12.58 o
   6  16   2          2.76          4.36         2.36 o
   8  16   2          2.07          4.68         1.17 o
  10  16   2         12.15         15.46         1.61 o
  12  16   2          3.03          7.10         1.02 o
  14  16   2          0.23          0.85         0.64 o
  16  16   2          7.64          7.10         1.71 o
   1  17   2          2.61          9.51         2.92 o
   3  17   2          0.13          1.29         2.12 o
   5  17   2          0.73          3.45         1.53 o
   7  17   2          2.12          2.25         1.05 o
   9  17   2          0.01          0.63         0.88 o
  11  17   2          0.62          1.13         0.80 o
  13  17   2          0.31          0.73         0.67 o
  15  17   2          0.08          0.09         0.61 o
   0  18   2         55.94         32.40         3.79 o
   2  18   2          3.87          4.11         1.91 o
   4  18   2          6.21          6.15         1.91 o
   6  18   2          4.84         10.35         2.03 o
   8  18   2         18.90         20.17         1.95 o
  10  18   2         17.75         23.18         1.99 o
  12  18   2          0.25          1.59         0.78 o
  14  18   2          0.21          0.51         0.68 o
   1  19   2          0.47         29.80         3.58 o
   3  19   2          1.08          6.56         2.62 o
   5  19   2          0.01          0.25         1.60 o
   7  19   2          1.65          1.78         1.36 o
   9  19   2          0.15          0.55         0.99 o
  11  19   2          0.26         -0.04         0.93 o
  13  19   2          0.43          0.22         0.63 o
  15  19   2          0.01         -0.18         1.39 o
   0  20   2          0.07          5.56         2.45 o
   2  20   2          6.14          7.88         2.06 o
   4  20   2         11.13          7.54         1.29 o
   6  20   2         20.06         26.78         3.28 o
   8  20   2          0.00          0.00         1.06 o
  10  20   2          0.57          2.62         1.19 o
  12  20   2          1.29          1.40         0.81 o
   1  21   2          1.56          2.52         2.36 o
   3  21   2         13.99         14.54         1.59 o
   5  21   2         24.10         27.92         5.50 o
   7  21   2          1.75          1.42         1.66 o
   9  21   2          0.53          1.86         1.26 o
  11  21   2          9.42         18.70         2.24 o
   0  22   2          0.16          0.73         1.81 o
   2  22   2          0.76          2.46         1.29 o
   4  22   2          0.69          2.03         1.53 o
   6  22   2          0.16          0.59         0.96 o
   8  22   2          0.13          0.48         1.10 o
  10  22   2          0.01          0.46         0.85 o
   1  23   2          1.63          2.77         1.13 o
   3  23   2          1.63          2.93         1.94 o
   5  23   2          0.23          2.18         1.14 o
   7  23   2          4.61          6.47         1.46 o
   9  23   2          1.00          2.81         1.23 o
   0  24   2          0.21          1.91         1.73 o
   2  24   2          0.27          1.10         0.97 o
   4  24   2          2.38          3.76         1.94 o
   6  24   2          1.61          0.37         1.24 o
   1  25   2          1.61          2.30         1.15 o
   3  25   2          0.34          1.80         1.15 o
   1   1   3        639.67        739.04        37.39 o
   3   1   3         39.37         11.44         1.14 o
   5   1   3        295.28        321.51        19.15 o
   7   1   3       1938.00       2135.24       172.17 o
   9   1   3         16.79         18.76         2.67 o
  11   1   3        632.67        651.01        52.90 o
  13   1   3         72.76         52.61         3.37 o
  15   1   3         21.75         16.06         1.40 o
  17   1   3        121.02        132.63        11.24 o
  19   1   3          1.31          3.77         0.82 o
  21   1   3         35.95         31.43         2.28 o
   0   2   3        162.44        163.36        13.57 o
   2   2   3         82.34         51.23         4.26 o
   4   2   3         24.34         19.27         2.19 o
   6   2   3         53.33        103.64         7.17 o
   8   2   3         30.12         27.12         2.25 o
  10   2   3         22.50         28.79         2.51 o
  12   2   3         37.87         73.63         9.81 o
  14   2   3          0.66          2.78         0.96 o
  16   2   3          0.93          1.55         0.91 o
  18   2   3          2.57          2.17         0.68 o
  20   2   3          0.96          1.48         0.70 o
   1   3   3         50.80         23.33         1.89 o
   3   3   3          1.36         64.33         4.02 o
   5   3   3        342.71        277.69        14.40 o
   7   3   3         18.63         13.25         1.53 o
   9   3   3         11.10         15.39         1.17 o
  11   3   3          6.40          5.51         0.97 o
  13   3   3          4.07          5.39         1.17 o
  15   3   3          7.77          8.87         1.43 o
  17   3   3          0.12          0.90         0.67 o
  19   3   3          0.07          0.26         0.62 o
  21   3   3          0.78          0.50         0.57 o
   0   4   3        132.92        214.93        20.35 o
   2   4   3        205.14        241.75        19.96 o
   4   4   3       1627.56       1548.78       102.40 o
   6   4   3         44.89         40.46         3.11 o
   8   4   3       1029.26       1176.93        60.28 o
  10   4   3        475.29        441.80        20.68 o
  12   4   3          8.63         13.89         1.34 o
  14   4   3         52.46         44.10         3.71 o
  18   4   3         60.71         60.37         5.25 o
  20   4   3         47.22         42.09         2.82 o
   1   5   3          5.16         28.93         2.93 o
   3   5   3         20.45         17.79         1.89 o
   5   5   3         26.99         25.70         2.35 o
   7   5   3         12.93          8.92         1.12 o
   9   5   3          1.07          3.10         0.71 o
  11   5   3          1.72          3.79         1.19 o
  13   5   3          2.11          2.51         0.76 o
  15   5   3          1.86          2.93         0.86 o
  17   5   3          0.12          0.80         0.55 o
  19   5   3          0.78          0.76         0.62 o
  21   5   3          0.52          0.54         0.60 o
   0   6   3        143.26        133.12        26.35 o
   2   6   3        147.42        101.14         8.63 o
   4   6   3        117.15        138.79         8.24 o
   6   6   3        105.99         96.29         5.89 o
   8   6   3        210.68        202.02        16.85 o
  10   6   3        139.49        157.71        11.18 o
  12   6   3        112.60        106.94         7.67 o
  14   6   3         55.10         42.70         2.31 o
  16   6   3         14.02         11.19         0.94 o
  18   6   3         21.92         19.70         1.54 o
  20   6   3          4.69          2.72         0.79 o
   1   7   3         80.36         54.39         3.73 o
   3   7   3         44.66         37.96         3.77 o
   5   7   3        302.80        250.73        16.87 o
   7   7   3          1.61          4.29         1.36 o
   9   7   3          0.00         27.66         5.73 o
  11   7   3          0.67          3.48         1.19 o
  13   7   3         61.11         53.54         2.86 o
  15   7   3         13.51         13.69         1.03 o
  17   7   3          0.36          1.89         0.45 o
  19   7   3          4.50          5.56         0.99 o
  21   7   3          1.45          1.97         0.63 o
   0   8   3         64.36         64.43         5.68 o
   2   8   3         23.77         29.52         2.16 o
   4   8   3        139.97        100.07         7.68 o
   6   8   3         39.83         41.66         3.32 o
   8   8   3         17.43         18.59         1.56 o
  10   8   3          2.66          4.13         1.41 o
  12   8   3          0.79          8.47         2.51 o
  14   8   3          0.62          1.21         0.61 o
  16   8   3          2.26          1.80         0.48 o
  18   8   3          0.12          0.82         0.39 o
  20   8   3          2.74          2.59         0.54 o
   1   9   3         19.25         22.38         2.02 o
   3   9   3          8.91         10.62         1.76 o
   5   9   3        936.73       1003.38        81.59 o
   7   9   3        279.85        266.75        31.37 o
   9   9   3          2.25          3.13         1.67 o
  11   9   3         92.13        102.97         8.90 o
  13   9   3          6.60         11.04         1.34 o
  15   9   3         39.64         34.01         2.29 o
  17   9   3         16.63         14.72         1.31 o
  19   9   3          3.77          3.39         0.48 o
   0  10   3          9.54          6.51         2.03 o
   2  10   3          5.64          5.65         1.12 o
   4  10   3          1.97          2.93         1.82 o
   6  10   3          0.84          3.15         1.31 o
   8  10   3          2.41          4.76         1.05 o
  10  10   3          3.42          2.38         1.44 o
  12  10   3          0.91         -0.52         1.19 o
  14  10   3          0.06          1.54         0.79 o
  16  10   3          0.85          1.03         0.64 o
  18  10   3          0.88          1.60         0.42 o
  20  10   3          0.00          0.30         0.46 o
   1  11   3         78.59         66.18         4.14 o
   3  11   3         60.75         73.98         4.60 o
   5  11   3         68.66         65.94         6.05 o
   7  11   3         27.33         32.45         3.40 o
   9  11   3          3.63          8.67         2.45 o
  11  11   3         38.75         56.30         4.27 o
  13  11   3         52.42         57.24         3.83 o
  15  11   3          1.47          3.38         0.79 o
  17  11   3          7.96          6.19         0.91 o
  19  11   3          0.05          0.36         0.51 o
   0  12   3          3.46          7.26         1.80 o
   2  12   3        275.28        283.16        16.52 o
   4  12   3        164.42        174.39        11.96 o
   6  12   3         85.35         60.94         4.06 o
   8  12   3         46.65         52.10         5.97 o
  10  12   3         16.66         22.54         2.16 o
  12  12   3         55.23         51.08         5.06 o
  14  12   3          0.85          2.37         0.96 o
  16  12   3         14.68         18.03         1.74 o
  18  12   3          2.24          2.78         0.77 o
   1  13   3         68.66         75.60         5.59 o
   3  13   3         18.87         25.23         2.52 o
   5  13   3         64.25         74.27         5.65 o
   7  13   3         10.04         14.55         2.38 o
   9  13   3          2.29          2.15         1.35 o
  11  13   3          5.21          5.71         1.14 o
  13  13   3          0.62          1.67         0.84 o
  15  13   3          0.01          0.74         0.60 o
  17  13   3          3.08          4.09         0.82 o
   0  14   3         73.15         90.00         8.11 o
   2  14   3         45.52         55.20         3.87 o
   4  14   3        245.24        346.03        22.93 o
   6  14   3         96.44        106.91         6.68 o
   8  14   3          6.35          9.21         1.99 o
  10  14   3          1.27          8.94         3.50 o
  12  14   3         11.25         12.33         3.22 o
  14  14   3          0.25          1.10         0.67 o
  16  14   3          9.09         11.96         1.86 o
  18  14   3          0.31          1.13         0.70 o
   1  15   3          0.64          3.71         2.08 o
   3  15   3          2.90          3.90         1.67 o
   5  15   3          2.34          4.26         1.69 o
   7  15   3          3.96          4.65         1.58 o
   9  15   3          0.06          1.34         0.95 o
  11  15   3          0.11          1.40         1.36 o
  13  15   3          0.01          1.34         0.71 o
  15  15   3          0.01          1.00         0.65 o
  17  15   3          0.14          1.64         0.92 o
   0  16   3          8.77         10.76         2.53 o
   2  16   3          7.80         13.35         4.18 o
   4  16   3          2.14          4.24         1.92 o
   6  16   3          0.10          0.45         1.06 o
   8  16   3          8.57         11.85         1.61 o
  10  16   3          3.94          4.45         1.43 o
  12  16   3          1.19          2.49         0.80 o
  14  16   3          1.77          3.00         1.38 o
  16  16   3          0.31          0.46         0.60 o
   1  17   3          0.00          6.35         1.76 o
   3  17   3         24.34         22.59         3.05 o
   5  17   3         78.02        100.58         7.44 o
   7  17   3         20.51         20.88         2.74 o
   9  17   3          0.00          0.59         0.83 o
  11  17   3          6.63          7.64         1.16 o
  13  17   3         21.69         21.83         2.13 o
  15  17   3         10.48          9.32         1.41 o
   0  18   3         14.95         13.96         2.54 o
   2  18   3          0.46          0.47         1.55 o
   4  18   3          3.18          4.04         1.23 o
   6  18   3          1.78          2.00         1.27 o
   8  18   3          1.56          0.87         0.88 o
  10  18   3          1.10          2.04         1.15 o
  12  18   3          0.00          0.44         1.10 o
  14  18   3          0.09          0.37         0.75 o
   1  19   3         11.31         11.67         1.76 o
   3  19   3          5.17          6.93         1.68 o
   5  19   3         22.29         19.73         1.95 o
   7  19   3          5.29          6.79         1.15 o
   9  19   3          0.42          0.90         0.82 o
  11  19   3          2.45          2.43         0.96 o
  13  19   3          0.66          1.38         0.78 o
   0  20   3          6.81          5.88         1.88 o
   2  20   3          2.35          3.63         1.32 o
   4  20   3          0.07          1.68         0.99 o
   6  20   3          1.67          2.70         1.24 o
   8  20   3          9.43          7.94         1.50 o
  10  20   3          6.77          7.88         1.33 o
  12  20   3          0.93          1.27         0.78 o
   1  21   3          0.57          1.11         1.49 o
   3  21   3          0.87          2.25         1.12 o
   5  21   3          0.08          1.54         1.03 o
   7  21   3          3.14          6.34         1.23 o
   9  21   3          0.32          2.13         0.94 o
  11  21   3          1.62          2.46         0.96 o
   0  22   3          7.43          6.84         2.79 o
   2  22   3          6.16          9.16         1.94 o
   4  22   3          1.40          5.63         1.52 o
   6  22   3          1.46          6.38         2.56 o
   8  22   3          8.45          8.93         1.88 o
  10  22   3          6.45          2.53         2.53 o
   1  23   3          0.73          2.17         1.39 o
   3  23   3          0.67          0.91         1.19 o
   5  23   3          0.20          0.62         0.89 o
   7  23   3          0.66          1.33         1.09 o
   0  24   3          9.14          9.71         2.15 o
   2  24   3          0.14         -0.76         1.38 o
   4  24   3          2.04          2.76         1.16 o
   0   0   4       7545.78       8566.42       692.36 o
   2   0   4        715.91        631.60        53.90 o
   4   0   4        296.57       1686.93       136.34 o
   6   0   4        201.91        221.48        18.35 o
   8   0   4        307.20        444.38        36.10 o
  10   0   4        322.07        367.98        37.99 o
  14   0   4          0.82          4.19         1.28 o
  16   0   4          2.12          5.80         1.21 o
  18   0   4         19.67         21.82         2.41 o
  20   0   4          5.13          4.46         1.19 o
   1   1   4        132.06        102.85         5.09 o
   3   1   4         50.96         46.19         3.60 o
   5   1   4         14.08         16.88         1.38 o
   7   1   4         55.65         48.43         3.65 o
   9   1   4          0.11          2.85         0.98 o
  11   1   4         46.34         51.57         4.74 o
  13   1   4          0.17          6.53         3.58 o
  15   1   4          1.13          3.55         1.61 o
  17   1   4          3.59          2.95         0.70 o
  19   1   4          0.00          0.32         0.61 o
  21   1   4          0.03          0.67         1.09 o
   0   2   4        218.89        207.74        14.03 o
   2   2   4         53.12         49.62         3.76 o
   4   2   4         20.34         22.33         2.28 o
   6   2   4         81.45         74.98         4.13 o
   8   2   4          4.82         19.52         1.71 o
  10   2   4         12.50         46.98         4.38 o
  12   2   4         90.78         72.72         4.62 o
  14   2   4          2.28          2.26         0.87 o
  18   2   4          8.46          9.64         1.33 o
  20   2   4          0.93          1.33         0.66 o
   1   3   4         11.27         14.33         2.15 o
   3   3   4        187.15        171.26        20.84 o
   5   3   4        631.11        628.11        36.07 o
   7   3   4         82.06         82.20         5.56 o
  11   3   4          2.59          7.89         1.82 o
  13   3   4          0.09          2.63         2.36 o
  15   3   4          0.25          1.91         0.80 o
  17   3   4          1.52          7.77         1.22 o
  19   3   4          0.90          2.09         1.27 o
   0   4   4         30.34         37.13         3.70 o
   2   4   4          2.16          2.66         1.14 o
   4   4   4         11.09         18.09         2.31 o
   6   4   4          0.35          1.48         1.00 o
   8   4   4          3.98          3.43         0.89 o
  10   4   4          0.58          6.83         2.66 o
  12   4   4         10.41          8.42         0.98 o
  14   4   4          0.83          2.39         0.98 o
  16   4   4          0.66          1.32         0.75 o
  18   4   4          0.03          0.59         0.63 o
  20   4   4          0.07          0.74         0.74 o
   1   5   4        412.98        400.19        23.12 o
   3   5   4         58.51         65.74         4.17 o
   5   5   4        104.32         91.79        10.47 o
   7   5   4         60.21         64.29         3.97 o
   9   5   4         65.07         57.26         6.49 o
  11   5   4        516.62        519.38        29.95 o
  13   5   4          0.24          3.51         1.31 o
  15   5   4          9.95         13.25         1.29 o
  17   5   4         10.39         15.77         1.96 o
  19   5   4          0.10          2.26         0.69 o
   0   6   4        133.54        123.48        10.37 o
   2   6   4          0.30          6.61         2.57 o
   4   6   4          1.96          4.44         1.02 o
   6   6   4          5.22         14.03         1.99 o
   8   6   4          2.38          1.73         1.07 o
  10   6   4          2.92          2.68         0.95 o
  12   6   4         22.48         23.29         1.81 o
  14   6   4          0.95          1.26         0.61 o
  16   6   4          1.16          1.51         0.58 o
  18   6   4          4.46          4.08         1.02 o
  20   6   4          0.06          1.82         1.64 o
   1   7   4         73.68         54.74         4.02 o
   3   7   4         17.52         21.11         1.96 o
   5   7   4        110.72        104.13         7.31 o
   7   7   4         30.97         26.57         2.92 o
   9   7   4          9.74         11.56         2.04 o
  11   7   4          7.09          8.11         1.07 o
  13   7   4         28.05         29.98         2.04 o
  15   7   4          0.02          2.43         1.41 o
  17   7   4          6.53          4.79         1.28 o
  19   7   4          1.44          2.56         0.59 o
   0   8   4         15.50         51.79         6.52 o
   2   8   4          1.53          3.28         1.21 o
   4   8   4         13.50         20.16         1.94 o
   6   8   4        608.41        651.82        37.57 o
   8   8   4        254.58        268.70        18.06 o
  10   8   4         93.35         93.28         5.77 o
  12   8   4         18.42         21.20         1.65 o
  14   8   4          2.12          3.29         0.65 o
  16   8   4          3.90          6.65         1.24 o
  18   8   4          1.64          2.37         0.50 o
   1   9   4          0.63          4.63         1.07 o
   3   9   4          8.00          7.74         1.27 o
   5   9   4          0.44          2.45         2.23 o
   7   9   4          0.13          1.93         1.30 o
   9   9   4          0.02          1.27         1.30 o
  11   9   4          1.47          1.33         0.99 o
  13   9   4          0.00          0.85         0.81 o
  15   9   4          0.00          0.14         0.47 o
  17   9   4          0.02          0.77         0.47 o
  19   9   4          1.17          0.58         0.43 o
   0  10   4        258.98        260.33        30.36 o
   2  10   4          1.67          5.39         3.16 o
   4  10   4          9.73         14.54         2.17 o
   6  10   4          4.66         10.07         3.16 o
   8  10   4         34.51         28.87         2.56 o
  10  10   4         77.32         73.86         5.86 o
  12  10   4          7.29         11.83         1.46 o
  14  10   4          3.91          4.35         0.88 o
  16  10   4          1.57          3.16         0.65 o
  18  10   4          1.40          2.05         0.48 o
   1  11   4         16.14         12.79         1.69 o
   3  11   4          0.00          0.98         1.27 o
   5  11   4          3.97          6.85         2.17 o
   7  11   4          5.57          8.57         3.84 o
   9  11   4          8.38          6.11         2.26 o
  11  11   4          0.02         13.89         4.13 o
  13  11   4          9.52          8.83         1.47 o
  15  11   4          1.75          5.24         1.10 o
  17  11   4          0.06          0.73         0.63 o
   0  12   4         27.80         25.92         3.22 o
   2  12   4         53.78         62.59         5.85 o
   4  12   4         22.80         27.71         2.80 o
   6  12   4         98.50        103.16         8.47 o
   8  12   4          6.32          5.89         1.19 o
  10  12   4          0.49          3.60         1.14 o
  12  12   4         21.36         19.91         2.03 o
  14  12   4          1.73          3.02         0.80 o
  16  12   4          2.23          3.08         0.76 o
  18  12   4          3.04          2.86         0.82 o
   1  13   4          6.30          8.68         2.07 o
   3  13   4         87.13        105.22         7.59 o
   5  13   4        422.44        506.47        41.60 o
   7  13   4          4.93         15.48         2.83 o
   9  13   4          1.95          1.18         1.39 o
  11  13   4          4.82          6.73         1.93 o
  13  13   4         11.95          8.20         1.28 o
  15  13   4          0.67          4.15         1.45 o
  17  13   4          7.30          8.26         1.11 o
   0  14   4         19.96         21.99         3.17 o
   2  14   4          1.40          2.10         1.51 o
   4  14   4          4.94          6.57         1.75 o
   6  14   4          0.02          0.78         1.45 o
   8  14   4          4.47          5.89         1.47 o
  10  14   4          3.35          6.16         1.59 o
  12  14   4          0.28          0.68         0.88 o
  14  14   4          0.41          0.98         0.66 o
  16  14   4          0.32          0.96         0.66 o
   1  15   4          6.33          8.52         1.52 o
   3  15   4         11.96         15.04         1.78 o
   5  15   4          8.86         10.29         1.55 o
   7  15   4         23.75         29.53         3.67 o
   9  15   4          0.11          2.70         1.43 o
  11  15   4          0.27          1.85         0.85 o
  13  15   4          0.40          1.46         0.78 o
  15  15   4          0.26          1.14         0.94 o
   0  16   4         78.87         90.05        11.45 o
   2  16   4         69.40         75.51         7.02 o
   4  16   4         24.52         24.42         2.59 o
   6  16   4          4.82          3.87         1.10 o
   8  16   4          0.72          5.68         1.15 o
  10  16   4          0.30          2.18         1.34 o
  12  16   4          0.03         -0.27         0.71 o
  14  16   4          0.30          0.73         0.71 o
   1  17   4          1.51          1.86         1.08 o
   3  17   4          0.36          1.78         1.26 o
   5  17   4          4.47          5.96         1.38 o
   7  17   4          0.30          1.94         1.67 o
   9  17   4          0.23          0.99         1.04 o
  11  17   4          0.00         -0.47         0.77 o
  13  17   4          0.56          1.38         0.84 o
   0  18   4          0.00          2.11         1.94 o
   2  18   4          6.95          7.61         1.31 o
   4  18   4          3.55          2.34         1.21 o
   6  18   4         22.55         35.81         2.86 o
   8  18   4          1.01          1.02         0.91 o
  10  18   4          0.29          0.34         1.26 o
  12  18   4          1.08          0.73         0.80 o
   1  19   4          0.38          0.25         1.00 o
   3  19   4          0.19          0.07         0.91 o
   5  19   4          0.85          1.46         1.01 o
   7  19   4          0.03          1.52         1.11 o
   9  19   4          0.77         -0.44         1.06 o
  11  19   4          0.51          0.58         0.76 o
   0  20   4         10.73          6.02         1.79 o
   2  20   4          0.24          1.17         1.01 o
   4  20   4          2.46          5.16         2.13 o
   6  20   4          4.80          7.20         1.25 o
   8  20   4          5.49          8.33         1.41 o
  10  20   4          0.69          1.54         0.83 o
   1  21   4          1.30          1.88         1.17 o
   3  21   4          3.58          3.72         1.33 o
   5  21   4          1.14          2.78         1.08 o
   7  21   4          1.38          0.84         1.34 o
   9  21   4          1.11          2.23         1.73 o
   0  22   4          0.28          0.95         1.58 o
   2  22   4          0.05          0.50         1.14 o
   4  22   4          0.01          0.02         0.87 o
   6  22   4          0.02         -0.76         1.31 o
   1  23   4          0.10          1.67         1.13 o
   3  23   4          0.14          0.45         0.95 o
   1   1   5        145.19        115.32         9.20 o
   3   1   5        479.05        414.69        25.45 o
   5   1   5       1501.94       1570.11       103.91 o
   7   1   5         40.17         85.79         7.96 o
   9   1   5        125.59        116.69         8.20 o
  11   1   5          0.62          6.63         3.05 o
  13   1   5         92.71        104.12         6.93 o
  15   1   5          9.94         11.23         2.45 o
  17   1   5          0.05          7.12         2.95 o
  19   1   5          0.71          1.57         0.64 o
   0   2   5         53.68         35.67         4.76 o
   2   2   5         14.96         14.64         1.19 o
   4   2   5          8.19         15.15         2.33 o
   6   2   5         55.40         45.69         2.77 o
   8   2   5          2.64          8.85         1.75 o
  10   2   5          3.84          6.34         1.42 o
  12   2   5          4.01          7.96         1.94 o
  14   2   5          2.16          4.01         1.77 o
  16   2   5          2.19          3.46         1.55 o
  18   2   5          1.01          3.72         1.03 o
   1   3   5          9.52         28.10         2.42 o
   3   3   5         73.57         69.44         5.10 o
   5   3   5         66.59         58.78         3.45 o
   7   3   5         23.15         17.74         1.51 o
   9   3   5         13.73         13.98         1.43 o
  11   3   5         22.76         17.74         1.64 o
  13   3   5          3.27          2.21         1.31 o
  15   3   5          0.72          0.72         0.64 o
  17   3   5          0.87          0.83         0.61 o
  19   3   5          1.59          1.32         0.93 o
   0   4   5        396.97        382.56        31.32 o
   2   4   5        961.10       1026.70        67.94 o
   4   4   5         76.37         79.41         4.41 o
   6   4   5        437.03        401.64        20.78 o
   8   4   5        816.71        771.55        39.50 o
  10   4   5         74.83         71.57         6.87 o
  12   4   5         13.18         16.57         1.85 o
  14   4   5          8.55          7.98         0.87 o
  16   4   5          7.52          9.45         1.40 o
  18   4   5         26.64         27.66         2.11 o
   1   5   5          2.99          5.29         1.48 o
   3   5   5         31.19         23.44         2.70 o
   5   5   5         36.36         19.02         2.08 o
   7   5   5          4.38          6.93         1.03 o
   9   5   5          1.44          2.98         0.98 o
  11   5   5          2.54          2.25         1.12 o
  13   5   5          3.08          5.12         0.87 o
  15   5   5          0.85          0.83         0.49 o
  17   5   5          0.08          0.38         0.62 o
  19   5   5          0.21         -0.07         0.75 o
   0   6   5        123.76        123.57        10.53 o
   2   6   5        159.95        138.39         9.56 o
   4   6   5         57.09         63.96         4.12 o
   6   6   5        151.92        116.11         7.06 o
   8   6   5         56.20         64.53         3.77 o
  10   6   5          3.75          4.40         1.70 o
  12   6   5         32.03         29.05         2.60 o
  14   6   5          4.64          5.89         1.17 o
  16   6   5          0.30          1.15         0.97 o
  18   6   5          1.18          2.28         0.78 o
   1   7   5         85.17         68.72         5.29 o
   3   7   5         67.66         72.85         6.68 o
   5   7   5         10.89         17.98         3.59 o
   7   7   5         57.70         68.82         8.77 o
   9   7   5          0.68          1.09         0.92 o
  11   7   5         45.58         39.31         2.79 o
  13   7   5          1.14          4.23         0.75 o
  15   7   5          8.21          7.79         1.00 o
  17   7   5         12.85         16.01         1.38 o
   0   8   5         59.24         33.74         3.44 o
   2   8   5         15.39         18.95         1.75 o
   4   8   5          0.03          2.73         1.39 o
   6   8   5          1.43          4.65         1.52 o
   8   8   5         53.08         49.38         3.39 o
  10   8   5          5.84          6.23         1.28 o
  12   8   5          6.40          5.30         1.01 o
  14   8   5          0.01          0.38         0.51 o
  16   8   5          0.01          0.17         0.57 o
  18   8   5          6.56          5.81         0.71 o
   1   9   5         11.64         16.19         3.06 o
   3   9   5        361.14        351.34        23.55 o
   5   9   5        448.33        483.33        29.37 o
   7   9   5        189.49        198.09        13.53 o
   9   9   5         57.59         46.27         4.52 o
  11   9   5         67.82         66.83         5.00 o
  13   9   5         24.71         22.09         2.74 o
  15   9   5         11.16          9.87         0.92 o
  17   9   5         17.27         22.90         1.51 o
   0  10   5         22.70         29.72         4.74 o
   2  10   5         16.19         23.80         3.16 o
   4  10   5          0.39          4.57         2.73 o
   6  10   5          7.66          6.56         1.32 o
   8  10   5         10.32          6.48         1.73 o
  10  10   5          1.68          0.42         0.96 o
  12  10   5          0.07         -0.34         1.42 o
  14  10   5          0.56          0.65         0.55 o
  16  10   5          1.01          1.69         0.60 o
   1  11   5         91.13        104.90         7.55 o
   3  11   5         14.00         16.03         3.04 o
   5  11   5          4.64          9.62         2.29 o
   7  11   5          8.23         11.34         1.68 o
   9  11   5          2.92          5.14         1.11 o
  11  11   5         22.87         18.72         2.13 o
  13  11   5          0.57          1.19         0.75 o
  15  11   5          1.51          2.81         0.87 o
  17  11   5          0.38          0.75         0.60 o
   0  12   5        413.96        450.33        52.35 o
   2  12   5         92.27         98.23         6.20 o
   4  12   5          1.25          2.78         1.43 o
   6  12   5          1.29          4.20         1.90 o
   8  12   5        105.71         86.42         7.08 o
  10  12   5         65.76         88.14        12.48 o
  12  12   5          0.29          2.04         0.76 o
  14  12   5          0.19          0.92         0.82 o
  16  12   5          1.31          2.86         0.80 o
   1  13   5          6.43          7.63         1.70 o
   3  13   5          0.23          2.53         1.23 o
   5  13   5          5.39          4.44         1.41 o
   7  13   5          9.38          7.19         1.25 o
   9  13   5          1.23          1.59         1.19 o
  11  13   5          6.18          5.83         1.24 o
  13  13   5          3.65          5.81         1.08 o
  15  13   5          0.47          0.21         0.82 o
   0  14   5        106.11        110.93         9.82 o
   2  14   5         28.05         35.72         3.19 o
   4  14   5          0.05          0.66         1.19 o
   6  14   5          2.68          3.86         1.38 o
   8  14   5         89.06         95.53         8.77 o
  10  14   5         17.88         13.26         1.79 o
  12  14   5          7.14          9.28         1.30 o
  14  14   5          0.00          1.05         0.85 o
   1  15   5          0.00          0.50         1.23 o
   3  15   5          0.11          1.31         1.14 o
   5  15   5          0.93          1.68         1.38 o
   7  15   5          0.94          3.99         2.31 o
   9  15   5          1.56          1.46         0.83 o
  11  15   5          0.27          0.58         1.44 o
  13  15   5          0.04          0.54         0.77 o
   0  16   5         24.17         26.83         4.49 o
   2  16   5          5.70          7.19         1.53 o
   4  16   5          0.08          0.69         1.39 o
   6  16   5         10.15         11.13         1.82 o
   8  16   5          4.66          3.12         2.45 o
  10  16   5          3.29          3.48         1.18 o
  12  16   5          0.07          0.23         0.77 o
   1  17   5         14.79         13.11         1.61 o
   3  17   5         56.06         64.27         4.37 o
   5  17   5         53.69         61.11         6.41 o
   7  17   5         25.59         31.12         2.57 o
   9  17   5          1.08          3.76         1.17 o
  11  17   5         19.30         17.67         2.20 o
   0  18   5          0.43          1.65         1.21 o
   2  18   5          2.38          1.63         0.92 o
   4  18   5          0.41          1.53         1.01 o
   6  18   5          3.77          4.26         1.21 o
   8  18   5          0.01          0.42         1.26 o
  10  18   5          0.27          0.67         0.84 o
   1  19   5          2.15          2.29         1.07 o
   3  19   5          0.19          2.24         1.40 o
   5  19   5          2.97          3.14         1.58 o
   7  19   5         11.07         10.56         2.27 o
   9  19   5          0.39          1.10         1.37 o
   0  20   5          3.61          2.02         1.94 o
   2  20   5          2.85          2.91         1.12 o
   4  20   5          0.08          0.39         0.98 o
   6  20   5          3.59          3.77         1.27 o
   8  20   5          5.37          4.95         1.22 o
   1  21   5          0.01          0.45         0.97 o
   3  21   5          1.42          2.33         0.99 o
   5  21   5          5.12          5.31         1.36 o
   0  22   5         12.86         14.10         3.72 o
   2  22   5          9.24          8.56         2.55 o
   0   0   6        730.35       1504.97       121.98 o
   2   0   6        103.73         63.90         4.15 o
   4   0   6        542.05        523.23        30.15 o
   6   0   6         18.48         94.22        12.37 o
  10   0   6         62.28         70.35         9.28 o
  12   0   6         17.35         15.30         2.62 o
  14   0   6          0.15          3.35         2.53 o
  16   0   6          4.62          4.93         1.39 o
   1   1   6         32.82         28.65         1.86 o
   3   1   6          7.68         10.13         1.12 o
   5   1   6          9.00          9.19         1.62 o
   7   1   6          0.27          1.35         0.97 o
   9   1   6          0.07          0.60         0.98 o
  11   1   6          5.30          5.50         1.27 o
  13   1   6          0.62          1.66         0.75 o
  15   1   6          0.14          0.31         0.58 o
  17   1   6          0.12          0.79         0.98 o
   0   2   6        113.83         97.54         8.50 o
   2   2   6          1.53          3.11         1.23 o
   4   2   6         12.67         20.96         3.06 o
   6   2   6          9.12          8.69         1.10 o
   8   2   6          0.91          5.00         0.99 o
  10   2   6         13.32         14.90         1.39 o
  12   2   6          1.28          3.57         1.60 o
  14   2   6          4.02          5.99         1.02 o
  16   2   6          1.08          3.85         1.15 o
  18   2   6          0.59          7.76         2.36 o
   1   3   6         17.56         17.76         2.15 o
   3   3   6         20.99         26.09         2.29 o
   5   3   6          0.58          5.52         1.40 o
   7   3   6         44.75         29.96         2.12 o
   9   3   6          3.46          6.78         1.54 o
  11   3   6          2.94          3.02         0.84 o
  13   3   6          8.88          6.77         1.65 o
  17   3   6          3.10          2.66         0.79 o
   0   4   6         21.86         20.62         2.81 o
   2   4   6          0.27          4.61         1.16 o
   4   4   6         10.04          8.28         1.15 o
   6   4   6          1.96          2.00         1.13 o
   8   4   6          0.04          1.02         0.84 o
  10   4   6          1.23          0.89         0.82 o
  12   4   6          0.44          1.12         0.62 o
  14   4   6          0.19          0.97         0.66 o
  16   4   6          0.29          0.29         0.57 o
   1   5   6        321.11        346.64        20.28 o
   3   5   6        152.60        149.78         8.96 o
   5   5   6          4.82          8.92         1.12 o
   7   5   6          0.00          1.02         1.28 o
   9   5   6         17.57         19.84         1.87 o
  11   5   6          7.86         12.13         1.03 o
  13   5   6          4.02          7.83         1.07 o
  15   5   6          0.57          2.52         1.53 o
  17   5   6          2.82          5.75         1.35 o
   0   6   6         39.42         38.42         4.20 o
   2   6   6          0.28          5.50         1.57 o
   4   6   6          5.37         13.15         1.67 o
   6   6   6          0.60          1.16         0.98 o
   8   6   6          1.94          3.06         0.91 o
  10   6   6          3.52          5.27         0.91 o
  12   6   6          2.28          3.06         0.85 o
  14   6   6          0.53          2.08         0.94 o
  16   6   6          0.55          1.14         0.54 o
   1   7   6         17.95         16.65         2.13 o
   3   7   6          4.85          5.82         1.33 o
   5   7   6         25.37         18.74         3.56 o
   7   7   6         13.19         15.80         2.67 o
   9   7   6          0.29          2.07         0.82 o
  11   7   6          9.88          9.55         1.02 o
  13   7   6          8.65          8.59         1.10 o
  15   7   6          0.19          1.15         0.51 o
  17   7   6          4.88          4.48         0.86 o
   0   8   6        131.77        135.40        16.57 o
   2   8   6         86.29         74.57         4.86 o
   4   8   6          2.58          4.32         1.53 o
   6   8   6         17.13         18.95         2.03 o
   8   8   6         25.51         21.58         2.19 o
  10   8   6          5.41          3.65         0.88 o
  12   8   6          3.09          3.20         0.80 o
  14   8   6          7.48          6.84         1.11 o
  16   8   6         11.07         11.96         1.24 o
   1   9   6          0.98          3.32         1.39 o
   3   9   6          0.30          1.47         1.10 o
   5   9   6          0.37          2.07         1.24 o
   7   9   6          2.12          3.24         1.05 o
   9   9   6          1.19          1.20         1.13 o
  11   9   6          1.21          0.15         0.79 o
  13   9   6          0.11          0.51         0.55 o
  15   9   6          0.13          0.69         0.69 o
   0  10   6         89.35         96.29        12.24 o
   2  10   6          2.01          6.33         2.22 o
   4  10   6         22.52         30.55         2.82 o
   6  10   6          2.85          4.51         1.28 o
   8  10   6          4.65          5.41         1.23 o
  10  10   6          1.32          2.45         0.82 o
  12  10   6          1.49          2.55         0.83 o
  14  10   6          0.26          1.54         0.70 o
   1  11   6          1.90          4.09         1.34 o
   3  11   6          0.78          9.06         2.18 o
   5  11   6          4.10          3.37         1.19 o
   7  11   6          0.02          3.16         1.50 o
   9  11   6          0.95          0.54         0.77 o
  11  11   6          4.59          2.08         1.40 o
  13  11   6          0.16          1.76         0.91 o
  15  11   6          0.05          0.71         0.62 o
   0  12   6          5.61         13.16         3.04 o
   2  12   6          8.17          5.98         1.33 o
   4  12   6          0.59          1.78         0.95 o
   6  12   6         18.09         23.17         2.11 o
   8  12   6          3.80          2.35         1.08 o
  10  12   6          5.33          6.07         1.63 o
  12  12   6          4.12          5.18         1.04 o
  14  12   6          4.24          2.19         0.86 o
   1  13   6          0.62          1.81         1.37 o
   3  13   6          8.62         11.43         2.01 o
   5  13   6          9.17         12.23         2.41 o
   7  13   6         46.33         42.74         3.56 o
   9  13   6          3.29          5.99         1.20 o
  11  13   6          0.51          1.69         0.89 o
  13  13   6         16.49         13.74         2.01 o
   0  14   6          0.15          0.53         1.22 o
   2  14   6          0.05          0.13         0.83 o
   4  14   6          0.09          0.52         0.77 o
   6  14   6          0.33          1.79         0.89 o
   8  14   6          1.29          0.72         0.98 o
  10  14   6          0.00          1.01         1.42 o
  12  14   6          2.28          1.91         0.94 o
   1  15   6          0.00         -0.16         1.26 o
   3  15   6          0.72          1.26         1.25 o
   5  15   6          7.55          6.59         1.40 o
   7  15   6          3.64          2.12         0.89 o
   9  15   6          1.74          2.29         0.88 o
  11  15   6          2.83          3.35         0.99 o
   0  16   6          2.35          6.16         2.11 o
   2  16   6          3.39          4.03         1.17 o
   4  16   6          6.64          3.71         1.49 o
   6  16   6          3.15          2.18         1.15 o
   8  16   6          1.46          0.62         1.00 o
  10  16   6          0.45          0.31         1.25 o
   1  17   6          0.10          0.12         0.76 o
   3  17   6          0.93          2.16         1.02 o
   5  17   6          0.56          0.90         1.05 o
   7  17   6          1.36          2.73         0.97 o
   9  17   6          0.01          0.80         0.76 o
   0  18   6          0.80          2.62         1.31 o
   2  18   6          3.97          4.79         1.10 o
   4  18   6          0.19          0.73         0.99 o
   6  18   6          8.07          9.17         1.61 o
   8  18   6          0.59          1.78         0.88 o
   1  19   6          0.15          0.99         0.84 o
   3  19   6          0.17          1.10         1.00 o
   5  19   6          0.04         -0.47         1.16 o
   0  20   6          2.75          4.17         1.61 o
   2  20   6          0.32          0.13         1.04 o
   1   1   7         76.15         52.33         3.03 o
   3   1   7         22.39         23.04         2.92 o
   5   1   7          6.43          8.33         1.25 o
   7   1   7         77.49         61.73         3.64 o
   9   1   7         16.31         10.98         1.08 o
  11   1   7         19.49         19.19         2.64 o
  13   1   7          0.28          1.73         1.24 o
  15   1   7         29.85         30.25         6.52 o
   0   2   7          4.03          4.65         1.48 o
   2   2   7          2.10          2.75         0.97 o
   4   2   7          1.56          4.04         0.86 o
   6   2   7          1.41          1.84         1.02 o
   8   2   7          3.30         14.01         2.05 o
  10   2   7          1.28          2.86         0.91 o
  12   2   7          3.12          2.84         0.70 o
  14   2   7          0.06         -0.57         0.84 o
   1   3   7          0.21          3.35         1.15 o
   3   3   7          5.23          5.06         1.12 o
   5   3   7         12.00          9.10         1.09 o
   7   3   7          1.09          2.17         0.84 o
   9   3   7          0.04          1.65         0.69 o
  11   3   7          0.16          1.93         0.68 o
  13   3   7          3.70          2.41         0.94 o
  15   3   7          2.89          2.33         0.74 o
   2   4   7         30.46         26.46         3.01 o
   4   4   7          6.69          5.44         0.92 o
   6   4   7          2.84          5.24         0.93 o
   8   4   7         37.08         40.29         4.29 o
  10   4   7         80.32         74.06         5.63 o
  12   4   7         23.00         13.28         1.44 o
  14   4   7         11.41         13.50         1.80 o
   1   5   7          0.28          1.85         1.29 o
   3   5   7          1.75          3.69         0.97 o
   5   5   7          3.84          2.87         0.91 o
   7   5   7          3.12          2.65         0.74 o
   9   5   7          0.10          0.26         0.81 o
  11   5   7          0.88          1.38         0.64 o
  13   5   7          0.68          0.86         0.63 o
  15   5   7          0.43          0.65         1.10 o
   0   6   7         51.55         36.44         4.23 o
   2   6   7          6.70          5.58         1.38 o
   4   6   7          1.61         10.32         1.82 o
   6   6   7         13.51          9.15         1.23 o
   8   6   7          6.78          8.06         1.06 o
  10   6   7         16.52         17.38         1.44 o
  12   6   7          3.52          5.70         0.84 o
  14   6   7         11.51         11.31         1.24 o
   1   7   7          1.88          2.44         1.21 o
   3   7   7         10.87         10.74         1.58 o
   5   7   7         32.44         28.69         2.31 o
   7   7   7          0.06          1.20         0.67 o
   9   7   7          0.99          3.06         1.53 o
  11   7   7          1.14          1.94         0.72 o
  13   7   7         19.70         17.45         1.42 o
   0   8   7          0.04          0.24         1.31 o
   2   8   7          5.46          5.40         1.17 o
   4   8   7          1.43          2.46         1.12 o
   6   8   7          7.92          7.50         1.36 o
   8   8   7          0.00          1.23         0.82 o
  10   8   7          0.15          0.29         0.67 o
  12   8   7          6.31          4.58         0.88 o
  14   8   7          0.10          0.94         0.97 o
   1   9   7          3.83          5.77         1.96 o
   3   9   7         26.96         24.76         2.19 o
   5   9   7         78.29         74.25         5.57 o
   7   9   7         13.36         20.43         2.15 o
   9   9   7          7.80          4.41         1.48 o
  11   9   7          0.31          2.20         1.04 o
  13   9   7         18.73         13.98         1.55 o
   0  10   7          1.54          3.83         1.55 o
   2  10   7          1.61          1.42         1.04 o
   4  10   7          1.05          1.27         1.09 o
   6  10   7          0.02          0.67         0.83 o
   8  10   7          1.44          2.95         1.05 o
  10  10   7          1.29          2.68         0.88 o
  12  10   7          0.06         -0.18         0.64 o
   1  11   7          4.28          5.78         3.04 o
   3  11   7          5.48          5.50         1.43 o
   5  11   7         11.09          9.58         1.46 o
   7  11   7          0.66          1.91         0.95 o
   9  11   7          0.06         -0.32         0.82 o
  11  11   7          1.10          0.92         0.87 o
   0  12   7         21.33         37.13         5.58 o
   2  12   7         47.53         38.07         4.02 o
   4  12   7         10.97          8.90         1.73 o
   6  12   7         14.09          8.86         1.51 o
   8  12   7          6.35          5.98         2.11 o
  10  12   7         10.44         12.92         1.97 o
   1  13   7          2.45          2.37         0.88 o
   3  13   7          0.00          0.88         0.79 o
   5  13   7          2.06          1.59         0.84 o
   7  13   7          4.50          3.70         1.01 o
   9  13   7          0.00          0.63         0.88 o
   0  14   7          0.05          2.78         1.77 o
   2  14   7         11.62          9.56         1.61 o
   4  14   7          9.97         14.69         1.90 o
   6  14   7         13.62          7.46         1.37 o
   8  14   7          0.03          0.34         0.76 o
   1  15   7          0.40          0.89         0.99 o
   3  15   7          1.11          2.94         1.52 o
   5  15   7          0.44          2.20         1.13 o
   7  15   7          0.44          0.57         0.79 o
   0  16   7          3.77          5.57         1.67 o
   2  16   7          2.69          3.23         1.13 o
   4  16   7          0.08          0.47         0.95 o
   6  16   7          0.27          0.47         0.95 o
   1  17   7          0.71          1.33         0.91 o
   3  17   7         13.74         12.64         1.88 o
   0   0   8          4.76         54.63         5.40 o
   2   0   8         12.83         12.87         1.48 o
   4   0   8          1.18          1.91         0.91 o
   6   0   8         21.53         15.88         1.61 o
   8   0   8          0.08          4.94         1.16 o
  10   0   8          9.60          9.14         1.75 o
  12   0   8         79.12         84.97         7.94 o
   1   1   8          0.32         -0.02         0.68 o
   3   1   8          0.98          0.85         0.83 o
   5   1   8          0.88          0.92         0.78 o
   7   1   8          0.77          2.01         0.80 o
   9   1   8          0.06          0.74         0.66 o
  11   1   8          0.15          0.84         0.69 o
   0   2   8          2.02          2.78         0.93 o
   2   2   8          4.52          4.80         0.81 o
   4   2   8          1.44          6.26         0.86 o
   6   2   8          1.86          1.50         0.65 o
   8   2   8          1.12          1.94         0.74 o
  10   2   8          0.04          1.54         0.84 o
  12   2   8         10.88          5.11         0.97 o
   1   3   8          1.32          2.28         0.84 o
   3   3   8          2.76          4.43         1.12 o
   5   3   8          0.05          2.55         0.86 o
   7   3   8          2.46          1.76         0.82 o
   9   3   8          1.36          3.29         0.87 o
  11   3   8          1.18          4.53         1.37 o
   0   4   8          0.06          0.95         1.05 o
   2   4   8          0.08          0.96         0.71 o
   4   4   8          0.40          0.93         0.71 o
   6   4   8          0.12          0.85         0.66 o
   8   4   8          0.00          0.32         0.73 o
  10   4   8          0.54          1.45         0.77 o
  12   4   8          1.07          0.67         0.77 o
   1   5   8          1.06         47.99         4.97 o
   3   5   8         19.05         15.72         1.64 o
   5   5   8         12.14          7.04         1.14 o
   7   5   8          0.30          3.36         0.95 o
   9   5   8         13.99         15.96         1.52 o
  11   5   8          9.31         12.83         1.28 o
   0   6   8          0.21          0.42         1.26 o
   2   6   8          1.60          1.50         0.82 o
   4   6   8          0.11          1.25         0.63 o
   6   6   8          1.76          1.20         0.65 o
   8   6   8          0.31          0.91         0.64 o
  10   6   8          0.06          0.72         0.68 o
   1   7   8         10.42          7.49         1.28 o
   3   7   8          0.41          0.57         0.87 o
   5   7   8          2.03          4.13         1.06 o
   7   7   8          9.85          7.09         1.12 o
   9   7   8          0.04          1.34         0.80 o
  11   7   8          8.86          6.11         1.49 o
   0   8   8         62.11         59.86         5.82 o
   2   8   8          9.26          6.65         1.11 o
   4   8   8          0.02          2.03         1.31 o
   6   8   8         10.37          9.74         1.29 o
   8   8   8          3.63          4.87         0.84 o
  10   8   8         16.13         14.09         1.30 o
   1   9   8          0.07         -0.08         1.07 o
   3   9   8          0.04          1.12         0.90 o
   5   9   8          1.43          1.57         0.91 o
   7   9   8          0.02         -0.01         0.81 o
   9   9   8          0.11          0.38         0.69 o
   0  10   8          0.47          2.11         1.77 o
   2  10   8          1.39          1.34         1.10 o
   4  10   8          1.42          5.71         2.70 o
   6  10   8          0.00          0.95         1.22 o
   8  10   8          0.54          1.04         1.06 o
   1  11   8          1.17          0.46         0.81 o
   3  11   8          0.79          1.88         0.83 o
   5  11   8          0.62          2.28         1.03 o
   7  11   8          3.52          2.52         0.96 o
   0  12   8          9.48          4.56         2.19 o
   2  12   8          0.59          0.90         1.08 o
   4  12   8          0.82          0.12         0.87 o
   6  12   8          4.02          2.13         0.91 o
   1  13   8         10.52          9.59         2.09 o
   3  13   8          5.28          6.78         1.94 o
   5  13   8          0.84          1.37         0.99 o
   0  14   8          0.11         -0.12         1.21 o
   2  14   8          0.18          0.68         0.89 o
   1   1   9          0.00          2.02         0.81 o
   3   1   9         35.60         33.52         2.42 o
   5   1   9         29.40         22.54         1.99 o
   7   1   9          1.96          4.90         0.93 o
   0   2   9          0.94          1.11         0.80 o
   2   2   9          0.49          2.07         0.64 o
   4   2   9          0.21          1.13         0.67 o
   6   2   9          2.04          2.05         0.75 o
   8   2   9          0.01          0.07         0.68 o
   1   3   9          1.68          2.47         0.76 o
   3   3   9          4.13          3.33         0.77 o
   5   3   9          1.00          1.60         0.86 o
   7   3   9          0.45          0.45         0.91 o
   0   4   9         47.66         35.92         3.16 o
   2   4   9         31.77         30.44         2.47 o
   4   4   9          1.54          3.17         1.04 o
   6   4   9         19.02         18.63         1.79 o
   1   5   9          0.07          1.67         0.68 o
   3   5   9          0.93          1.17         0.79 o
   5   5   9          1.38          0.97         0.82 o
   7   5   9          0.21          0.27         0.92 o
   0   6   9          0.95          1.94         1.69 o
   2   6   9          7.57          6.24         1.85 o
   4   6   9          0.08          1.80         0.80 o
   6   6   9         13.24          7.88         1.26 o
   1   7   9          6.75          5.35         1.41 o
   3   7   9          3.83          4.87         1.11 o
   5   7   9          0.07          0.23         0.79 o
   0   8   9          9.87          7.93         1.97 o
   2   8   9          0.17          1.30         0.95 o
   4   8   9          1.35          0.94         0.91 o
   1   9   9          9.59          6.09         1.92 o
                                                
